# Supplementary material for: Continuous biomarker monitoring with single molecule resolution by measuring free particle motion
Source: Nat Commun. 2022 Oct 13;13:6052. doi: 10.1038/s41467-022-33487-3 (PMC9561105; doi:10.1038/s41467-022-33487-3)
Supplement: Supplementary file 3 — Source Data [file 41467_2022_33487_MOESM3_ESM.xlsx]

## Sheet: Figure 1
1b (top left)			1b (top right)			1b (bottom left)					1b (bottom right)					1c (top)					1c (bottom)
unbound state (blue)			unbound state (blue)			bound state (orange)		unbound state (blue)			bound state (orange)		unbound state (blue)			bound state (orange)		unbound state (blue)			bound state (orange)		unbound state (blue)
x	y		Time (s)	D (um2/s)		x	y	x	y		Time (s)	D (um2/s)	Time (s)	D (um2/s)		D (um2/s)	counts	D (um2/s)	counts		D (um2/s)	counts	D (um2/s)	counts
0.073899	0.0462645		0.0166667	0.0691929		NaN	NaN	-0.058098	0.211519		NaN	NaN	0.0166667	0.0651175		0	0	0	0		0	0	0	0
0.131134	0.0417105		0.0333333	0.071356		NaN	NaN	-0.118542	0.218523		NaN	NaN	0.0333333	0.0646258		0.001	0	0.001	0		0.001	0	0.001	0
0.074934	0.035535		0.05	0.073291		NaN	NaN	-0.133481	0.211002		NaN	NaN	0.05	0.066668		0.002	0	0.002	0		0.002	0	0.002	0
0.012627	0.087285		0.0666667	0.0729128		NaN	NaN	-0.150662	0.217212		NaN	NaN	0.0666667	0.0673704		0.003	0	0.003	0		0.003	0	0.003	0
-0.007245	0.0542685		0.0833333	0.0731486		NaN	NaN	-0.0971865	0.158838		NaN	NaN	0.0833333	0.066651		0.004	0	0.004	0		0.004	0	0.004	0
0.0469545	0.127995		0.1	0.0717572		NaN	NaN	-0.060858	0.207379		NaN	NaN	0.1	0.0661142		0.005	0	0.005	0		0.005	0	0.005	0
0.109054	0.143589		0.116667	0.0714992		NaN	NaN	-0.115472	0.166324		NaN	NaN	0.116667	0.0654375		0.006	0	0.006	0		0.006	0	0.006	0
0.110642	0.0677925		0.133333	0.0705434		NaN	NaN	-0.085767	0.166083		NaN	NaN	0.133333	0.0651035		0.007	0	0.007	0		0.007	1	0.007	0
0.175398	0.0826275		0.15	0.0703787		NaN	NaN	-0.038433	0.17181		NaN	NaN	0.15	0.0646715		0.008	0	0.008	0		0.008	32	0.008	0
0.155422	0.0441945		0.166667	0.0718715		NaN	NaN	0.0284625	0.13524		NaN	NaN	0.166667	0.0635323		0.009	0	0.009	0		0.009	129	0.009	0
0.129927	0.021597		0.183333	0.0760425		NaN	NaN	-0.0142485	0.181056		NaN	NaN	0.183333	0.0640063		0.01	0	0.01	0		0.01	169	0.01	0
0.060789	0.095496		0.2	0.0763493		NaN	NaN	0.0393645	0.12006		NaN	NaN	0.2	0.0632796		0.011	0	0.011	0		0.011	318	0.011	0
0.056304	0.08694		0.216667	0.0855193		NaN	NaN	0.106432	0.079488		NaN	NaN	0.216667	0.0646682		0.012	1	0.012	0		0.012	538	0.012	0
-0.0224595	0.101051		0.233333	0.0848565		NaN	NaN	0.177744	0.0466095		NaN	NaN	0.233333	0.0638608		0.013	6	0.013	0		0.013	918	0.013	0
-0.028842	0.114367		0.25	0.0852187		NaN	NaN	0.146487	0.0401925		NaN	NaN	0.25	0.0654761		0.014	7	0.014	0		0.014	1642	0.014	0
0.018561	0.0780045		0.266667	0.08505		NaN	NaN	0.134102	0.03381		NaN	NaN	0.266667	0.067226		0.015	33	0.015	0		0.015	2847	0.015	0
-0.0002415	0.12213		0.283333	0.0855456		NaN	NaN	0.063963	0.07245		NaN	NaN	0.283333	0.0666458		0.016	53	0.016	0		0.016	3864	0.016	0
-0.0110055	0.04899		0.3	0.0853713		NaN	NaN	0.009315	0.0671025		NaN	NaN	0.3	0.0665598		0.017	99	0.017	0		0.017	4997	0.017	0
0.0194925	0.0931155		0.316667	0.085648		NaN	NaN	0.0447465	0.116334		NaN	NaN	0.316667	0.0668743		0.018	103	0.018	0		0.018	7161	0.018	0
0.012351	0.037329		0.333333	0.0870461		NaN	NaN	0.0786945	0.096738		NaN	NaN	0.333333	0.0678218		0.019	256	0.019	0		0.019	9164	0.019	2
0.11592	0.058443		0.35	0.0869638		NaN	NaN	0.109641	0.10074		NaN	NaN	0.35	0.067678		0.02	372	0.02	0		0.02	11224	0.02	4
0.132894	0.050439		0.366667	0.0880834		NaN	NaN	0.138759	0.0868365		NaN	NaN	0.366667	0.0676421		0.021	488	0.021	0		0.021	14092	0.021	2
0.137621	0.147695		0.383333	0.0864042		NaN	NaN	0.148626	0.011247		NaN	NaN	0.383333	0.0664687		0.022	729	0.022	0		0.022	17578	0.022	0
0.208449	0.129168		0.4	0.0863493		NaN	NaN	0.14973	0.003312		NaN	NaN	0.4	0.0665013		0.023	1076	0.023	0		0.023	22214	0.023	0
0.260406	0.12244		0.416667	0.0871608		NaN	NaN	0.157113	0.00069		NaN	NaN	0.416667	0.0686019		0.024	1596	0.024	0		0.024	27459	0.024	8
0.238429	0.14973		0.433333	0.0880502		NaN	NaN	0.158286	0.002967		NaN	NaN	0.433333	0.0705505		0.025	2233	0.025	0		0.025	32778	0.025	12
0.239154	0.208863		0.45	0.0879511		NaN	NaN	0.106191	-0.0134205		NaN	NaN	0.45	0.0697713		0.026	2997	0.026	0		0.026	39806	0.026	10
0.281278	0.221248		0.466667	0.0871028		NaN	NaN	0.0269445	-0.056994		NaN	NaN	0.466667	0.0692249		0.027	3820	0.027	0		0.027	46819	0.027	17
0.38395	0.197375		0.483333	0.0852508		NaN	NaN	0.041469	-0.09039		NaN	NaN	0.483333	0.0693911		0.028	4675	0.028	0		0.028	53958	0.028	23
0.452468	0.231529		0.5	0.0834559		NaN	NaN	0.0524055	-0.152801		NaN	NaN	0.5	0.0688901		0.029	5875	0.029	0		0.029	61424	0.029	63
0.578634	0.164944		0.516667	0.079093		NaN	NaN	0.0450225	-0.199824		NaN	NaN	0.516667	0.0725352		0.03	6980	0.03	10		0.03	68237	0.03	46
0.581152	0.162737		0.533333	0.0794663		NaN	NaN	0.0647565	-0.214452		NaN	NaN	0.533333	0.0732413		0.031	8631	0.031	41		0.031	76061	0.031	71
0.579393	0.115196		0.55	0.0801518		NaN	NaN	-0.008004	-0.193924		NaN	NaN	0.55	0.0724184		0.032	9516	0.032	83		0.032	79877	0.032	81
0.553484	0.103259		0.566667	0.0807696		NaN	NaN	0.0508185	-0.180124		NaN	NaN	0.566667	0.0725431		0.033	10862	0.033	127		0.033	82511	0.033	125
0.547515	0.137137		0.583333	0.0805394		NaN	NaN	0.057063	-0.136034		NaN	NaN	0.583333	0.0727382		0.034	12511	0.034	207		0.034	83905	0.034	179
0.601576	0.094254		0.6	0.0794876		NaN	NaN	0.0878025	-0.061686		NaN	NaN	0.6	0.0732745		0.035	13762	0.035	381		0.035	84238	0.035	186
0.528057	0.0411585		0.616667	0.0779266		NaN	NaN	0.0653085	-0.088803		NaN	NaN	0.616667	0.0733462		0.036	15334	0.036	618		0.036	83750	0.036	344
0.530196	-0.04002		0.633333	0.0762512		NaN	NaN	-0.0366735	-0.115437		NaN	NaN	0.633333	0.0718368		0.037	16257	0.037	910		0.037	81063	0.037	451
0.574874	-0.0820065		0.65	0.0765432		NaN	NaN	0.020631	-0.0794535		NaN	NaN	0.65	0.0722411		0.038	17361	0.038	1603		0.038	77278	0.038	742
0.555829	-0.116024		0.666667	0.0766279		NaN	NaN	0.040917	-0.0417105		NaN	NaN	0.666667	0.0722219		0.039	17753	0.039	2355		0.039	73399	0.039	1057
0.560004	-0.149212		0.683333	0.0764324		NaN	NaN	0.038916	0.0071415		NaN	NaN	0.683333	0.074581		0.04	18052	0.04	3871		0.04	67720	0.04	1451
0.573148	-0.113505		0.7	0.0769391		NaN	NaN	0.0061065	-0.0034845		NaN	NaN	0.7	0.0746057		0.041	18726	0.041	6299		0.041	61142	0.041	2068
0.592193	-0.211416		0.716667	0.0747506		NaN	NaN	0.071139	-0.0474375		NaN	NaN	0.716667	0.0770417		0.042	19253	0.042	9981		0.042	54680	0.042	3158
0.51198	-0.237843		0.733333	0.0740076		NaN	NaN	0.125546	-0.108158		NaN	NaN	0.733333	0.0764731		0.043	19323	0.043	14984		0.043	48788	0.043	4612
0.507357	-0.240224		0.75	0.0754812		NaN	NaN	0.104983	-0.0676545		NaN	NaN	0.75	0.0768384		0.044	19306	0.044	21423		0.044	42702	0.044	6324
0.517638	-0.238326		0.766667	0.0755965		NaN	NaN	0.251609	-0.064032		NaN	NaN	0.766667	0.0728512		0.045	18734	0.045	30392		0.045	37716	0.045	9066
0.599645	-0.229114		0.783333	0.0762234		NaN	NaN	0.266547	-0.032844		NaN	NaN	0.783333	0.0734826		0.046	17054	0.046	42442		0.046	32095	0.046	12673
0.611444	-0.257232		0.8	0.0777498		NaN	NaN	0.209001	-0.113747		NaN	NaN	0.8	0.0715206		0.047	15641	0.047	57025		0.047	27426	0.047	17392
0.594573	-0.342516		0.816667	0.0785224		NaN	NaN	0.193062	-0.168878		NaN	NaN	0.816667	0.0710829		0.048	13673	0.048	73324		0.048	22519	0.048	23097
0.660571	-0.333201		0.833333	0.079031		NaN	NaN	0.191337	-0.227941		NaN	NaN	0.833333	0.0712789		0.049	11338	0.049	93325		0.049	17925	0.049	30404
0.614238	-0.302737		0.85	0.0785656		NaN	NaN	0.249021	-0.279036		NaN	NaN	0.85	0.0698316		0.05	8944	0.05	115088		0.05	13960	0.05	38998
0.551931	-0.398268		0.866667	0.0781833		NaN	NaN	0.238291	-0.363181		NaN	NaN	0.866667	0.068375		0.051	6902	0.051	137717		0.051	10331	0.051	48472
0.589743	-0.408204		0.883333	0.0787223		NaN	NaN	0.237257	-0.358317		NaN	NaN	0.883333	0.0688716		0.052	4722	0.052	162476		0.052	7414	0.052	59197
0.579082	-0.397406		0.9	0.0816706		NaN	NaN	0.184989	-0.325197		NaN	NaN	0.9	0.0680737		0.053	3207	0.053	187198		0.053	5044	0.053	70059
0.599058	-0.498146		0.916667	0.0803373		NaN	NaN	0.179296	-0.409791		NaN	NaN	0.916667	0.0669359		0.054	2034	0.054	211230		0.054	3626	0.054	82115
0.557037	-0.453365		0.933333	0.0803167		NaN	NaN	0.172535	-0.376878		NaN	NaN	0.933333	0.0664194		0.055	1281	0.055	233532		0.055	2553	0.055	93661
0.601784	-0.517983		0.95	0.0799563		NaN	NaN	0.092184	-0.290697		NaN	NaN	0.95	0.0638099		0.056	926	0.056	256246		0.056	1738	0.056	105377
0.589708	-0.504045		0.966667	0.0795186		NaN	NaN	0.082386	-0.21942		NaN	NaN	0.966667	0.0640782		0.057	564	0.057	276287		0.057	1026	0.057	117828
0.645495	-0.398475		0.983333	0.0780208		NaN	NaN	0.119991	-0.300495		NaN	NaN	0.983333	0.0628543		0.058	329	0.058	293541		0.058	685	0.058	130602
0.651601	-0.387297		1	0.0786033		NaN	NaN	0.224181	-0.287937		NaN	NaN	1	0.0612237		0.059	232	0.059	308484		0.059	385	0.059	143277
0.58098	-0.303324		1.01667	0.0757555		NaN	NaN	0.233151	-0.278139		NaN	NaN	1.01667	0.0612345		0.06	164	0.06	320271		0.06	232	0.06	154930
0.648807	-0.223319		1.03333	0.0730956		NaN	NaN	0.285073	-0.357075		NaN	NaN	1.03333	0.0608421		0.061	125	0.061	329106		0.061	199	0.061	166188
0.660261	-0.178331		1.05	0.0732771		NaN	NaN	0.267582	-0.401718		NaN	NaN	1.05	0.0604539		0.062	80	0.062	335028		0.062	153	0.062	176394
0.640768	-0.145452		1.06667	0.07322		NaN	NaN	0.29049	-0.441151		NaN	NaN	1.06667	0.0601082		0.063	38	0.063	337944		0.063	79	0.063	183827
0.604061	-0.115092		1.08333	0.0727212		NaN	NaN	0.266719	-0.441841		NaN	NaN	1.08333	0.0603644		0.064	11	0.064	334966		0.064	28	0.064	190779
0.631454	-0.0712425		1.1	0.0734352		NaN	NaN	0.260234	-0.4751		NaN	NaN	1.1	0.0606513		0.065	14	0.065	330165		0.065	63	0.065	195496
0.654845	-0.101809		1.11667	0.0731257		NaN	NaN	0.259198	-0.480723		NaN	NaN	1.11667	0.061292		0.066	18	0.066	321601		0.066	33	0.066	199235
0.703835	-0.0764175		1.13333	0.0728642		NaN	NaN	0.222283	-0.487658		NaN	NaN	1.13333	0.0624486		0.067	9	0.067	310449		0.067	16	0.067	200675
0.776215	-0.131169		1.15	0.0711273		NaN	NaN	0.235773	-0.466164		NaN	NaN	1.15	0.0634992		0.068	4	0.068	298575		0.068	9	0.068	200430
0.668817	-0.227941		1.16667	0.06781		NaN	NaN	0.222835	-0.54403		NaN	NaN	1.16667	0.0622143		0.069	0	0.069	285456		0.069	16	0.069	198974
0.666919	-0.317159		1.18333	0.0675438		NaN	NaN	0.199203	-0.468648		NaN	NaN	1.18333	0.0609154		0.07	0	0.07	269687		0.07	8	0.07	195759
0.77211	-0.133894		1.2	0.0583676		NaN	NaN	0.0865605	-0.487106		NaN	NaN	1.2	0.0585689		0.071	2	0.071	255100		0.071	2	0.071	190491
0.758482	-0.15663		1.21667	0.0584405		NaN	NaN	0.0767625	-0.467095		NaN	NaN	1.21667	0.0598283		0.072	1	0.072	237708		0.072	5	0.072	182893
0.790844	-0.173293		1.23333	0.059564		NaN	NaN	-0.008349	-0.484656		NaN	NaN	1.23333	0.0595703		0.073	1	0.073	220402		0.073	10	0.073	176080
0.778562	-0.219662		1.25	0.0592182		NaN	NaN	0.012006	-0.571734		NaN	NaN	1.25	0.0625343		0.074	1	0.074	202997		0.074	2	0.074	168067
0.819444	-0.164772		1.26667	0.0584414		NaN	NaN	-0.025737	-0.515982		NaN	NaN	1.26667	0.0632284		0.075	0	0.075	187155		0.075	2	0.075	159677
0.813682	-0.104707		1.28333	0.0586336		NaN	NaN	0.015732	-0.494144		NaN	NaN	1.28333	0.063368		0.076	0	0.076	171357		0.076	2	0.076	150061
0.81075	-0.049128		1.3	0.0581344		NaN	NaN	0.0125235	-0.568974		NaN	NaN	1.3	0.0627401		0.077	0	0.077	156125		0.077	8	0.077	141440
0.72412	-0.008763		1.31667	0.0559537		NaN	NaN	-0.010971	-0.489555		NaN	NaN	1.31667	0.0627087		0.078	0	0.078	141289		0.078	12	0.078	131310
0.630004	-0.023736		1.33333	0.0572088		NaN	NaN	-0.02622	-0.500422		NaN	NaN	1.33333	0.0631482		0.079	0	0.079	128153		0.079	7	0.079	122867
0.59378	0.027876		1.35	0.0574474		NaN	NaN	-0.0590295	-0.479378		NaN	NaN	1.35	0.063157		0.08	0	0.08	115762		0.08	2	0.08	112195
0.566732	0.0422625		1.36667	0.0587067		NaN	NaN	-0.0366045	-0.497076		NaN	NaN	1.36667	0.0639703		0.081	0	0.081	103016		0.081	0	0.081	102904
0.646116	0.048369		1.38333	0.0590489		NaN	NaN	-0.023874	-0.504494		NaN	NaN	1.38333	0.0658354		0.082	0	0.082	92137		0.082	2	0.082	93896
0.596643	-0.01794		1.4	0.0573507		NaN	NaN	-0.0944265	-0.573528		NaN	NaN	1.4	0.0641341		0.083	0	0.083	82001		0.083	2	0.083	85964
0.551897	-0.069276		1.41667	0.0573118		NaN	NaN	-0.180124	-0.555346		NaN	NaN	1.41667	0.0648544		0.084	0	0.084	72720		0.084	0	0.084	77681
0.562902	-0.122199		1.43333	0.0574202		NaN	NaN	-0.153145	-0.544513		NaN	NaN	1.43333	0.0651346		0.085	0	0.085	63966		0.085	0	0.085	70053
0.542616	-0.0984285		1.45	0.0572608		NaN	NaN	-0.080937	-0.515637		NaN	NaN	1.45	0.0651017		0.086	0	0.086	57347		0.086	2	0.086	63903
0.49335	-0.156699		1.46667	0.056494		NaN	NaN	-0.101223	-0.567732		NaN	NaN	1.46667	0.0648192		0.087	1	0.087	50630		0.087	0	0.087	57577
0.486277	-0.131755		1.48333	0.0565696		NaN	NaN	-0.140691	-0.589674		NaN	NaN	1.48333	0.0655329		0.088	0	0.088	44786		0.088	3	0.088	51822
0.481413	-0.162391		1.5	0.0567109		NaN	NaN	-0.0321885	-0.672957		NaN	NaN	1.5	0.0630918		0.089	0	0.089	39895		0.089	0	0.089	46148
0.471581	-0.11768		1.51667	0.0565635		NaN	NaN	-0.006486	-0.631833		NaN	NaN	1.51667	0.0646526		0.09	0	0.09	35128		0.09	0	0.09	40995
0.495661	-0.191509		1.53333	0.0556081		NaN	NaN	-0.0434355	-0.618378		NaN	NaN	1.53333	0.0644633		0.091	0	0.091	30970		0.091	0	0.091	36946
0.551551	-0.187853		1.55	0.0551122		NaN	NaN	-0.0382605	-0.551103		NaN	NaN	1.55	0.0633294		0.092	0	0.092	27114		0.092	0	0.092	32506
0.536026	-0.195339		1.56667	0.0551894		NaN	NaN	-0.0755205	-0.511359		NaN	NaN	1.56667	0.0629669		0.093	0	0.093	24024		0.093	0	0.093	28880
0.524297	-0.227803		1.58333	0.0553365		NaN	NaN	0.0020355	-0.46606		NaN	NaN	1.58333	0.0637243		0.094	0	0.094	21333		0.094	0	0.094	25682
0.566007	-0.26113		1.6	0.0562803		NaN	NaN	-0.0381225	-0.442186		NaN	NaN	1.6	0.0674601		0.095	0	0.095	19106		0.095	0	0.095	23181
0.549447	-0.262959		1.61667	0.0579211		NaN	NaN	-0.069	-0.49097		NaN	NaN	1.61667	0.0682306		0.096	0	0.096	16850		0.096	0	0.096	20482
0.585086	-0.196512		1.63333	0.0630957		NaN	NaN	-0.135758	-0.442669		NaN	NaN	1.63333	0.0698831		0.097	1	0.097	15091		0.097	0	0.097	18394
0.61717	-0.178745		1.65	0.0644454		NaN	NaN	-0.167773	-0.443153		NaN	NaN	1.65	0.0700966		0.098	0	0.098	13705		0.098	0	0.098	16311
0.62407	-0.186576		1.66667	0.0653918		NaN	NaN	-0.0579945	-0.402925		NaN	NaN	1.66667	0.0671844		0.099	0	0.099	12253		0.099	0	0.099	14321
0.564731	-0.158838		1.68333	0.0648865		NaN	NaN	-0.037674	-0.397682		NaN	NaN	1.68333	0.0684719		0.1	2	0.1	10788		0.1	0	0.1	12270
0.554967	-0.13869		1.7	0.0649712		NaN	NaN	0.048783	-0.502182		NaN	NaN	1.7	0.0655779		0.101	0	0.101	9896		0.101	0	0.101	10874
0.612685	-0.117783		1.71667	0.0637515		NaN	NaN	0.0553035	-0.540201		NaN	NaN	1.71667	0.0665493		0.102	0	0.102	9074		0.102	0	0.102	9578
0.667782	-0.0670335		1.73333	0.0622671		NaN	NaN	0.0784875	-0.595642		NaN	NaN	1.73333	0.0676056		0.103	0	0.103	8414		0.103	1	0.103	8607
0.686654	-0.0593745		1.75	0.0627953		NaN	NaN	0.0747615	-0.645254		NaN	NaN	1.75	0.0673463		0.104	0	0.104	7625		0.104	0	0.104	7734
0.753929	0.0068655		1.76667	0.0622559		NaN	NaN	0.0170775	-0.6683		NaN	NaN	1.76667	0.067234		0.105	0	0.105	7107		0.105	0	0.105	6968
0.825861	0.037605		1.78333	0.0614269		NaN	NaN	0.00276	-0.711631		NaN	NaN	1.78333	0.0707422		0.106	0	0.106	6721		0.106	0	0.106	6166
0.780735	0.124786		1.8	0.0600866		NaN	NaN	-0.0163875	-0.6614		NaN	NaN	1.8	0.0705845		0.107	0	0.107	6128		0.107	0	0.107	5358
0.741371	0.173363		1.81667	0.0593462		NaN	NaN	0.000759	-0.739197		NaN	NaN	1.81667	0.0701074		0.108	1	0.108	5781		0.108	1	0.108	4780
0.740232	0.132239		1.83333	0.0600795		NaN	NaN	0.0154215	-0.736816		NaN	NaN	1.83333	0.0710318		0.109	1	0.109	5379		0.109	0	0.109	4651
0.77173	0.234152		1.85	0.0582187		NaN	NaN	0.0132135	-0.711977		NaN	NaN	1.85	0.0715594		0.11	0	0.11	4929		0.11	1	0.11	4168
0.737368	0.179676		1.86667	0.0575288		NaN	NaN	-0.01104	-0.759759		NaN	NaN	1.86667	0.0709834		0.111	0	0.111	4723		0.111	1	0.111	3788
0.733988	0.065481		1.88333	0.0552506		NaN	NaN	-0.0172155	-0.772972		NaN	NaN	1.88333	0.0715289		0.112	0	0.112	4297		0.112	1	0.112	3535
0.78315	0.056028		1.9	0.0550722		NaN	NaN	-0.035052	-0.807886		NaN	NaN	1.9	0.0719329		0.113	0	0.113	4329		0.113	4	0.113	3206
0.83214	0.069276		1.91667	0.0550244		NaN	NaN	-0.0523365	-0.779389		NaN	NaN	1.91667	0.0730285		0.114	0	0.114	4004		0.114	2	0.114	2962
0.816029	0.0053475		1.93333	0.0550876		NaN	NaN	-0.050922	-0.722741		NaN	NaN	1.93333	0.0739705		0.115	0	0.115	3837		0.115	5	0.115	2739
0.819962	0.0049335		1.95	0.0561989		NaN	NaN	-0.023184	-0.802194		NaN	NaN	1.95	0.0731169		0.116	0	0.116	3543		0.116	2	0.116	2608
0.745407	0.0652395		1.96667	0.0540737		NaN	NaN	0.0268755	-0.758827		NaN	NaN	1.96667	0.0745509		0.117	1	0.117	3353		0.117	0	0.117	2422
0.731159	0.119508		1.98333	0.0550573		NaN	NaN	0.0343275	-0.823688		NaN	NaN	1.98333	0.075921		0.118	1	0.118	3350		0.118	3	0.118	2258
0.715392	0.0915285		2	0.0555578		NaN	NaN	0.0566145	-0.800469		NaN	NaN	2	0.0759363		0.119	0	0.119	3130		0.119	2	0.119	2231
0.717876	0.108882		2.01667	0.0559985		NaN	NaN	-0.031878	-0.773145		NaN	NaN	2.01667	0.0762912		0.12	0	0.12	2989		0.12	0	0.12	2130
0.717013	0.166359		2.03333	0.0557116		NaN	NaN	-0.0445395	-0.779803		NaN	NaN	2.03333	0.0804793		0.121	0	0.121	2869		0.121	0	0.121	1956
0.746545	0.135136		2.05	0.0567328		NaN	NaN	-0.036846	-0.798986		NaN	NaN	2.05	0.0827041		0.122	0	0.122	2824		0.122	0	0.122	1921
0.730089	0.138		2.06667	0.0573707		NaN	NaN	-0.0795225	-0.799641		NaN	NaN	2.06667	0.083082		0.123	0	0.123	2773		0.123	0	0.123	1834
0.787532	0.192683		2.08333	0.0563438		NaN	NaN	-0.0342585	-0.825827		NaN	NaN	2.08333	0.0829643		0.124	0	0.124	2577		0.124	1	0.124	1744
0.801125	0.197651		2.1	0.0583655		NaN	NaN	-0.0901485	-0.836039		NaN	NaN	2.1	0.0843632		0.125	0	0.125	2521		0.125	1	0.125	1783
0.80799	0.250366		2.11667	0.0584334		NaN	NaN	-0.0232185	-0.782874		NaN	NaN	2.11667	0.0863115		0.126	0	0.126	2345		0.126	0	0.126	1645
0.833313	0.207517		2.13333	0.0577895		NaN	NaN	-0.047403	-0.717738		NaN	NaN	2.13333	0.0868351		0.127	0	0.127	2180		0.127	0	0.127	1570
0.894516	0.154629		2.15	0.0576997		NaN	NaN	-0.054303	-0.722775		NaN	NaN	2.15	0.087847		0.128	0	0.128	2099		0.128	0	0.128	1606
0.969484	0.177813		2.16667	0.0570032		NaN	NaN	-0.0065895	-0.727225		NaN	NaN	2.16667	0.0885017		0.129	0	0.129	2103		0.129	0	0.129	1464
0.926118	0.199858		2.18333	0.0568838		NaN	NaN	-0.0477825	-0.770868		NaN	NaN	2.18333	0.0878309		0.13	0	0.13	2027		0.13	0	0.13	1475
0.954994	0.211761		2.2	0.0570869		NaN	NaN	0.023046	-0.720291		NaN	NaN	2.2	0.0863464		0.131	0	0.131	1952		0.131	0	0.131	1383
0.912698	0.280589		2.21667	0.0559043		NaN	NaN	0.0886995	-0.759897		NaN	NaN	2.21667	0.087083		0.132	0	0.132	1875		0.132	0	0.132	1394
0.898829	0.273171		2.23333	0.0563172		NaN	NaN	-0.0452985	-0.693967		NaN	NaN	2.23333	0.0826314		0.133	0	0.133	1725		0.133	0	0.133	1337
0.887547	0.222007		2.25	0.0574094		NaN	NaN	-0.0951165	-0.651463		NaN	NaN	2.25	0.0838819		0.134	0	0.134	1764		0.134	0	0.134	1276
0.96707	0.227183		2.26667	0.0589817		NaN	NaN	-0.113264	-0.691553		NaN	NaN	2.26667	0.0845901		0.135	0	0.135	1747		0.135	0	0.135	1244
0.936709	0.272722		2.28333	0.0602076		NaN	NaN	-0.124855	-0.648393		NaN	NaN	2.28333	0.0847628		0.136	1	0.136	1604		0.136	0	0.136	1336
0.974245	0.241052		2.3	0.0602325		NaN	NaN	-0.047679	-0.681651		NaN	NaN	2.3	0.0831291		0.137	3	0.137	1644		0.137	0	0.137	1227
1.0891	0.28183		2.31667	0.059721		NaN	NaN	-0.021114	-0.650256		NaN	NaN	2.31667	0.0830035		0.138	2	0.138	1568		0.138	0	0.138	1340
1.0154	0.288455		2.33333	0.0605629		NaN	NaN	-0.0196995	-0.687102		NaN	NaN	2.33333	0.0838946		0.139	2	0.139	1404		0.139	0	0.139	1253
1.05594	0.215763		2.35	0.0594395		NaN	NaN	0.0014145	-0.74827		NaN	NaN	2.35	0.0848851		0.14	0	0.14	1420		0.14	0	0.14	1288
0.995773	0.157941		2.36667	0.0582031		NaN	NaN	0.088734	-0.77449		NaN	NaN	2.36667	0.0854205		0.141	2	0.141	1384		0.141	0	0.141	1191
0.991081	0.182781		2.38333	0.0582034		NaN	NaN	0.123889	-0.749236		NaN	NaN	2.38333	0.0855481		0.142	0	0.142	1322		0.142	0	0.142	1234
1.04445	0.133308		2.4	0.0575843		NaN	NaN	0.207449	-0.7935		NaN	NaN	2.4	0.0836412		0.143	0	0.143	1340		0.143	0	0.143	1195
1.07005	0.183161		2.41667	0.0573897		NaN	NaN	0.23805	-0.778216		NaN	NaN	2.41667	0.0835817		0.144	0	0.144	1311		0.144	0	0.144	1183
1.08675	0.181263		2.43333	0.0576814		NaN	NaN	0.269549	-0.839557		NaN	NaN	2.43333	0.0845761		0.145	0	0.145	1370		0.145	0	0.145	1131
1.04349	0.157837		2.45	0.058481		NaN	NaN	0.301426	-0.857221		NaN	NaN	2.45	0.0847479		0.146	0	0.146	1262		0.146	0	0.146	1194
1.02686	0.139966		2.46667	0.0588058		NaN	NaN	0.247399	-0.912801		NaN	NaN	2.46667	0.0838663		0.147	0	0.147	1193		0.147	0	0.147	1108
1.04545	0.106777		2.48333	0.0592069		NaN	NaN	0.334408	-0.913663		NaN	NaN	2.48333	0.0823279		0.148	0	0.148	1104		0.148	0	0.148	1143
1.0487	0.0754515		2.5	0.0593104		NaN	NaN	0.327819	-1.00706		NaN	NaN	2.5	0.0807911		0.149	0	0.149	1129		0.149	0	0.149	1101
1.08741	0.104224		2.51667	0.0603802		NaN	NaN	0.311742	-1.01568		NaN	NaN	2.51667	0.081958
1.08692	0.127201		2.53333	0.0617649		NaN	NaN	0.326543	-1.01713		NaN	NaN	2.53333	0.0834915
1.07847	0.0975315		2.55	0.063841		NaN	NaN	0.350762	-0.981525		NaN	NaN	2.55	0.0830669
1.09834	0.057753		2.56667	0.0636031		NaN	NaN	0.344103	-1.0892		NaN	NaN	2.56667	0.0806449
1.09703	0.145176		2.58333	0.0620763		NaN	NaN	0.316744	-1.21254		NaN	NaN	2.58333	0.0796395
1.12215	0.22118		2.6	0.0610151		NaN	NaN	0.301565	-1.2676		NaN	NaN	2.6	0.079218
1.2843	0.174742		2.61667	0.056437		NaN	NaN	0.188956	-1.26591		NaN	NaN	2.61667	0.0765047
1.20105	0.160218		2.63333	0.0548546		NaN	NaN	0.175881	-1.28864		NaN	NaN	2.63333	0.076764
1.16075	0.11661		2.65	0.0543827		NaN	NaN	0.145728	-1.29903		NaN	NaN	2.65	0.0765181
1.20229	0.09798		2.66667	0.0548876		NaN	NaN	0.177571	-1.38397		NaN	NaN	2.66667	0.0747104
1.16455	0.121819		2.68333	0.0549912		NaN	NaN	0.139898	-1.44572		NaN	NaN	2.68333	0.0748812
1.15254	0.114367		2.7	0.0565219		NaN	NaN	0.196891	-1.49299		NaN	NaN	2.7	0.0737637
1.14499	0.12972		2.71667	0.0579125		NaN	NaN	0.166531	-1.57365		NaN	NaN	2.71667	0.0727776
1.20226	0.168187		2.73333	0.060119		NaN	NaN	0.155492	-1.59097		NaN	NaN	2.73333	0.0744248
1.10459	0.164841		2.75	0.0585723		NaN	NaN	0.099567	-1.57882		NaN	NaN	2.75	0.0756259
1.06595	0.188335		2.76667	0.0582467		NaN	NaN	-0.0253575	-1.58679		NaN	NaN	2.76667	0.0747472
1.13947	0.179883		2.78333	0.0578037		NaN	NaN	-0.009729	-1.58617		NaN	NaN	2.78333	0.0761243
1.12905	0.169154		2.8	0.0587758		NaN	NaN	-0.0582015	-1.61943		NaN	NaN	2.8	0.077892
1.19132	0.13417		2.81667	0.0608837		NaN	NaN	-0.04209	-1.55516		NaN	NaN	2.81667	0.0773075
1.21167	0.169947		2.83333	0.06131		NaN	NaN	0.0045195	-1.58224		NaN	NaN	2.83333	0.0769973
1.23696	0.116231		2.85	0.0607162		NaN	NaN	0.0168015	-1.5782		NaN	NaN	2.85	0.0769271
1.27605	0.085905		2.86667	0.0612664		NaN	NaN	-0.012489	-1.62354		NaN	NaN	2.86667	0.0778422
1.22772	0.0958065		2.88333	0.0614638		NaN	NaN	0.009246	-1.67108		NaN	NaN	2.88333	0.0774956
1.27167	0.120095		2.9	0.0609184		NaN	NaN	-0.0699315	-1.65465		NaN	NaN	2.9	0.0770486
1.28454	0.052785		2.91667	0.0609734		NaN	NaN	-0.117472	-1.71582		NaN	NaN	2.91667	0.0768996
1.35592	0.0752445		2.93333	0.060029		NaN	NaN	-0.151731	-1.73994		NaN	NaN	2.93333	0.076402
1.34095	0.0878025		2.95	0.0601433		NaN	NaN	-0.215694	-1.66297		NaN	NaN	2.95	0.0750686
1.33543	0.0012075		2.96667	0.0591291		NaN	NaN	-0.239396	-1.57938		NaN	NaN	2.96667	0.0741833
1.34219	-0.040503		2.98333	0.0602188		NaN	NaN	-0.219006	-1.60008		NaN	NaN	2.98333	0.0736732
1.32866	-0.080454		3	0.0611898		NaN	NaN	-0.121647	-1.57986		NaN	NaN	3	0.0718514
1.29948	-0.050232		3.01667	0.0649113		NaN	NaN	-0.0723465	-1.4618		NaN	NaN	3.01667	0.0701446
1.36972	-0.093633		3.03333	0.0650245		NaN	NaN	-0.150178	-1.41619		NaN	NaN	3.03333	0.0691108
1.33225	-0.042366		3.05	0.0650469		NaN	NaN	-0.18599	-1.40532		NaN	NaN	3.05	0.0696423
1.29054	-0.0470925		3.06667	0.0649177		NaN	NaN	-0.155043	-1.38124		NaN	NaN	3.06667	0.0712932
1.21423	0.0065205		3.08333	0.0639145		NaN	NaN	-0.069483	-1.34584		NaN	NaN	3.08333	0.0707205
1.24141	-0.0430905		3.1	0.0636572		NaN	NaN	-0.191785	-1.40474		NaN	NaN	3.1	0.0664016
1.2143	-0.0526815		3.11667	0.0663318		NaN	NaN	-0.205344	-1.47246		NaN	NaN	3.11667	0.0653267
1.13364	-0.052785		3.13333	0.0660156		NaN	NaN	-0.251367	-1.50292		NaN	NaN	3.13333	0.065437
1.11452	-0.015939		3.15	0.0659973		NaN	NaN	-0.234393	-1.43082		NaN	NaN	3.15	0.0647552
1.11428	-0.058443		3.16667	0.0671541		NaN	NaN	-0.23115	-1.43768		NaN	NaN	3.16667	0.0648797
1.12287	-0.0092805		3.18333	0.0686955		NaN	NaN	-0.253506	-1.40377		NaN	NaN	3.18333	0.0649852
1.14971	-0.028428		3.2	0.0686239		NaN	NaN	-0.18009	-1.34274		NaN	NaN	3.2	0.0660237
1.1041	-0.00414		3.21667	0.0686247		NaN	NaN	-0.127891	-1.33256		NaN	NaN	3.21667	0.0657406
1.09779	0.081351		3.23333	0.0665135		NaN	NaN	-0.074658	-1.41064		NaN	NaN	3.23333	0.0641039
1.10321	0.184989		3.25	0.064667		NaN	NaN	-0.0180435	-1.40284		NaN	NaN	3.25	0.0662357
1.07975	0.251781		3.26667	0.0653959		NaN	NaN	0.0065895	-1.36434		NaN	NaN	3.26667	0.0665168
1.09455	0.293698		3.28333	0.0671495		NaN	NaN	0.000759	-1.36668		NaN	NaN	3.28333	0.0680728
1.18363	0.23598		3.3	0.065065		NaN	NaN	0.028428	-1.39014		NaN	NaN	3.3	0.0676494
1.16548	0.147833		3.31667	0.0636374		NaN	NaN	0.104362	-1.40908		NaN	NaN	3.31667	0.0663
1.17366	0.115299		3.33333	0.0638296		NaN	NaN	0.141864	-1.49544		NaN	NaN	3.33333	0.0647344
1.14606	0.117231		3.35	0.065957		NaN	NaN	0.160804	-1.38383		NaN	NaN	3.35	0.0628057
1.15837	0.143209		3.36667	0.0671014		NaN	NaN	0.127029	-1.34691		NaN	NaN	3.36667	0.0644592
1.1238	0.178365		3.38333	0.0686956		NaN	NaN	0.158907	-1.34516		NaN	NaN	3.38333	0.0651505
1.099	0.209312		3.4	0.0687165		NaN	NaN	0.133964	-1.37793		NaN	NaN	3.4	0.0671344
1.07033	0.183988		3.41667	0.069763		NaN	NaN	0.163116	-1.27898		NaN	NaN	3.41667	0.0656455
1.05691	0.261682		3.43333	0.0688787		NaN	NaN	0.199168	-1.311		NaN	NaN	3.43333	0.0660203
1.08979	0.226251		3.45	0.0684504		NaN	NaN	0.161218	-1.27881		NaN	NaN	3.45	0.0664564
1.07868	0.170637		3.46667	0.0678558		NaN	NaN	0.128478	-1.2922		NaN	NaN	3.46667	0.066598
1.05515	0.201515		3.48333	0.0688457		NaN	NaN	0.171775	-1.31628		NaN	NaN	3.48333	0.0686414
0.976661	0.175536		3.5	0.0684978		NaN	NaN	0.126098	-1.37607		NaN	NaN	3.5	0.069481
1.0132	0.105191		3.51667	0.0677469		NaN	NaN	0.215694	-1.37082		NaN	NaN	3.51667	0.0703032
0.993945	0.211036		3.53333	0.0674802		NaN	NaN	0.209656	-1.34057		NaN	NaN	3.53333	0.0705839
0.999189	0.227045		3.55	0.0678911		NaN	NaN	0.130272	-1.34333		NaN	NaN	3.55	0.0703753
0.98363	0.173777		3.56667	0.0674044		NaN	NaN	0.254196	-1.34719		NaN	NaN	3.56667	0.0719569
0.925083	0.171051		3.58333	0.0686511		NaN	NaN	0.271101	-1.386		NaN	NaN	3.58333	0.0731373
1.00726	0.178331		3.6	0.0747318		NaN	NaN	0.285556	-1.35923		NaN	NaN	3.6	0.0732802
1.02524	0.172741		3.61667	0.0760417		NaN	NaN	0.253748	-1.40167		NaN	NaN	3.61667	0.0788249
1.00605	0.141795		3.63333	0.0775038		NaN	NaN	0.283659	-1.41992		NaN	NaN	3.63333	0.0796363
1.05301	0.101706		3.65	0.0770885		NaN	NaN	0.325369	-1.43123		NaN	NaN	3.65	0.0827254
1.09493	0.103086		3.66667	0.0767798		NaN	NaN	0.39368	-1.47177		NaN	NaN	3.66667	0.0853414
1.13943	0.169878		3.68333	0.0757664		NaN	NaN	0.354453	-1.46318		NaN	NaN	3.68333	0.0856837
1.17887	0.098877		3.7	0.0745857		NaN	NaN	0.401649	-1.42257		NaN	NaN	3.7	0.0862467
1.26218	0.180987		3.71667	0.0721455		NaN	NaN	0.41331	-1.33501		NaN	NaN	3.71667	0.0868859
1.2596	0.134067		3.73333	0.072332		NaN	NaN	0.416553	-1.44741		NaN	NaN	3.73333	0.0849531
1.25425	0.146176		3.75	0.0729117		NaN	NaN	0.499698	-1.37859		NaN	NaN	3.75	0.083273
1.30986	0.122717		3.76667	0.07274		NaN	NaN	0.419002	-1.40087		NaN	NaN	3.76667	0.0813231
1.2676	0.183299		3.78333	0.0734711		NaN	NaN	0.324541	-1.42402		NaN	NaN	3.78333	0.0800884
1.18925	0.0883545		3.8	0.0705372		NaN	NaN	0.311811	-1.40881		NaN	NaN	3.8	0.0822458
1.16268	0.132687		3.81667	0.0713464		NaN	NaN	0.304497	-1.445		NaN	NaN	3.81667	0.0834358
1.16572	0.0975315		3.83333	0.0718799		NaN	NaN	0.313088	-1.44462		NaN	NaN	3.83333	0.08461
1.18611	0.165531		3.85	0.071311		NaN	NaN	0.242397	-1.49768		NaN	NaN	3.85	0.0832858
1.13988	0.130686		3.86667	0.0716708		NaN	NaN	0.216729	-1.4934		NaN	NaN	3.86667	0.0836493
1.13588	0.149626		3.88333	0.072962		NaN	NaN	0.156803	-1.53373		NaN	NaN	3.88333	0.0854008
1.13284	0.074934		3.9	0.073003		NaN	NaN	0.225216	-1.48574		NaN	NaN	3.9	0.0858067
1.1286	0.0530955		3.91667	0.0766058		NaN	NaN	0.224664	-1.4648		NaN	NaN	3.91667	0.0859815
1.15416	0.0863535		3.93333	0.0773752		NaN	NaN	0.297355	-1.43748		NaN	NaN	3.93333	0.0847617
1.20281	0.121405		3.95	0.0784349		NaN	NaN	0.323437	-1.48785		NaN	NaN	3.95	0.0861976
1.25118	0.179124		3.96667	0.0792159		NaN	NaN	0.324748	-1.48215		NaN	NaN	3.96667	0.0874648
1.17328	0.158286		3.98333	0.0839267		NaN	NaN	0.324783	-1.55026		NaN	NaN	3.98333	0.0875402
1.05829	0.215901		4	0.0823038		NaN	NaN	0.240741	-1.59473		NaN	NaN	4	0.0866789
1.00336	0.191647		4.01667	0.0824478		NaN	NaN	0.304669	-1.59835		NaN	NaN	4.01667	0.0858501
0.993359	0.253265		4.03333	0.0858874		NaN	NaN	0.358041	-1.60798		NaN	NaN	4.03333	0.0854313
1.03707	0.233047		4.05	0.0871133		NaN	NaN	0.255472	-1.58835		NaN	NaN	4.05	0.0840534
0.975522	0.223733		4.06667	0.08764		NaN	NaN	0.331269	-1.60656		NaN	NaN	4.06667	0.0835694
1.02027	0.242121		4.08333	0.087385		NaN	NaN	0.332028	-1.58155		NaN	NaN	4.08333	0.0848151
1.13264	0.218557		4.1	0.0862777		NaN	NaN	0.324162	-1.56468		NaN	NaN	4.1	0.0850559
1.08161	0.168395		4.11667	0.0855917		NaN	NaN	0.308327	-1.62381		NaN	NaN	4.11667	0.0889444
1.07426	0.142795		4.13333	0.09071		NaN	NaN	0.332994	-1.57444		NaN	NaN	4.13333	0.0900775
1.07336	0.228459		4.15	0.0891729		NaN	NaN	0.304117	-1.59273		NaN	NaN	4.15	0.0903538
1.04162	0.311431		4.16667	0.0879544		NaN	NaN	0.253575	-1.56623		NaN	NaN	4.16667	0.0925285
1.05398	0.312294		4.18333	0.0880832		NaN	NaN	0.179607	-1.4746		NaN	NaN	4.18333	0.0898516
1.12011	0.293664		4.2	0.0872999		NaN	NaN	0.168498	-1.44838		NaN	NaN	4.2	0.0912261
1.08378	0.306049		4.21667	0.0871716		NaN	NaN	0.157734	-1.4943		NaN	NaN	4.21667	0.0914551
1.02603	0.27669		4.23333	0.0861661		NaN	NaN	0.266202	-1.44852		NaN	NaN	4.23333	0.0891413
0.994704	0.36294		4.25	0.0849265		NaN	NaN	0.303497	-1.44369		NaN	NaN	4.25	0.0900463
0.952855	0.266029		4.26667	0.0834585		NaN	NaN	0.378982	-1.42889		NaN	NaN	4.26667	0.0912027
1.00181	0.300978		4.28333	0.08263		NaN	NaN	0.364596	-1.43058		NaN	NaN	4.28333	0.0923949
1.03724	0.321022		4.3	0.0828507		NaN	NaN	0.344689	-1.46335		NaN	NaN	4.3	0.0926583
1.04045	0.359801		4.31667	0.0821963		NaN	NaN	0.359283	-1.49202		NaN	NaN	4.31667	0.092821
1.08727	0.444498		4.33333	0.0835776		NaN	NaN	0.401511	-1.43285		NaN	NaN	4.33333	0.0915346
1.12277	0.495489		4.35	0.0874939		NaN	NaN	0.324817	-1.37313		NaN	NaN	4.35	0.0922055
1.04535	0.424971		4.36667	0.0882949		NaN	NaN	0.306395	-1.32853		NaN	NaN	4.36667	0.0919757
1.05843	0.461782		4.38333	0.0883627		NaN	NaN	0.249573	-1.25414		NaN	NaN	4.38333	0.0901199
0.985941	0.488037		4.4	0.092745		NaN	NaN	0.269169	-1.21595		NaN	NaN	4.4	0.0896631
0.985147	0.451502		4.41667	0.0930313		NaN	NaN	0.275483	-1.16727		NaN	NaN	4.41667	0.0891737
0.968139	0.474548		4.43333	0.0936776		NaN	NaN	0.336616	-1.18718		NaN	NaN	4.43333	0.0884972
0.985872	0.453675		4.45	0.0941668		NaN	NaN	0.330958	-1.22668		NaN	NaN	4.45	0.0888329
1.0469	0.401994		4.46667	0.0942789		NaN	NaN	0.390022	-1.13208		NaN	NaN	4.46667	0.0866469
1.06188	0.474133		4.48333	0.094663		NaN	NaN	0.466371	-1.17731		NaN	NaN	4.48333	0.0871656
1.10259	0.474272		4.5	0.0955849		NaN	NaN	0.500733	-1.26846		NaN	NaN	4.5	0.0854051
1.11566	0.373842		4.51667	0.0935745		NaN	NaN	0.529265	-1.27215		NaN	NaN	4.51667	0.0860682
1.12625	0.349416		4.53333	0.100121		NaN	NaN	0.590985	-1.26681		NaN	NaN	4.53333	0.0852328
1.10186	0.334305		4.55	0.101474		NaN	NaN	0.628245	-1.40919		NaN	NaN	4.55	0.0809684
1.19391	0.357696		4.56667	0.0992987		NaN	NaN	0.599162	-1.4588		NaN	NaN	4.56667	0.0807508
1.17172	0.539408		4.58333	0.0921738		NaN	NaN	0.608891	-1.43454		NaN	NaN	4.58333	0.0821436
1.18473	0.577909		4.6	0.0918829		NaN	NaN	0.44781	-1.39145		NaN	NaN	4.6	0.0762154
1.16434	0.652326		4.61667	0.0907739		NaN	NaN	0.412896	-1.37027		NaN	NaN	4.61667	0.0775232
1.20526	0.632695		4.63333	0.0904816		NaN	NaN	0.54548	-1.38217		NaN	NaN	4.63333	0.0732527
1.18649	0.600059		4.65	0.0908201		NaN	NaN	0.662055	-1.38793		NaN	NaN	4.65	0.0709174
1.21716	0.564834		4.66667	0.0905787		NaN	NaN	0.635386	-1.42326		NaN	NaN	4.66667	0.072007
1.24535	0.598713		4.68333	0.0929479		NaN	NaN	0.553898	-1.39484		NaN	NaN	4.68333	0.0705467
1.27933	0.619723		4.7	0.0928412		NaN	NaN	0.466819	-1.37472		NaN	NaN	4.7	0.0693826
1.25639	0.666126		4.71667	0.0935315		NaN	NaN	0.506771	-1.4175		NaN	NaN	4.71667	0.0690291
1.26267	0.712597		4.73333	0.0944704		NaN	NaN	0.558589	-1.42713		NaN	NaN	4.73333	0.0685261
1.30162	0.677373		4.75	0.0962819		NaN	NaN	0.56894	-1.40318		NaN	NaN	4.75	0.0685136
1.39494	0.668092		4.76667	0.0950374		NaN	NaN	0.510841	-1.37231		NaN	NaN	4.76667	0.0681304
1.38259	0.639699		4.78333	0.0951338		NaN	NaN	0.498767	-1.27822		NaN	NaN	4.78333	0.0703244
1.4037	0.569802		4.8	0.0970582		NaN	NaN	0.441082	-1.3367		NaN	NaN	4.8	0.0695603
1.34705	0.5727		4.81667	0.0966507		NaN	NaN	0.37881	-1.30748		NaN	NaN	4.81667	0.0690178
1.32463	0.606579		4.83333	0.0963531		NaN	NaN	0.425247	-1.32652		NaN	NaN	4.83333	0.0696067
1.27305	0.646599		4.85	0.0962611		NaN	NaN	0.387711	-1.28795		NaN	NaN	4.85	0.0697753
1.30438	0.714599		4.86667	0.0962477		NaN	NaN	0.349209	-1.18884		NaN	NaN	4.86667	0.0690627
1.25832	0.64891		4.88333	0.0978413		NaN	NaN	0.357731	-1.10942		NaN	NaN	4.88333	0.074087
1.28592	0.527505		4.9	0.0949855		NaN	NaN	0.357903	-1.14519		NaN	NaN	4.9	0.0777277
1.22675	0.501526		4.91667	0.095333		NaN	NaN	0.356558	-1.17083		NaN	NaN	4.91667	0.0800941
1.28592	0.58412		4.93333	0.0938629		NaN	NaN	0.454365	-1.18545		NaN	NaN	4.93333	0.0799248
1.31507	0.665574		4.95	0.0930686		NaN	NaN	0.374152	-1.16172		NaN	NaN	4.95	0.0802501
1.16617	0.7521		4.96667	0.0890648		NaN	NaN	0.431422	-1.21985		NaN	NaN	4.96667	0.0791437
1.26598	0.758034		4.98333	0.0884375		NaN	NaN	0.366528	-1.23441		NaN	NaN	4.98333	0.0783625
1.30451	0.721257		5	0.0874321		NaN	NaN	0.353453	-1.21409		NaN	NaN	5	0.0806875
1.43206	0.692829		5.01667	0.0836736		NaN	NaN	0.384433	-1.21464		NaN	NaN	5.01667	0.0835708
1.38983	0.62552		5.03333	0.082635		NaN	NaN	0.331614	-1.24821		NaN	NaN	5.03333	0.0846884
1.45497	0.662607		5.05	0.0833256		NaN	NaN	0.346	-1.30355		NaN	NaN	5.05	0.0849367
1.4391	0.709217		5.06667	0.0827369		NaN	NaN	0.416449	-1.26708		NaN	NaN	5.06667	0.0848234
1.49771	0.766969		5.08333	0.0819158		NaN	NaN	0.442186	-1.26625		NaN	NaN	5.08333	0.0861329
1.52538	0.778699		5.1	0.081526		NaN	NaN	0.5796	-1.24279		NaN	NaN	5.1	0.0838869
1.43813	0.905936		5.11667	0.0768136		NaN	NaN	0.637042	-1.21464		NaN	NaN	5.11667	0.0833707
1.42992	0.89869		5.13333	0.0784986		NaN	NaN	0.62552	-1.26446		NaN	NaN	5.13333	0.0823914
1.44355	0.855945		5.15	0.0783163		NaN	NaN	0.591606	-1.37896		NaN	NaN	5.15	0.079669
1.43879	0.888996		5.16667	0.0791427		NaN	NaN	0.569802	-1.38204		NaN	NaN	5.16667	0.0794853
1.41267	0.890342		5.18333	0.0794811		NaN	NaN	0.555485	-1.29824		NaN	NaN	5.18333	0.0792139
1.39328	0.852978		5.2	0.0790825		NaN	NaN	0.496593	-1.30796		NaN	NaN	5.2	0.0800687
1.38642	0.843077		5.21667	0.080768		NaN	NaN	0.55476	-1.35278		NaN	NaN	5.21667	0.0786832
1.38697	0.795191		5.23333	0.0820025		NaN	NaN	0.591813	-1.41484		NaN	NaN	5.23333	0.0778649
1.32949	0.784668		5.25	0.0816514		NaN	NaN	0.611616	-1.50537		NaN	NaN	5.25	0.0770646
1.35978	0.794052		5.26667	0.0821091		NaN	NaN	0.598851	-1.56071		NaN	NaN	5.26667	0.0779654
1.3996	0.836556		5.28333	0.0823861		NaN	NaN	0.604302	-1.596		NaN	NaN	5.28333	0.0779151
1.39373	0.845147		5.3	0.0841543		NaN	NaN	0.570182	-1.56357		NaN	NaN	5.3	0.0778489
1.28088	0.906004		5.31667	0.0800277		NaN	NaN	0.589225	-1.59259		NaN	NaN	5.31667	0.0781301
1.1661	0.961619		5.33333	0.0773405		NaN	NaN	0.700246	-1.54826		NaN	NaN	5.33333	0.075373
1.12311	1.04601		5.35	0.0757762		NaN	NaN	0.667989	-1.51193		NaN	NaN	5.35	0.0776637
1.13957	1.03655		5.36667	0.0768342		NaN	NaN	0.661365	-1.54429		NaN	NaN	5.36667	0.0777263
1.10635	0.880923		5.38333	0.0749639		NaN	NaN	0.667161	-1.5643		NaN	NaN	5.38333	0.0796422
1.10614	0.91118		5.4	0.0810214		NaN	NaN	0.646219	-1.54443		NaN	NaN	5.4	0.0799125
1.16341	0.923634		5.41667	0.0810978		NaN	NaN	0.691656	-1.54198		NaN	NaN	5.41667	0.0797857
1.12166	0.874644		5.43333	0.0802851		NaN	NaN	0.73968	-1.5073		NaN	NaN	5.43333	0.0798602
1.15202	0.80178		5.45	0.0789228		NaN	NaN	0.678615	-1.53439		NaN	NaN	5.45	0.0818876
1.22582	0.781563		5.46667	0.0780872		NaN	NaN	0.607718	-1.4479		NaN	NaN	5.46667	0.0849148
1.29002	0.754895		5.48333	0.0778134		NaN	NaN	0.608822	-1.49437		NaN	NaN	5.48333	0.0861566
1.30262	0.779803		5.5	0.0779513		NaN	NaN	0.609305	-1.42195		NaN	NaN	5.5	0.0856705
1.31393	0.60582		5.51667	0.0716475		NaN	NaN	0.657018	-1.42985		NaN	NaN	5.51667	0.0857495
1.35164	0.561246		5.53333	0.0719143		NaN	NaN	0.642424	-1.37138		NaN	NaN	5.53333	0.0870754
1.31666	0.607303		5.55	0.0725987		NaN	NaN	0.595056	-1.36623		NaN	NaN	5.55	0.0873819
1.37693	0.603232		5.56667	0.0731846		NaN	NaN	0.55614	-1.45431		NaN	NaN	5.56667	0.0859381
1.3446	0.591744		5.58333	0.0739821		NaN	NaN	0.564662	-1.41574		NaN	NaN	5.58333	0.0865687
1.33346	0.57477		5.6	0.0746918		NaN	NaN	0.60827	-1.50092		NaN	NaN	5.6	0.0858374
1.3633	0.58819		5.61667	0.074518		NaN	NaN	0.563247	-1.49106		NaN	NaN	5.61667	0.0858091
1.41654	0.592538		5.63333	0.074362		NaN	NaN	0.614687	-1.48864		NaN	NaN	5.63333	0.0855622
1.4165	0.559521		5.65	0.0754784		NaN	NaN	0.521398	-1.47581		NaN	NaN	5.65	0.0835341
1.3188	0.624691		5.66667	0.0742472		NaN	NaN	0.496144	-1.44479		NaN	NaN	5.66667	0.0839348
1.35061	0.612479		5.68333	0.0744266		NaN	NaN	0.468475	-1.41995		NaN	NaN	5.68333	0.0846175
1.42088	0.580014		5.7	0.0775626		NaN	NaN	0.44436	-1.46063		NaN	NaN	5.7	0.0871333
1.48164	0.623277		5.71667	0.0767188		NaN	NaN	0.45678	-1.43786		NaN	NaN	5.71667	0.0874814
1.53456	0.709941		5.73333	0.0759571		NaN	NaN	0.492798	-1.45611		NaN	NaN	5.73333	0.0873822
1.50606	0.738162		5.75	0.0788709		NaN	NaN	0.546618	-1.48733		NaN	NaN	5.75	0.086623
1.54601	0.744062		5.76667	0.0786582		NaN	NaN	0.676234	-1.47912		NaN	NaN	5.76667	0.0868329
1.47491	0.837315		5.78333	0.0759571		NaN	NaN	0.65374	-1.43392		NaN	NaN	5.78333	0.0871775
1.46749	0.800952		5.8	0.0759467		NaN	NaN	0.665953	-1.47598		NaN	NaN	5.8	0.0877264
1.44738	0.778182		5.81667	0.0756345		NaN	NaN	0.681478	-1.4036		NaN	NaN	5.81667	0.0865474
1.4056	0.828449		5.83333	0.0753236		NaN	NaN	0.754757	-1.41595		NaN	NaN	5.83333	0.0875341
1.36492	0.876679		5.85	0.0751721		NaN	NaN	0.832071	-1.37324		NaN	NaN	5.85	0.0861208
1.32632	0.988287		5.86667	0.0732364		NaN	NaN	0.984768	-1.4038		NaN	NaN	5.86667	0.0800386
1.31838	0.945059		5.88333	0.0754291		NaN	NaN	1.05774	-1.48191		NaN	NaN	5.88333	0.0775728
1.24514	0.955926		5.9	0.0754384		NaN	NaN	1.08202	-1.3848		NaN	NaN	5.9	0.0752747
1.23558	1.031		5.91667	0.0747979		NaN	NaN	1.14336	-1.34881		NaN	NaN	5.91667	0.0741316
1.21995	1.09924		5.93333	0.0753468		NaN	NaN	1.17314	-1.42637		NaN	NaN	5.93333	0.0727312
1.13664	1.05356		5.95	0.0760625		NaN	NaN	1.17079	-1.3996		NaN	NaN	5.95	0.0727561
1.09893	1.13474		5.96667	0.0756486		NaN	NaN	1.16369	-1.42613		NaN	NaN	5.96667	0.0729043
1.09748	1.13526		5.98333	0.07629		NaN	NaN	1.25935	-1.38238		NaN	NaN	5.98333	0.07153
1.0981	1.12625		6	0.0769481		NaN	NaN	1.29634	-1.28157		NaN	NaN	6	0.068977
1.11966	1.15289		6.01667	0.0779486		NaN	NaN	1.21909	-1.23955		NaN	NaN	6.01667	0.069314
1.19687	1.20891		6.03333	0.0763		NaN	NaN	1.25535	-1.18835		NaN	NaN	6.03333	0.0685107
1.18618	1.21954		6.05	0.0785314		NaN	NaN	1.25363	-1.11332		NaN	NaN	6.05	0.0689072
1.14292	1.26301		6.06667	0.0785745		NaN	NaN	1.16134	-1.1336		NaN	NaN	6.06667	0.0666826
1.13643	1.23189		6.08333	0.0798797		NaN	NaN	1.08399	-1.08209		NaN	NaN	6.08333	0.0653598
1.08958	1.23113		6.1	0.0814976		NaN	NaN	1.08092	-1.10631		NaN	NaN	6.1	0.0678
1.04269	1.3012		6.11667	0.0810381		NaN	NaN	1.06429	-1.10624		NaN	NaN	6.11667	0.0712544
1.03652	1.30296		6.13333	0.0810775		NaN	NaN	1.02669	-1.12484		NaN	NaN	6.13333	0.0716032
1.09755	1.26608		6.15	0.0802481		NaN	NaN	1.02013	-1.11946		NaN	NaN	6.15	0.0736659
1.0735	1.31155		6.16667	0.079781		NaN	NaN	1.07471	-1.06188		NaN	NaN	6.16667	0.0723409
1.07612	1.29834		6.18333	0.0864353		NaN	NaN	1.09945	-0.986251		NaN	NaN	6.18333	0.072363
0.989908	1.32421		6.2	0.0863899		NaN	NaN	1.07336	-0.977765		NaN	NaN	6.2	0.0729151
1.06529	1.37672		6.21667	0.08611		NaN	NaN	1.10573	-1.03555		NaN	NaN	6.21667	0.0729825
1.08309	1.34643		6.23333	0.0871116		NaN	NaN	1.17307	-0.996843		NaN	NaN	6.23333	0.0726011
1.13508	1.37607		6.25	0.0864851		NaN	NaN	1.18276	-1.08178		NaN	NaN	6.25	0.0712241
1.06581	1.4076		6.26667	0.0848368		NaN	NaN	1.1779	-1.09079		NaN	NaN	6.26667	0.0716944
1.02448	1.49785		6.28333	0.0842915		NaN	NaN	1.21833	-1.09386		NaN	NaN	6.28333	0.0747228
0.997119	1.44838		6.3	0.0849885		NaN	NaN	1.16955	-1.05194		NaN	NaN	6.3	0.0750657
0.960273	1.51855		6.31667	0.0863674		NaN	NaN	1.20905	-1.06395		NaN	NaN	6.31667	0.0757678
0.982491	1.48516		6.33333	0.0857045		NaN	NaN	1.30997	-1.10252		NaN	NaN	6.33333	0.0739018
1.00495	1.40325		6.35	0.0844159		NaN	NaN	1.28909	-1.0854		NaN	NaN	6.35	0.0756023
1.01427	1.28709		6.36667	0.083081		NaN	NaN	1.33418	-1.00454		NaN	NaN	6.36667	0.074357
0.973625	1.14226		6.38333	0.0786791		NaN	NaN	1.35875	-0.991599		NaN	NaN	6.38333	0.0749226
0.997671	1.17838		6.4	0.0785003		NaN	NaN	1.376	-0.959341		NaN	NaN	6.4	0.0756596
0.962964	1.16893		6.41667	0.0803405		NaN	NaN	1.38176	-0.905177		NaN	NaN	6.41667	0.0765885
0.923772	1.18		6.43333	0.0811975		NaN	NaN	1.37431	-1.03248		NaN	NaN	6.43333	0.0730063
0.869469	1.19677		6.45	0.0809192		NaN	NaN	1.30986	-1.16413		NaN	NaN	6.45	0.0694755
0.932018	1.22699		6.46667	0.0803076		NaN	NaN	1.38307	-1.12929		NaN	NaN	6.46667	0.069959
0.972003	1.26253		6.48333	0.0797054		NaN	NaN	1.42626	-1.12325		NaN	NaN	6.48333	0.0698729
0.979869	1.3139		6.5	0.0801034		NaN	NaN	1.46587	-1.10859		NaN	NaN	6.5	0.0708163
1.03907	1.29965		6.51667	0.0794844		NaN	NaN	1.46428	-1.20757		NaN	NaN	6.51667	0.0706971
1.10817	1.29886		6.53333	0.0800373		NaN	NaN	1.42226	-1.15175		NaN	NaN	6.53333	0.0696626
1.16989	1.28278		6.55	0.0827548		NaN	NaN	1.40598	-1.11328		NaN	NaN	6.55	0.0701468
1.14192	1.34381		6.56667	0.0822613		NaN	NaN	1.34302	-1.11125		NaN	NaN	6.56667	0.0694711
1.16382	1.38942		6.58333	0.0823517		NaN	NaN	1.38062	-1.17655		NaN	NaN	6.58333	0.0690678
1.17579	1.37172		6.6	0.0825825		NaN	NaN	1.35747	-1.13643		NaN	NaN	6.6	0.0693723
1.19722	1.33291		6.61667	0.0825504		NaN	NaN	1.35264	-1.10159		NaN	NaN	6.61667	0.0694
1.23948	1.40453		6.63333	0.081799		NaN	NaN	1.36654	-1.08609		NaN	NaN	6.63333	0.0698113
1.15665	1.36713		6.65	0.0796031		NaN	NaN	1.39418	-1.035		NaN	NaN	6.65	0.0711435
1.10807	1.37165		6.66667	0.0785446		NaN	NaN	1.32666	-1.04573		NaN	NaN	6.66667	0.0701882
0.968622	1.3632		6.68333	0.0754616		NaN	NaN	1.3799	-1.15075		NaN	NaN	6.68333	0.0681852
0.982767	1.41005		6.7	0.0767084		NaN	NaN	1.33249	-1.13657		NaN	NaN	6.7	0.069274
0.903555	1.39653		6.71667	0.0760014		NaN	NaN	1.36589	-1.09196		NaN	NaN	6.71667	0.0694436
1.02375	1.35492		6.73333	0.0728605		NaN	NaN	1.37141	-1.15316		NaN	NaN	6.73333	0.0692453
1.02593	1.34388		6.75	0.0732927		NaN	NaN	1.37714	-1.28085		NaN	NaN	6.75	0.0691256
0.990322	1.33139		6.76667	0.0732067		NaN	NaN	1.40615	-1.22641		NaN	NaN	6.76667	0.0685063
1.01889	1.36516		6.78333	0.0734568		NaN	NaN	1.38314	-1.16193		NaN	NaN	6.78333	0.070065
1.02675	1.38155		6.8	0.0749402		NaN	NaN	1.36779	-1.1277		NaN	NaN	6.8	0.0695543
1.06588	1.43927		6.81667	0.0742704		NaN	NaN	1.36002	-1.01534		NaN	NaN	6.81667	0.0683586
1.02144	1.36872		6.83333	0.0757319		NaN	NaN	1.32456	-0.960135		NaN	NaN	6.83333	0.0686311
0.994635	1.31131		6.85	0.0753576		NaN	NaN	1.33253	-0.957651		NaN	NaN	6.85	0.0694101
0.891756	1.2912		6.86667	0.077307		NaN	NaN	1.35202	-0.959376		NaN	NaN	6.86667	0.0697252
0.875989	1.36596		6.88333	0.0781302		NaN	NaN	1.3316	-0.935847		NaN	NaN	6.88333	0.0696878
0.856704	1.30241		6.9	0.0773928		NaN	NaN	1.33739	-0.956927		NaN	NaN	6.9	0.0698559
0.853426	1.39552		6.91667	0.075762		NaN	NaN	1.3316	-0.936226		NaN	NaN	6.91667	0.0719191
0.749996	1.35399		6.93333	0.0738287		NaN	NaN	1.35571	-0.965379		NaN	NaN	6.93333	0.072014
0.69314	1.37479		6.95	0.0759532		NaN	NaN	1.33819	-0.912801		NaN	NaN	6.95	0.0714848
0.671956	1.40653		6.96667	0.077201		NaN	NaN	1.25742	-0.883959		NaN	NaN	6.96667	0.0702241
0.697349	1.35392		6.98333	0.0778436		NaN	NaN	1.27809	-0.855945		NaN	NaN	6.98333	0.0701455
0.745545	1.4245		7	0.0771213		NaN	NaN	1.37759	-0.851012		NaN	NaN	7	0.0706752
0.707974	1.41164		7.01667	0.076578		NaN	NaN	1.3405	-0.86495		NaN	NaN	7.01667	0.0708161
0.632316	1.34419		7.03333	0.0745305		NaN	NaN	1.40308	-0.933432		NaN	NaN	7.03333	0.0696546
0.584844	1.3456		7.05	0.0751732		NaN	NaN	1.41195	-0.937192		NaN	NaN	7.05	0.0715645
0.565214	1.42409		7.06667	0.0747146		NaN	NaN	1.45845	-0.941885		NaN	NaN	7.06667	0.0712903
0.667748	1.41654		7.08333	0.0736199		NaN	NaN	1.52173	-1.02148		NaN	NaN	7.08333	0.0698692
0.624622	1.36137		7.1	0.0730363		NaN	NaN	1.63523	-1.01623		NaN	NaN	7.1	0.0673018
0.634903	1.37196		7.11667	0.0739316		NaN	NaN	1.59928	-0.983802		NaN	NaN	7.11667	0.0666896
0.65305	1.39621		7.13333	0.0745244		NaN	NaN	1.5013	-0.973107		NaN	NaN	7.13333	0.0655504
0.651498	1.41968		7.15	0.0746122		NaN	NaN	1.53497	-0.997257		NaN	NaN	7.15	0.0651798
0.56059	1.56606		7.16667	0.0698853		NaN	NaN	1.5368	-1.07388		NaN	NaN	7.16667	0.0650574
0.515568	1.50644		7.18333	0.0701613		NaN	NaN	1.5546	-1.11645		NaN	NaN	7.18333	0.0649712
0.556071	1.43513		7.2	0.0703576		NaN	NaN	1.61812	-1.13867		NaN	NaN	7.2	0.0652154
0.511118	1.38328		7.21667	0.0707824		NaN	NaN	1.61539	-1.0724		NaN	NaN	7.21667	0.0662335
0.532542	1.37307		7.23333	0.0713729		NaN	NaN	1.58452	-1.08095		NaN	NaN	7.23333	0.0666803
0.535371	1.39463		7.25	0.0718358		NaN	NaN	1.58955	-1.12843		NaN	NaN	7.25	0.0671774
0.481275	1.32684		7.26667	0.0718146		NaN	NaN	1.4688	-1.14709		NaN	NaN	7.26667	0.0645721
0.531335	1.26984		7.28333	0.0709818		NaN	NaN	1.44527	-1.19774		NaN	NaN	7.28333	0.0645015
0.630867	1.24524		7.3	0.0686477		NaN	NaN	1.51917	-1.15516		NaN	NaN	7.3	0.0640299
0.636284	1.24262		7.31667	0.0706269		NaN	NaN	1.56357	-1.14505		NaN	NaN	7.31667	0.0647145
0.704283	1.21426		7.33333	0.0698286		NaN	NaN	1.6443	-1.18649		NaN	NaN	7.33333	0.0641173
0.649255	1.11959		7.35	0.0682877		NaN	NaN	1.68305	-1.20281		NaN	NaN	7.35	0.0640804
0.648186	1.15561		7.36667	0.0692488		NaN	NaN	1.65162	-1.1503		NaN	NaN	7.36667	0.0635389
0.668369	1.13436		7.38333	0.0697943		NaN	NaN	1.64958	-1.08437		NaN	NaN	7.38333	0.0678105
0.718428	1.05156		7.4	0.068229		NaN	NaN	1.68591	-1.17134		NaN	NaN	7.4	0.0667084
0.703006	1.13198		7.41667	0.0670676		NaN	NaN	1.61405	-1.16731		NaN	NaN	7.41667	0.0663362
0.721809	1.08913		7.43333	0.0677372		NaN	NaN	1.67684	-1.19625		NaN	NaN	7.43333	0.0654662
0.694381	1.03935		7.45	0.0672922		NaN	NaN	1.75943	-1.23482		NaN	NaN	7.45	0.0639165
0.678477	1.07005		7.46667	0.0677097		NaN	NaN	1.78144	-1.22575		NaN	NaN	7.46667	0.0645739
0.667506	1.13947		7.48333	0.0722341		NaN	NaN	1.69971	-1.23565		NaN	NaN	7.48333	0.0648515
0.622725	1.12539		7.5	0.0723394		NaN	NaN	1.62012	-1.26139		NaN	NaN	7.5	0.0651527
0.544272	1.15975		7.51667	0.0704529		NaN	NaN	1.61567	-1.25625		NaN	NaN	7.51667	0.0679479
0.52026	1.2754		7.53333	0.0689135		NaN	NaN	1.67798	-1.23199		NaN	NaN	7.53333	0.0672707
0.550724	1.24317		7.55	0.0692029		NaN	NaN	1.68767	-1.25287		NaN	NaN	7.55	0.067206
0.505184	1.26649		7.56667	0.0687619		NaN	NaN	1.70402	-1.3052		NaN	NaN	7.56667	0.0689542
0.503113	1.22534		7.58333	0.0686822		NaN	NaN	1.75526	-1.32828		NaN	NaN	7.58333	0.0687605
0.547377	1.21737		7.6	0.0713374		NaN	NaN	1.78037	-1.31041		NaN	NaN	7.6	0.068438
0.601853	1.22803		7.61667	0.0709844		NaN	NaN	1.82584	-1.31714		NaN	NaN	7.61667	0.0686205
0.607131	1.20985		7.63333	0.0710796		NaN	NaN	1.91423	-1.32497		NaN	NaN	7.63333	0.0680014
0.584085	1.23086		7.65	0.0717363		NaN	NaN	1.89695	-1.3356		NaN	NaN	7.65	0.0692931
0.530644	1.28102		7.66667	0.0705419		NaN	NaN	1.93617	-1.28457		NaN	NaN	7.66667	0.0693473
0.456021	1.2409		7.68333	0.0698432		NaN	NaN	2.01266	-1.30779		NaN	NaN	7.68333	0.0695977
0.465405	1.19601		7.7	0.0696421		NaN	NaN	1.94725	-1.29817		NaN	NaN	7.7	0.0687171
0.425351	1.20053		7.71667	0.0693519		NaN	NaN	1.88111	-1.28354		NaN	NaN	7.71667	0.0691159
0.435424	1.24424		7.73333	0.0703388		NaN	NaN	1.85886	-1.4006		NaN	NaN	7.73333	0.0664019
0.463197	1.23465		7.75	0.0731413		NaN	NaN	1.89177	-1.36375		NaN	NaN	7.75	0.0665078
0.442393	1.28964		7.76667	0.0730787		NaN	NaN	1.79048	-1.42202		NaN	NaN	7.76667	0.0645026
0.358662	1.28875		7.78333	0.0716003		NaN	NaN	1.80325	-1.39473		NaN	NaN	7.78333	0.0644685
0.34462	1.30934		7.8	0.0711591		NaN	NaN	1.85044	-1.31431		NaN	NaN	7.8	0.0633104
0.275862	1.40757		7.81667	0.0685569		NaN	NaN	1.82798	-1.38811		NaN	NaN	7.81667	0.062674
0.253851	1.43924		7.83333	0.0685564		NaN	NaN	1.82436	-1.43858		NaN	NaN	7.83333	0.0633518
0.283383	1.29503		7.85	0.0632462		NaN	NaN	1.78876	-1.43841		NaN	NaN	7.85	0.0635396
0.276104	1.21944		7.86667	0.0623771		NaN	NaN	1.80345	-1.45638		NaN	NaN	7.86667	0.0636834
0.272964	1.22813		7.88333	0.0627917		NaN	NaN	1.82329	-1.42764		NaN	NaN	7.88333	0.0632767
0.261993	1.18635		7.9	0.062868		NaN	NaN	1.9144	-1.4617		NaN	NaN	7.9	0.0624029
0.328888	1.21502		7.91667	0.0629324		NaN	NaN	1.89705	-1.42754		NaN	NaN	7.91667	0.0631245
0.210622	1.23676		7.93333	0.0610357		NaN	NaN	1.91516	-1.46746		NaN	NaN	7.93333	0.0634987
0.274137	1.179		7.95	0.0599993		NaN	NaN	1.90723	-1.5013		NaN	NaN	7.95	0.0643485
0.286799	1.10976		7.96667	0.0595505		NaN	NaN	1.92275	-1.54077		NaN	NaN	7.96667	0.0652371
0.276138	1.06391		7.98333	0.0618722		NaN	NaN	1.94211	-1.64344		NaN	NaN	7.98333	0.0641471
0.299081	1.06505		8	0.0623298		NaN	NaN	1.91223	-1.66238		NaN	NaN	8	0.0638948
0.299598	1.02624		8.01667	0.0620818		NaN	NaN	1.85382	-1.65841		NaN	NaN	8.01667	0.063715
0.315054	0.958168		8.03333	0.0616308		NaN	NaN	1.76885	-1.63019		NaN	NaN	8.03333	0.0621721
0.344759	1.02217		8.05	0.0618131		NaN	NaN	1.7881	-1.58634		NaN	NaN	8.05	0.0630833
0.279795	0.984423		8.06667	0.0638672		NaN	NaN	1.78065	-1.66576		NaN	NaN	8.06667	0.063279
0.257439	0.957479		8.08333	0.0668578		NaN	NaN	1.79528	-1.65641		NaN	NaN	8.08333	0.0640024
0.249746	1.02644		8.1	0.0660748		NaN	NaN	1.77896	-1.62837		NaN	NaN	8.1	0.0644738
0.187266	1.0202		8.11667	0.0654621		NaN	NaN	1.72214	-1.60242		NaN	NaN	8.11667	0.0640628
0.192407	1.08109		8.13333	0.0654442		NaN	NaN	1.74097	-1.5772		NaN	NaN	8.13333	0.0641639
0.27079	1.11238		8.15	0.0654002		NaN	NaN	1.67277	-1.62019		NaN	NaN	8.15	0.0629337
0.297631	1.18859		8.16667	0.064355		NaN	NaN	1.67487	-1.66004		NaN	NaN	8.16667	0.0627626
0.338894	1.10555		8.18333	0.0638862		NaN	NaN	1.60518	-1.64016		NaN	NaN	8.18333	0.0620171
0.399303	1.15092		8.2	0.0652006		NaN	NaN	1.6925	-1.6865		NaN	NaN	8.2	0.0604599
0.366287	1.10234		8.21667	0.0646275		NaN	NaN	1.65086	-1.63785		NaN	NaN	8.21667	0.0592514
0.323058	1.13788		8.23333	0.064848		NaN	NaN	1.59307	-1.59466		NaN	NaN	8.23333	0.059075
0.417795	1.15271		8.25	0.0645557		NaN	NaN	1.55033	-1.57265		NaN	NaN	8.25	0.0587458
0.447258	1.10021		8.26667	0.0666398		NaN	NaN	1.5417	-1.62485		NaN	NaN	8.26667	0.058194
0.436321	1.09213		8.28333	0.0691319		NaN	NaN	1.6245	-1.61998		NaN	NaN	8.28333	0.0563421
0.342861	1.06388		8.3	0.0700453		NaN	NaN	1.69171	-1.64537		NaN	NaN	8.3	0.056273
0.314364	1.04538		8.31667	0.0711312		NaN	NaN	1.75729	-1.64513		NaN	NaN	8.31667	0.058501
0.34638	0.989184		8.33333	0.0730533		NaN	NaN	1.77309	-1.6304		NaN	NaN	8.33333	0.05859
0.317055	1.06184		8.35	0.071835		NaN	NaN	1.74732	-1.59635		NaN	NaN	8.35	0.0587034
0.376533	1.08523		8.36667	0.0721432		NaN	NaN	1.86859	-1.50772		NaN	NaN	8.36667	0.0541687
0.392817	1.10897		8.38333	0.0728314		NaN	NaN	1.81367	-1.52656		NaN	NaN	8.38333	0.0536122
0.401994	1.13129		8.4	0.0726327		NaN	NaN	1.83792	-1.57434		NaN	NaN	8.4	0.0530831
0.473789	1.11487		8.41667	0.0715665		NaN	NaN	1.84934	-1.61853		NaN	NaN	8.41667	0.0529971
0.493661	1.12435		8.43333	0.0715068		NaN	NaN	1.87501	-1.63251		NaN	NaN	8.43333	0.0529406
0.55031	1.14509		8.45	0.0708402		NaN	NaN	1.8216	-1.59269		NaN	NaN	8.45	0.0521184
0.448914	1.27153		8.46667	0.0659203		NaN	NaN	1.92037	-1.56958		NaN	NaN	8.46667	0.0522255
0.450639	1.21226		8.48333	0.0662817		NaN	NaN	1.95384	-1.64738		NaN	NaN	8.48333	0.0514233
0.464267	1.23613		8.5	0.0660875		NaN	NaN	1.84885	-1.68871		NaN	NaN	8.5	0.0490301
0.434907	1.30752		8.51667	0.0647473		NaN	NaN	1.83285	-1.69009		NaN	NaN	8.51667	0.0491605
0.388815	1.29006		8.53333	0.064453		NaN	NaN	1.85424	-1.66714		NaN	NaN	8.53333	0.0490461
0.380707	1.29051		8.55	0.0660917		NaN	NaN	1.90654	-1.76274		NaN	NaN	8.55	0.0467402
0.361801	1.25663		8.56667	0.0665118		NaN	NaN	1.85751	-1.76312		NaN	NaN	8.56667	0.0464949
0.422177	1.15451		8.58333	0.0639274		NaN	NaN	1.86821	-1.76405		NaN	NaN	8.58333	0.0493441
0.425868	1.15658		8.6	0.0644069		NaN	NaN	1.81542	-1.72183		NaN	NaN	8.6	0.0515338
0.435252	1.18383		8.61667	0.0651061		NaN	NaN	1.79707	-1.66111		NaN	NaN	8.61667	0.0513554
0.491004	1.22461		8.63333	0.0648187		NaN	NaN	1.75087	-1.60943		NaN	NaN	8.63333	0.0536872
0.47089	1.19856		8.65	0.0650839		NaN	NaN	1.77013	-1.68022		NaN	NaN	8.65	0.0536064
0.437598	1.25766		8.66667	0.069047		NaN	NaN	1.84302	-1.63941		NaN	NaN	8.66667	0.0528499
0.468407	1.24383		8.68333	0.0723123		NaN	NaN	1.86728	-1.66518		NaN	NaN	8.68333	0.0532008
0.487588	1.24911		8.7	0.0731843		NaN	NaN	1.84806	-1.57879		NaN	NaN	8.7	0.0516901
0.501147	1.32853		8.71667	0.0716633		NaN	NaN	1.87825	-1.5762		NaN	NaN	8.71667	0.0521384
0.613237	1.30741		8.73333	0.0690999		NaN	NaN	1.92793	-1.58707		NaN	NaN	8.73333	0.0516
0.633661	1.3555		8.75	0.0700698		NaN	NaN	1.98209	-1.59794		NaN	NaN	8.75	0.0510028
0.64063	1.37441		8.76667	0.070624		NaN	NaN	1.99089	-1.62926		NaN	NaN	8.76667	0.0514245
0.656604	1.36548		8.78333	0.0706229		NaN	NaN	2.02905	-1.65324		NaN	NaN	8.78333	0.0550495
0.649532	1.30927		8.8	0.0712399		NaN	NaN	2.05779	-1.70164		NaN	NaN	8.8	0.0563655
0.604371	1.28571		8.81667	0.071082		NaN	NaN	1.992	-1.65828		NaN	NaN	8.81667	0.0553528
0.592089	1.28043		8.83333	0.071522		NaN	NaN	1.95788	-1.65189		NaN	NaN	8.83333	0.0554089
0.630695	1.26004		8.85	0.0713026		NaN	NaN	1.96988	-1.68891		NaN	NaN	8.85	0.055619
0.623656	1.21882		8.86667	0.0717384		NaN	NaN	1.96374	-1.66821		NaN	NaN	8.86667	0.0558947
0.6703	1.22492		8.88333	0.0717516		NaN	NaN	1.90174	-1.70682		NaN	NaN	8.88333	0.0565547
0.673992	1.29792		8.9	0.0764045		NaN	NaN	1.97309	-1.69654		NaN	NaN	8.9	0.056385
0.728295	1.33215		8.91667	0.0762727		NaN	NaN	1.9063	-1.67742		NaN	NaN	8.91667	0.0557447
0.662158	1.34622		8.93333	0.0765867		NaN	NaN	1.97299	-1.63399		NaN	NaN	8.93333	0.0563117
0.644184	1.28895		8.95	0.0757543		NaN	NaN	1.89119	-1.67756		NaN	NaN	8.95	0.0563918
0.582222	1.20305		8.96667	0.0740327		NaN	NaN	1.82495	-1.69961		NaN	NaN	8.96667	0.0562786
0.61686	1.18442		8.98333	0.0739135		NaN	NaN	1.85475	-1.68888		NaN	NaN	8.98333	0.056152
0.640596	1.17845		9	0.0763222		NaN	NaN	1.79307	-1.66697		NaN	NaN	9	0.0556766
0.619448	1.22534		9.01667	0.0767368		NaN	NaN	1.77278	-1.67356		NaN	NaN	9.01667	0.0567274
0.643184	1.2914		9.03333	0.0786791		NaN	NaN	1.77751	-1.59573		NaN	NaN	9.03333	0.0555978
0.730503	1.36717		9.05	0.0759654		NaN	NaN	1.84585	-1.64662		NaN	NaN	9.05	0.0547339
0.819444	1.29713		9.06667	0.0746178		NaN	NaN	1.78751	-1.62047		NaN	NaN	9.06667	0.055502
0.794052	1.31538		9.08333	0.0752374		NaN	NaN	1.77082	-1.56582		NaN	NaN	9.08333	0.0551724
0.75969	1.30834		9.1	0.0752141		NaN	NaN	1.80345	-1.54074		NaN	NaN	9.1	0.0553035
0.834693	1.30931		9.11667	0.0736267		NaN	NaN	1.82991	-1.56927		NaN	NaN	9.11667	0.0552808
0.9177	1.31238		9.13333	0.0724518		NaN	NaN	1.84216	-1.53225		NaN	NaN	9.13333	0.055512
0.927809	1.29013		9.15	0.0725589		NaN	NaN	1.80949	-1.53991		NaN	NaN	9.15	0.0556169
0.994911	1.32901		9.16667	0.0721142		NaN	NaN	1.77354	-1.53853		NaN	NaN	9.16667	0.0558985
0.906453	1.26353		9.18333	0.0725806		NaN	NaN	1.82056	-1.53087		NaN	NaN	9.18333	0.05601
0.924393	1.27143		9.2	0.0730075		NaN	NaN	1.82598	-1.54191		NaN	NaN	9.2	0.0583349
0.929396	1.20795		9.21667	0.0733563		NaN	NaN	1.75305	-1.53611		NaN	NaN	9.21667	0.0582304
0.994669	1.15347		9.23333	0.0715788		NaN	NaN	1.75639	-1.51086		NaN	NaN	9.23333	0.0583659
0.964793	1.05222		9.25	0.0693612		NaN	NaN	1.72417	-1.49782		NaN	NaN	9.25	0.0589154
0.878577	1.12311		9.26667	0.0685624		NaN	NaN	1.70047	-1.49764		NaN	NaN	9.26667	0.0590325
0.799434	1.04625		9.28333	0.0697579		NaN	NaN	1.68981	-1.57586		NaN	NaN	9.28333	0.0580748
0.875575	1.03552		9.3	0.0689609		NaN	NaN	1.74032	-1.45938		NaN	NaN	9.3	0.0553349
0.978075	1.01916		9.31667	0.0712981		NaN	NaN	1.75201	-1.48357		NaN	NaN	9.31667	0.0554416
0.961998	1.02234		9.33333	0.0734467		NaN	NaN	1.81097	-1.49871		NaN	NaN	9.33333	0.0619152
0.996843	0.955581		9.35	0.0763616		NaN	NaN	1.82077	-1.48153		NaN	NaN	9.35	0.0641095
0.93602	0.984457		9.36667	0.0759476		NaN	NaN	1.80559	-1.51345		NaN	NaN	9.36667	0.0658487
0.942126	0.972762		9.38333	0.0765134		NaN	NaN	1.77302	-1.51821		NaN	NaN	9.38333	0.0671153
0.962688	1.00129		9.4	0.0789595		NaN	NaN	1.7408	-1.5407		NaN	NaN	9.4	0.066984
0.992358	1.00909		9.41667	0.0820486		NaN	NaN	1.7349	-1.51593		NaN	NaN	9.41667	0.068543
0.94116	1.00785		9.43333	0.0819062		NaN	NaN	1.70827	-1.51583		NaN	NaN	9.43333	0.0683893
0.938504	0.951786		9.45	0.082262		NaN	NaN	1.72942	-1.62157		NaN	NaN	9.45	0.0668056
0.986493	1.00681		9.46667	0.0816407		NaN	NaN	1.68608	-1.65666		NaN	NaN	9.46667	0.0661952
0.970692	1.01744		9.48333	0.0826607		NaN	NaN	1.66897	-1.68457		NaN	NaN	9.48333	0.0695681
0.959549	1.01423		9.5	0.0835076		NaN	NaN	1.66873	-1.65631		NaN	NaN	9.5	0.0721816
0.947129	1.04866		9.51667	0.0853915		NaN	NaN	1.68964	-1.6846		NaN	NaN	9.51667	0.0725202
0.871436	1.08834		9.53333	0.0874773		NaN	NaN	1.72103	-1.68191		NaN	NaN	9.53333	0.0725438
0.876576	1.01737		9.55	0.0884828		NaN	NaN	1.72962	-1.64555		NaN	NaN	9.55	0.0741271
0.922599	1.02365		9.56667	0.0889178		NaN	NaN	1.62119	-1.60404		NaN	NaN	9.56667	0.0716678
0.873229	1.01182		9.58333	0.0900429		NaN	NaN	1.59224	-1.49464		NaN	NaN	9.58333	0.0692968
0.943816	1.02293		9.6	0.0913811		NaN	NaN	1.58669	-1.45942		NaN	NaN	9.6	0.0697902
0.985665	0.99674		9.61667	0.0909405		NaN	NaN	1.54443	-1.35647		NaN	NaN	9.61667	0.0691409
1.02268	1.01734		9.63333	0.0908756		NaN	NaN	1.53646	-1.42827		NaN	NaN	9.63333	0.0681298
1.12522	0.914284		9.65	0.086037		NaN	NaN	1.48505	-1.44855		NaN	NaN	9.65	0.0680657
1.22541	0.963206		9.66667	0.083586		NaN	NaN	1.526	-1.48312		NaN	NaN	9.66667	0.069523
1.26943	0.947198		9.68333	0.0849148		NaN	NaN	1.53215	-1.45162		NaN	NaN	9.68333	0.0704555
1.25228	0.949198		9.7	0.0883045		NaN	NaN	1.54294	-1.39394		NaN	NaN	9.7	0.0708439
1.26691	0.987597		9.71667	0.0896211		NaN	NaN	1.56627	-1.38355		NaN	NaN	9.71667	0.0713579
1.33867	0.946128		9.73333	0.088883		NaN	NaN	1.58396	-1.40322		NaN	NaN	9.73333	0.072141
1.30265	0.9867		9.75	0.0897166		NaN	NaN	1.53729	-1.4402		NaN	NaN	9.75	0.0708128
1.29844	0.960618		9.76667	0.0915608		NaN	NaN	1.40529	-1.43372		NaN	NaN	9.76667	0.0674071
1.31017	1.04231		9.78333	0.0924378		NaN	NaN	1.33612	-1.4195		NaN	NaN	9.78333	0.0664421
1.31183	1.07243		9.8	0.0944716		NaN	NaN	1.33567	-1.39411		NaN	NaN	9.8	0.0678852
1.29182	1.02689		9.81667	0.0944228		NaN	NaN	1.36451	-1.37993		NaN	NaN	9.81667	0.0678821
1.28571	0.997568		9.83333	0.0947309		NaN	NaN	1.3671	-1.33581		NaN	NaN	9.83333	0.0685763
1.34767	1.0004		9.85	0.0935949		NaN	NaN	1.39032	-1.37524		NaN	NaN	9.85	0.0693773
1.39339	1.01382		9.86667	0.0924705		NaN	NaN	1.34422	-1.29651		NaN	NaN	9.86667	0.0679655
1.52597	0.926808		9.88333	0.087179		NaN	NaN	1.37438	-1.35682		NaN	NaN	9.88333	0.0670535
1.48464	0.93633		9.9	0.087745		NaN	NaN	1.41409	-1.35595		NaN	NaN	9.9	0.0669091
1.40536	0.946921		9.91667	0.0870369		NaN	NaN	1.49371	-1.3888		NaN	NaN	9.91667	0.067062
1.44434	0.925221		9.93333	0.0870687		NaN	NaN	1.41736	-1.45749		NaN	NaN	9.93333	0.0653114
1.43089	0.983388		9.95	0.0864852		NaN	NaN	1.37614	-1.41636		NaN	NaN	9.95	0.0658921
1.41471	0.948785		9.96667	0.0863742		NaN	NaN	1.36979	-1.4225		NaN	NaN	9.96667	0.0668414
1.52328	0.974383		9.98333	0.0845076		NaN	NaN	1.38155	-1.3742		NaN	NaN	9.98333	0.0674319
1.57962	0.943472		10	0.0838154		NaN	NaN	1.33667	-1.43713		NaN	NaN	10	0.0668766
1.69133	0.908075		10.0167	0.0828635		NaN	NaN	1.35809	-1.44893		NaN	NaN	10.0167	0.0690607
1.655	0.892929		10.0333	0.0845064		NaN	NaN	1.40339	-1.46825		NaN	NaN	10.0333	0.0686882
1.71786	0.937675		10.05	0.0836967		NaN	NaN	1.4806	-1.50189		NaN	NaN	10.05	0.0678596
1.65552	0.919736		10.0667	0.0832735		NaN	NaN	1.46301	-1.53097		NaN	NaN	10.0667	0.0704197
1.68094	0.893378		10.0833	0.0840053		NaN	NaN	1.43679	-1.48881		NaN	NaN	10.0833	0.0701208
1.65683	0.899622		10.1	0.0847289		NaN	NaN	1.41129	-1.47256		NaN	NaN	10.1	0.0708228
1.6758	0.85736		10.1167	0.084453		NaN	NaN	1.45362	-1.44555		NaN	NaN	10.1167	0.0734059
1.68546	0.898		10.1333	0.0848342		NaN	NaN	1.48115	-1.4747		NaN	NaN	10.1333	0.075807
1.69788	0.836832		10.15	0.0839786		NaN	NaN	1.50534	-1.43385		NaN	NaN	10.15	0.0774751
1.6284	0.939711		10.1667	0.0804498		NaN	NaN	1.46756	-1.47387		NaN	NaN	10.1667	0.0775467
1.58976	0.938055		10.1833	0.0806439		NaN	NaN	1.57289	-1.453		NaN	NaN	10.1833	0.0754545
1.58955	1.02134		10.2	0.0852448		NaN	NaN	1.49985	-1.44055		NaN	NaN	10.2	0.0749303
1.59735	1.00433		10.2167	0.0858473		NaN	NaN	1.47643	-1.42644		NaN	NaN	10.2167	0.0749227
1.61722	1.04328		10.2333	0.0854129		NaN	NaN	1.43213	-1.4666		NaN	NaN	10.2333	0.075874
1.71299	1.04035		10.25	0.0840656		NaN	NaN	1.41553	-1.43599		NaN	NaN	10.25	0.0760038
1.83109	1.03762		10.2667	0.0814302		NaN	NaN	1.38245	-1.42551		NaN	NaN	10.2667	0.0764858
1.81246	0.98394		10.2833	0.0804417		NaN	NaN	1.37931	-1.48516		NaN	NaN	10.2833	0.0782008
1.72103	0.878232		10.3	0.0757585		NaN	NaN	1.39125	-1.51572		NaN	NaN	10.3	0.0793418
1.64493	0.858015		10.3167	0.0753244		NaN	NaN	1.52856	-1.39542		NaN	NaN	10.3167	0.0724066
1.5987	0.746028		10.3333	0.0731235		NaN	NaN	1.59131	-1.44641		NaN	NaN	10.3333	0.0732989
1.61646	0.765417		10.35	0.0771907		NaN	NaN	1.65576	-1.3937		NaN	NaN	10.35	0.0725239
1.64496	0.803436		10.3667	0.077247		NaN	NaN	1.60736	-1.46428		NaN	NaN	10.3667	0.0717407
1.74529	0.763347		10.3833	0.074244		NaN	NaN	1.61336	-1.47781		NaN	NaN	10.3833	0.0716977
1.83523	0.70863		10.4	0.071943		NaN	NaN	1.5317	-1.44213		NaN	NaN	10.4	0.0697868
1.81377	0.729916		10.4167	0.0722875		NaN	NaN	1.52021	-1.42789		NaN	NaN	10.4167	0.0699277
1.84247	0.672957		10.4333	0.0723654		NaN	NaN	1.47432	-1.37596		NaN	NaN	10.4333	0.070686
1.87325	0.706801		10.45	0.0765284		NaN	NaN	1.47581	-1.37162		NaN	NaN	10.45	0.0713306
1.8718	0.63618		10.4667	0.0756947		NaN	NaN	1.58355	-1.30555		NaN	NaN	10.4667	0.0676596
1.85838	0.583016		10.4833	0.07469		NaN	NaN	1.55657	-1.20857		NaN	NaN	10.4833	0.0674229
1.76347	0.558624		10.5	0.0719027		NaN	NaN	1.57679	-1.18532		NaN	NaN	10.5	0.0679036
1.69737	0.46544		10.5167	0.0687455		NaN	NaN	1.57879	-1.15558		NaN	NaN	10.5167	0.0680583
1.61784	0.472201		10.5333	0.0692551		NaN	NaN	1.53215	-1.06764		NaN	NaN	10.5333	0.0666412
1.5771	0.465853		10.55	0.073635		NaN	NaN	1.57865	-1.1327		NaN	NaN	10.55	0.0652002
1.66618	0.454848		10.5667	0.0735778		NaN	NaN	1.63299	-1.12387		NaN	NaN	10.5667	0.0649543
1.76726	0.478791		10.5833	0.0713751		NaN	NaN	1.68453	-1.16037		NaN	NaN	10.5833	0.0639445
1.78386	0.487588		10.6	0.0727811		NaN	NaN	1.76043	-1.12242		NaN	NaN	10.6	0.0625008
1.81077	0.545376		10.6167	0.0724622		NaN	NaN	1.74111	-1.11062		NaN	NaN	10.6167	0.0622375
1.76712	0.528609		10.6333	0.072403		NaN	NaN	1.6915	-1.108		NaN	NaN	10.6333	0.0623367
1.81656	0.532852		10.65	0.0717843		NaN	NaN	1.64116	-1.03024		NaN	NaN	10.65	0.060465
1.85137	0.452847		10.6667	0.0705803		NaN	NaN	1.59097	-1.08161		NaN	NaN	10.6667	0.0600204
1.78903	0.567905		10.6833	0.0669442		NaN	NaN	1.52983	-1.09186		NaN	NaN	10.6833	0.0622406
1.76885	0.637112		10.7	0.0666806		NaN	NaN	1.58493	-1.07219		NaN	NaN	10.7	0.061971
1.81208	0.64722		10.7167	0.0663285		NaN	NaN	1.54629	-1.13512		NaN	NaN	10.7167	0.0608564
1.75929	0.581566		10.7333	0.0659189		NaN	NaN	1.54974	-1.15554		NaN	NaN	10.7333	0.0611252
1.79631	0.499663		10.75	0.0645345		NaN	NaN	1.48885	-1.12887		NaN	NaN	10.75	0.0606836
1.72883	0.431768		10.7667	0.0633567		NaN	NaN	1.47777	-1.13664		NaN	NaN	10.7667	0.0614168
1.71807	0.533163		10.7833	0.0616515		NaN	NaN	1.40346	-1.10041		NaN	NaN	10.7833	0.0600725
1.76033	0.506564		10.8	0.0620321		NaN	NaN	1.39408	-1.11984		NaN	NaN	10.8	0.0605017
1.70861	0.48645		10.8167	0.0621072		NaN	NaN	1.42509	-1.05563		NaN	NaN	10.8167	0.0604442
1.69664	0.489762		10.8333	0.0623897		NaN	NaN	1.4923	-1.04131		NaN	NaN	10.8333	0.0597245
1.69305	0.479378		10.85	0.0624472		NaN	NaN	1.46308	-1.05749		NaN	NaN	10.85	0.0605866
1.68988	0.492764		10.8667	0.0624458		NaN	NaN	1.43023	-1.0615		NaN	NaN	10.8667	0.060714
1.61681	0.491314		10.8833	0.062001		NaN	NaN	1.41878	-1.0191		NaN	NaN	10.8833	0.0604384
1.59963	0.449431		10.9	0.0617302		NaN	NaN	1.4903	-0.96669		NaN	NaN	10.9	0.0603615
1.5644	0.475652		10.9167	0.0619857		1.47236	-1.02037	NaN	NaN		10.9167	0.0607326	NaN	NaN
1.54705	0.454952		10.9333	0.0637022		1.48723	-1.09134	NaN	NaN		10.9333	0.0599876	NaN	NaN
1.59763	0.451536		10.95	0.063784		1.44293	-1.12898	NaN	NaN		10.95	0.0599484	NaN	NaN
1.6689	0.422729		10.9667	0.0627426		1.42461	-1.06018	NaN	NaN		10.9667	0.0589263	NaN	NaN
1.71586	0.420486		10.9833	0.0623357		1.42395	-1.0084	NaN	NaN		10.9833	0.0599197	NaN	NaN
1.62947	0.374877		11	0.0605075		1.32587	-0.98256	NaN	NaN		11	0.058005	NaN	NaN
1.54812	0.361422		11.0167	0.0598917		1.30993	-1.00478	NaN	NaN		11.0167	0.0578263	NaN	NaN
1.57834	0.345966		11.0333	0.0605834		1.2765	-1.04131	NaN	NaN		11.0333	0.0577561	NaN	NaN
1.5682	0.391851		11.05	0.0613929		1.24314	-1.1416	NaN	NaN		11.05	0.0560794	NaN	NaN
1.57351	0.322126		11.0667	0.0602392		1.23948	-1.12919	NaN	NaN		11.0667	0.0563533	NaN	NaN
1.54643	0.275207		11.0833	0.0603654		1.18559	-1.15396	NaN	NaN		11.0833	0.056393	NaN	NaN
1.55164	0.261338		11.1	0.0605875		1.10065	-1.22513	NaN	NaN		11.1	0.0547393	NaN	NaN
1.49326	0.271066		11.1167	0.0614574		1.20201	-1.26653	NaN	NaN		11.1167	0.0523149	NaN	NaN
1.50517	0.270204		11.1333	0.0639224		1.24831	-1.33408	NaN	NaN		11.1333	0.0512712	NaN	NaN
1.53263	0.269825		11.15	0.0641072		1.19715	-1.31742	NaN	NaN		11.15	0.0510481	NaN	NaN
1.54646	0.322161		11.1667	0.0637914		1.21226	-1.29196	NaN	NaN		11.1667	0.0525156	NaN	NaN
1.63458	0.455848		11.1833	0.0589284		1.26491	-1.32311	NaN	NaN		11.1833	0.0518173	NaN	NaN
1.61574	0.40986		11.2	0.0585639		1.28706	-1.31031	NaN	NaN		11.2	0.0515409	NaN	NaN
1.578	0.42228		11.2167	0.0592824		1.31314	-1.39397	NaN	NaN		11.2167	0.0514769	NaN	NaN
1.58341	0.500974		11.2333	0.0585322		1.33988	-1.36554	NaN	NaN		11.2333	0.0516377	NaN	NaN
1.62233	0.470304		11.25	0.0580049		1.38783	-1.39542	NaN	NaN		11.25	0.0503952	NaN	NaN
1.64786	0.519328		11.2667	0.0573178		1.46977	-1.45628	NaN	NaN		11.2667	0.0489956	NaN	NaN
1.68029	0.491314		11.2833	0.057781		1.52759	-1.50979	NaN	NaN		11.2833	0.0493526	NaN	NaN
1.61329	0.541581		11.3	0.0561257		1.46898	-1.51189	NaN	NaN		11.3	0.0502807	NaN	NaN
1.64506	0.593434		11.3167	0.0563428		1.51269	-1.41422	NaN	NaN		11.3167	0.0477376	NaN	NaN
1.71334	0.707974		11.3333	0.0548819		1.54405	-1.39842	NaN	NaN		11.3333	0.0477314	NaN	NaN
1.66645	0.727502		11.35	0.055212		1.51997	-1.34412	NaN	NaN		11.35	0.0470344	NaN	NaN
1.66966	0.748857		11.3667	0.05531		1.51455	-1.33287	NaN	NaN		11.3667	0.0470025	NaN	NaN
1.67415	0.729537		11.3833	0.0554308		1.51603	-1.32635	NaN	NaN		11.3833	0.0471605	NaN	NaN
1.62571	0.715944		11.4	0.055371		1.52773	-1.28564	NaN	NaN		11.4	0.0466639	NaN	NaN
1.56299	0.710113		11.4167	0.0574095		1.56344	-1.20453	NaN	NaN		11.4167	0.0450797	NaN	NaN
1.65893	0.824032		11.4333	0.0532954		1.62033	-1.19004	NaN	NaN		11.4333	0.0469553	NaN	NaN
1.65359	0.772697		11.45	0.0538295		1.58158	-1.19322	NaN	NaN		11.45	0.0466991	NaN	NaN
1.63565	0.750548		11.4667	0.0541776		1.60045	-1.09745	NaN	NaN		11.4667	0.0446986	NaN	NaN
1.61767	0.735126		11.4833	0.0542489		1.5477	-1.11366	NaN	NaN		11.4833	0.0444901	NaN	NaN
1.61336	0.716875		11.5	0.0556943		1.58265	-1.07657	NaN	NaN		11.5	0.0448121	NaN	NaN
1.62467	0.814062		11.5167	0.0530765		1.53587	-1.05829	NaN	NaN		11.5167	0.0463415	NaN	NaN
1.71807	0.91601		11.5333	0.0491168		1.55974	-1.08333	NaN	NaN		11.5333	0.0464168	NaN	NaN
1.72365	0.81213		11.55	0.0465878		1.50285	-1.08006	NaN	NaN		11.55	0.0466043	NaN	NaN
1.70554	0.800365		11.5667	0.0469297		1.50637	-1.0656	NaN	NaN		11.5667	0.0466777	NaN	NaN
1.76695	0.746408		11.5833	0.0468408		1.52773	-1.05449	NaN	NaN		11.5833	0.0479684	NaN	NaN
1.79655	0.773663		11.6	0.0470588		1.53522	-1.07074	NaN	NaN		11.6	0.0478992	NaN	NaN
1.82681	0.755067		11.6167	0.0469987		1.58548	-1.11404	NaN	NaN		11.6167	0.0469047	NaN	NaN
1.82574	0.742785		11.6333	0.0504358		1.59735	-1.11497	NaN	NaN		11.6333	0.0472165	NaN	NaN
1.79414	0.715565		11.65	0.0519192		1.57317	-1.17331	NaN	NaN		11.65	0.0469184	NaN	NaN
1.83616	0.683686		11.6667	0.0534598		1.49057	-1.24483	NaN	NaN		11.6667	0.044995	NaN	NaN
1.84713	0.747477		11.6833	0.0537164		1.50461	-1.26173	NaN	NaN		11.6833	0.0451876	NaN	NaN
1.8639	0.724155		11.7	0.0551693		1.52611	-1.25659	NaN	NaN		11.7	0.0463577	NaN	NaN
1.91047	0.794397		11.7167	0.0544509		1.48102	-1.25297	NaN	NaN		11.7167	0.0462614	NaN	NaN
1.93372	0.749478		11.7333	0.0541159		1.43951	-1.27912	NaN	NaN		11.7333	0.0458088	NaN	NaN
1.89453	0.707181		11.75	0.0535271		1.44024	-1.21416	NaN	NaN		11.75	0.0461526	NaN	NaN
1.93952	0.7255		11.7667	0.0544691		1.44293	-1.19763	NaN	NaN		11.7667	0.0473988	NaN	NaN
1.88667	0.684929		11.7833	0.0546715		1.41422	-1.24224	NaN	NaN		11.7833	0.0487149	NaN	NaN
1.94787	0.695796		11.8	0.0539869		1.37313	-1.17935	NaN	NaN		11.8	0.0480064	NaN	NaN
1.9575	0.727364		11.8167	0.0539054		1.4008	-1.17462	NaN	NaN		11.8167	0.0479443	NaN	NaN
1.95373	0.744303		11.8333	0.0544926		1.46873	-1.19456	NaN	NaN		11.8333	0.0470364	NaN	NaN
1.96633	0.767246		11.85	0.0570328		1.49057	-1.21851	NaN	NaN		11.85	0.0477395	NaN	NaN
1.97447	0.702972		11.8667	0.0566053		1.52173	-1.21343	NaN	NaN		11.8667	0.0482479	NaN	NaN
1.95125	0.722672		11.8833	0.0578493		1.58438	-1.16382	NaN	NaN		11.8833	0.0474703	NaN	NaN
1.91051	0.757103		11.9	0.0637695		1.53708	-1.23148	NaN	NaN		11.9	0.0458618	NaN	NaN
1.98737	0.811164		11.9167	0.0636735		1.5318	-1.27008	NaN	NaN		11.9167	0.0454058	NaN	NaN
1.92189	0.81796		11.9333	0.0629223		1.49975	-1.31359	NaN	NaN		11.9333	0.0463409	NaN	NaN
1.89377	0.794328		11.95	0.0628512		1.46635	-1.29492	NaN	NaN		11.95	0.0459337	NaN	NaN
1.88401	0.817064		11.9667	0.0632222		1.44055	-1.20888	NaN	NaN		11.9667	0.0452248	NaN	NaN
1.84523	0.774387		11.9833	0.0630405		1.48602	-1.21057	NaN	NaN		11.9833	0.0448637	NaN	NaN
1.86369	0.835072		12	0.0635331		1.51358	-1.20712	NaN	NaN		12	0.0446785	NaN	NaN
1.87756	0.891446		12.0167	0.0635634		1.55316	-1.1582	NaN	NaN		12.0167	0.0446997	NaN	NaN
1.93086	0.836349		12.0333	0.0637739		1.48826	-1.17169	NaN	NaN		12.0333	0.0443277	NaN	NaN
1.93555	0.830311		12.05	0.0650677		1.45014	-1.17883	NaN	NaN		12.05	0.0440237	NaN	NaN
1.91982	0.773524		12.0667	0.0651409		1.39211	-1.13474	NaN	NaN		12.0667	0.0443513	NaN	NaN
1.88725	0.780804		12.0833	0.0653598		1.44803	-1.09023	NaN	NaN		12.0833	0.043476	NaN	NaN
1.90771	0.698487		12.1	0.0634902		1.49402	-1.10127	NaN	NaN		12.1	0.0431034	NaN	NaN
1.97036	0.623587		12.1167	0.0629974		1.45618	-1.11839	NaN	NaN		12.1167	0.0449504	NaN	NaN
1.94442	0.598575		12.1333	0.0639387		1.48671	-1.1483	NaN	NaN		12.1333	0.0451729	NaN	NaN
1.97247	0.667471		12.15	0.0637727		1.40042	-1.11438	NaN	NaN		12.15	0.0434318	NaN	NaN
1.92538	0.645012		12.1667	0.0653957		1.38697	-1.13474	NaN	NaN		12.1667	0.0433335	NaN	NaN
1.9063	0.66064		12.1833	0.0653822		1.37852	-1.14067	NaN	NaN		12.1833	0.0445852	NaN	NaN
1.83906	0.681996		12.2	0.0644227		1.46901	-1.14226	NaN	NaN		12.2	0.0431311	NaN	NaN
1.85065	0.630281		12.2167	0.0653456		1.43661	-1.0951	NaN	NaN		12.2167	0.0426831	NaN	NaN
1.84944	0.62207		12.2333	0.0657868		1.4292	-1.09541	NaN	NaN		12.2333	0.0437979	NaN	NaN
1.86666	0.620275		12.25	0.0664685		1.49119	-1.14374	NaN	NaN		12.25	0.0428292	NaN	NaN
1.80256	0.602405		12.2667	0.0669517		1.49651	-1.22265	NaN	NaN		12.2667	0.0413658	NaN	NaN
1.80711	0.631074		12.2833	0.0667012		1.4243	-1.26556	NaN	NaN		12.2833	0.0399992	NaN	NaN
1.74056	0.687102		12.3	0.0645929		1.41805	-1.24876	NaN	NaN		12.3	0.0402389	NaN	NaN
1.64844	0.708457		12.3167	0.0632266		1.4065	-1.21271	NaN	NaN		12.3167	0.0399555	NaN	NaN
1.68984	0.747891		12.3333	0.063254		1.39911	-1.19353	NaN	NaN		12.3333	0.0400713	NaN	NaN
1.69405	0.760621		12.35	0.0654085		1.41343	-1.18925	NaN	NaN		12.35	0.0403679	NaN	NaN
1.72614	0.751238		12.3667	0.0655556		1.37917	-1.17045	NaN	NaN		12.3667	0.040348	NaN	NaN
1.67484	0.776112		12.3833	0.0703708		1.34667	-1.16503	NaN	NaN		12.3833	0.0423753	NaN	NaN
1.6964	0.88803		12.4	0.0694804		1.32784	-1.1325	NaN	NaN		12.4	0.0421112	NaN	NaN
1.66055	0.885995		12.4167	0.0723793		1.39118	-1.04704	NaN	NaN		12.4167	0.042192	NaN	NaN
1.72124	0.841938		12.4333	0.0739281		1.3789	-1.06108	NaN	NaN		12.4333	0.0444499	NaN	NaN
1.75364	0.818271		12.45	0.0781828		1.3653	-1.05159	NaN	NaN		12.45	0.0450702	NaN	NaN
1.7782	0.816029		12.4667	0.0794383		1.37438	-1.01078	NaN	NaN		12.4667	0.0447937	NaN	NaN
1.76633	0.905315		12.4833	0.0789934		1.41529	-1.06108	NaN	NaN		12.4833	0.0439425	NaN	NaN
1.75757	0.875714		12.5	0.0798573		1.40591	-0.962964	NaN	NaN		12.5	0.0434262	NaN	NaN
1.77337	0.891721		12.5167	0.0811665		1.39791	-0.945852	NaN	NaN		12.5167	0.0439227	NaN	NaN
1.76423	0.879957		12.5333	0.0827662		1.374	-1.00581	NaN	NaN		12.5333	0.0435458	NaN	NaN
1.74739	0.928913		12.55	0.0826755		1.35678	-1.00116	NaN	NaN		12.55	0.0434598	NaN	NaN
1.6855	0.973556		12.5667	0.0819318		1.43703	-1.02206	NaN	NaN		12.5667	0.0423948	NaN	NaN
1.66325	1.00298		12.5833	0.0833913		1.4372	-1.03572	NaN	NaN		12.5833	0.042486	NaN	NaN
1.69143	1.00478		12.6	0.0833822		1.42237	-1.02313	NaN	NaN		12.6	0.0428854	NaN	NaN
1.78044	1.08916		12.6167	0.0866675		1.38676	-1.05673	NaN	NaN		12.6167	0.0422615	NaN	NaN
1.8088	1.15461		12.6333	0.0860293		1.43348	-1.10869	NaN	NaN		12.6333	0.0412487	NaN	NaN
1.73014	1.20219		12.65	0.0839982		1.40173	-1.14864	NaN	NaN		12.65	0.0426805	NaN	NaN
1.67291	1.20864		12.6667	0.083585		1.43537	-1.14023	NaN	NaN		12.6667	0.043356	NaN	NaN
1.63485	1.13533		12.6833	0.085367		NaN	NaN	1.44255	-1.21395		NaN	NaN	12.6833	0.0424356
1.62095	1.19011		12.7	0.0851635		NaN	NaN	1.41364	-1.17638		NaN	NaN	12.7	0.0447056
1.591	1.18456		12.7167	0.085378		NaN	NaN	1.41467	-1.19474		NaN	NaN	12.7167	0.0448839
1.60753	1.19229		12.7333	0.0855131		NaN	NaN	1.41436	-1.26974		NaN	NaN	12.7333	0.0436939
1.54022	1.14799		12.75	0.0851858		NaN	NaN	1.35664	-1.30741		NaN	NaN	12.75	0.0432284
1.4875	1.18056		12.7667	0.0850457		NaN	NaN	1.45121	-1.31704		NaN	NaN	12.7667	0.0418352
1.514	1.18984		12.7833	0.0858549		NaN	NaN	1.42161	-1.34816		NaN	NaN	12.7833	0.0418707
1.49682	1.20922		12.8	0.087517		NaN	NaN	1.39297	-1.36413		NaN	NaN	12.8	0.0417375
1.47205	1.15999		12.8167	0.0876238		NaN	NaN	1.42585	-1.3376		NaN	NaN	12.8167	0.0419003
1.36879	1.18825		12.8333	0.0851751		NaN	NaN	1.46456	-1.28695		NaN	NaN	12.8333	0.0416953
1.39911	1.20933		12.85	0.0854776		NaN	NaN	1.41719	-1.24969		NaN	NaN	12.85	0.0419958
1.37896	1.28764		12.8667	0.0851881		NaN	NaN	1.45155	-1.28702		NaN	NaN	12.8667	0.0420749
1.26753	1.15185		12.8833	0.0805238		NaN	NaN	1.47022	-1.28682		NaN	NaN	12.8833	0.0445244
1.2183	1.12467		12.9	0.0808207		NaN	NaN	1.46604	-1.29213		NaN	NaN	12.9	0.0449473
1.21685	1.13778		12.9167	0.081161		NaN	NaN	1.45148	-1.20671		NaN	NaN	12.9167	0.043566
1.22078	1.11228		12.9333	0.0817994		NaN	NaN	1.44796	-1.19963		NaN	NaN	12.9333	0.0438739
1.18711	1.08271		12.95	0.0822282		NaN	NaN	1.41388	-1.26256		NaN	NaN	12.95	0.0438744
1.23441	1.07699		12.9667	0.0815156		NaN	NaN	1.43303	-1.24155		NaN	NaN	12.9667	0.0444698
1.314	1.07847		12.9833	0.08211		NaN	NaN	1.43579	-1.26198		NaN	NaN	12.9833	0.0453862
1.29092	1.13129		13	0.081894		NaN	NaN	1.3781	-1.23372		NaN	NaN	13	0.0460609
1.27032	1.20674		13.0167	0.0809045		NaN	NaN	1.35319	-1.18746		NaN	NaN	13.0167	0.0472543
1.23769	1.13088		13.0333	0.0802531		NaN	NaN	1.37938	-1.19653		NaN	NaN	13.0333	0.0474409
1.18966	1.10052		13.05	0.0803953		NaN	NaN	1.36858	-1.27923		NaN	NaN	13.05	0.0462369
1.2362	1.13288		13.0667	0.0812019		NaN	NaN	1.35368	-1.29927		NaN	NaN	13.0667	0.0467993
1.20333	1.12159		13.0833	0.0820691		NaN	NaN	1.34578	-1.28388		NaN	NaN	13.0833	0.0466064
1.14205	1.06657		13.1	0.080878		NaN	NaN	1.37945	-1.18901		NaN	NaN	13.1	0.0451564
1.07899	1.07812		13.1167	0.0808489		NaN	NaN	1.33774	-1.17431		NaN	NaN	13.1167	0.0457037
1.13764	1.04197		13.1333	0.0814583		NaN	NaN	1.33487	-1.19943		NaN	NaN	13.1333	0.0471057
1.21254	0.983595		13.15	0.0821396		NaN	NaN	1.34885	-1.19932		NaN	NaN	13.15	0.0477233
1.19125	0.985286		13.1667	0.0831921		NaN	NaN	1.38883	-1.26701		NaN	NaN	13.1667	0.0466425
1.19784	0.96876		13.1833	0.0840849		NaN	NaN	1.40674	-1.2804		NaN	NaN	13.1833	0.0473001
1.23676	1.04425		13.2	0.0841474		NaN	NaN	1.42796	-1.25577		NaN	NaN	13.2	0.0476942
1.21461	1.07326		13.2167	0.0860983		NaN	NaN	1.3604	-1.21709		NaN	NaN	13.2167	0.0471327
1.19646	1.12463		13.2333	0.0887125		NaN	NaN	1.36723	-1.16741		NaN	NaN	13.2333	0.046677
1.24614	1.18504		13.25	0.0879058		NaN	NaN	1.38963	-1.17255		NaN	NaN	13.25	0.0472006
1.25797	1.19235		13.2667	0.0880075		NaN	NaN	1.41378	-1.16072		NaN	NaN	13.2667	0.0474524
1.25773	1.17928		13.2833	0.0907185		NaN	NaN	1.3711	-1.17038		NaN	NaN	13.2833	0.0473987
1.30658	1.172		13.3	0.0905118		NaN	NaN	1.39097	-1.16344		NaN	NaN	13.3	0.0478352
1.26346	1.12825		13.3167	0.0909911		NaN	NaN	1.4007	-1.13374		NaN	NaN	13.3167	0.0492644
1.20816	1.05304		13.3333	0.0890689		NaN	NaN	1.41167	-1.17597		NaN	NaN	13.3333	0.0494144
1.18821	1.07995		13.35	0.0880479		NaN	NaN	1.37983	-1.20353		NaN	NaN	13.35	0.0497698
1.03259	1.05408		13.3667	0.081893		NaN	NaN	1.32735	-1.28647		NaN	NaN	13.3667	0.049661
0.980007	1.0201		13.3833	0.08082		NaN	NaN	1.31931	-1.25904		NaN	NaN	13.3833	0.0506148
0.884545	0.981456		13.4	0.0784202		NaN	NaN	1.22599	-1.30355		NaN	NaN	13.4	0.0540767
0.89386	0.880888		13.4167	0.0771575		NaN	NaN	1.14726	-1.26173		NaN	NaN	13.4167	0.0548001
0.971969	1.00761		13.4333	0.0718916		NaN	NaN	1.12925	-1.23144		NaN	NaN	13.4333	0.0553132
1.03572	1.00892		13.45	0.0709222		NaN	NaN	1.13933	-1.23348		NaN	NaN	13.45	0.0562114
1.0625	1.0674		13.4667	0.0703458		NaN	NaN	1.1396	-1.22841		NaN	NaN	13.4667	0.0573433
1.0321	1.00329		13.4833	0.0697685		NaN	NaN	1.1405	-1.14298		NaN	NaN	13.4833	0.0567716
1.10659	0.979558		13.5	0.0690542		NaN	NaN	1.1632	-1.11176		NaN	NaN	13.5	0.0570654
1.13153	0.903555		13.5167	0.0683435		NaN	NaN	1.13181	-1.15337		NaN	NaN	13.5167	0.0610102
1.16462	0.951062		13.5333	0.0677023		NaN	NaN	1.13953	-1.15868		NaN	NaN	13.5333	0.0615685
1.20195	0.982043		13.55	0.0683249		NaN	NaN	1.14947	-1.2027		NaN	NaN	13.55	0.0633512
1.25487	0.909662		13.5667	0.0667935		NaN	NaN	1.16362	-1.21612		NaN	NaN	13.5667	0.0638888
1.20595	0.891239		13.5833	0.0668691		NaN	NaN	1.15723	-1.16417		NaN	NaN	13.5833	0.0661138
1.36717	0.974901		13.6	0.0609894		NaN	NaN	1.15382	-1.15492		NaN	NaN	13.6	0.0678777
1.3317	0.986665		13.6167	0.0612073		NaN	NaN	1.17179	-1.18004		NaN	NaN	13.6167	0.0681365
1.34985	0.979696		13.6333	0.0621296		NaN	NaN	1.20609	-1.26605		NaN	NaN	13.6333	0.0678885
1.36734	0.935916		13.65	0.0621359		NaN	NaN	1.19329	-1.19612		NaN	NaN	13.65	0.066908
1.34778	1.05832		13.6667	0.0587468		NaN	NaN	1.17428	-1.17873		NaN	NaN	13.6667	0.0669491
1.3425	1.08189		13.6833	0.0589249		NaN	NaN	1.27729	-1.13619		NaN	NaN	13.6833	0.0649779
1.34019	1.03666		13.7	0.0587938		NaN	NaN	1.28564	-1.16979		NaN	NaN	13.7	0.0648852
1.35299	1.07278		13.7167	0.0588831		NaN	NaN	1.2951	-1.13829		NaN	NaN	13.7167	0.0650845
1.35388	1.14499		13.7333	0.0611811		NaN	NaN	1.27816	-1.1877		NaN	NaN	13.7333	0.0659591
1.40401	1.14754		13.75	0.0625704		NaN	NaN	1.25031	-1.14592		NaN	NaN	13.75	0.0662804
1.45959	1.16672		13.7667	0.0627426		NaN	NaN	1.25666	-1.19425		NaN	NaN	13.7667	0.066652
1.48595	1.0794		13.7833	0.0622224		NaN	NaN	1.23821	-1.19118		NaN	NaN	13.7833	0.0672817
1.43396	1.13046		13.8	0.0629311		NaN	NaN	1.22154	-1.24586		NaN	NaN	13.8	0.0668529
1.44089	1.10769		13.8167	0.0631069		NaN	NaN	1.26915	-1.27188		NaN	NaN	13.8167	0.0676444
1.47453	1.15937		13.8333	0.0636489		NaN	NaN	1.30031	-1.32259		NaN	NaN	13.8333	0.0675909
1.42937	1.22561		13.85	0.0627359		NaN	NaN	1.34364	-1.33094		NaN	NaN	13.85	0.0682549
1.33294	1.25528		13.8667	0.0613755		NaN	NaN	1.38273	-1.23369		NaN	NaN	13.8667	0.0719751
1.34043	1.19439		13.8833	0.0641619		NaN	NaN	1.40398	-1.21461		NaN	NaN	13.8833	0.0726433
1.30879	1.20781		13.9	0.0644316		NaN	NaN	1.41695	-1.19505		NaN	NaN	13.9	0.073383
1.34854	1.25532		13.9167	0.0642067		NaN	NaN	1.41253	-1.15917		NaN	NaN	13.9167	0.07458
1.31359	1.19939		13.9333	0.0641153		NaN	NaN	1.40025	-1.23037		NaN	NaN	13.9333	0.0756978
1.3139	1.20992		13.95	0.0641173		NaN	NaN	1.44069	-1.26387		NaN	NaN	13.95	0.0763653
1.29499	1.30289		13.9667	0.063176		NaN	NaN	1.49126	-1.2983		NaN	NaN	13.9667	0.0773839
1.3475	1.27588		13.9833	0.063467		NaN	NaN	1.4203	-1.23893		NaN	NaN	13.9833	0.0759919
1.32804	1.30755		14	0.0634196		NaN	NaN	1.34039	-1.25221		NaN	NaN	14	0.0771353
1.38424	1.34488		14.0167	0.0626762		NaN	NaN	1.38442	-1.26988		NaN	NaN	14.0167	0.0780894
1.43303	1.35606		14.0333	0.0629221		NaN	NaN	1.41036	-1.23965		NaN	NaN	14.0333	0.0779798
1.42468	1.27515		14.05	0.0622608		NaN	NaN	1.35226	-1.23417		NaN	NaN	14.05	0.0774166
1.44776	1.20926		14.0667	0.0612905		NaN	NaN	1.34933	-1.25345		NaN	NaN	14.0667	0.0774554
1.47663	1.24138		14.0833	0.0611316		NaN	NaN	1.33656	-1.19363		NaN	NaN	14.0833	0.0827375
1.42927	1.19998		14.1	0.0605992		NaN	NaN	1.36968	-1.25501		NaN	NaN	14.1	0.0819264
1.38338	1.12218		14.1167	0.0608911		NaN	NaN	1.32587	-1.32204		NaN	NaN	14.1167	0.0857171
1.44976	1.21519		14.1333	0.0597625		NaN	NaN	1.34502	-1.36699		NaN	NaN	14.1333	0.0878299
1.40201	1.15696		14.15	0.0589535		NaN	NaN	1.36679	-1.38397		NaN	NaN	14.15	0.0889655
1.34381	1.18949		14.1667	0.0582618		NaN	NaN	1.38914	-1.32818		NaN	NaN	14.1667	0.088545
1.43862	1.17635		14.1833	0.0572509		NaN	NaN	1.44162	-1.34274		NaN	NaN	14.1833	0.0880795
1.32946	1.1847		14.2	0.0550174		NaN	NaN	1.49423	-1.35499		NaN	NaN	14.2	0.0882354
1.45928	1.16672		14.2167	0.0516707		NaN	NaN	1.48619	-1.35537		NaN	NaN	14.2167	0.0891816
1.47853	1.14405		14.2333	0.0523255		NaN	NaN	1.43485	-1.33736		NaN	NaN	14.2333	0.0902947
1.49426	1.1433		14.25	0.0521289		NaN	NaN	1.45859	-1.30451		NaN	NaN	14.25	0.0904758
1.579	1.21502		14.2667	0.0494794		NaN	NaN	1.44917	-1.34498		NaN	NaN	14.2667	0.0901694
1.60035	1.20405		14.2833	0.0500343		NaN	NaN	1.48733	-1.3751		NaN	NaN	14.2833	0.0913994
1.67094	1.15192		14.3	0.0486959		NaN	NaN	1.43278	-1.44027		NaN	NaN	14.3	0.0906674
1.6835	1.13753		14.3167	0.0504131		NaN	NaN	1.42523	-1.48523		NaN	NaN	14.3167	0.0905648
1.67442	1.13788		14.3333	0.0525719		NaN	NaN	1.49064	-1.50779		NaN	NaN	14.3333	0.0895332
1.66732	1.16279		14.35	0.0526101		NaN	NaN	1.40567	-1.5573		NaN	NaN	14.35	0.0887256
1.63996	1.18694		14.3667	0.0535138		NaN	NaN	1.34167	-1.52521		NaN	NaN	14.3667	0.0889982
1.61991	1.19805		14.3833	0.0540469		NaN	NaN	1.18701	-1.49654		NaN	NaN	14.3833	0.0844311
1.61291	1.12767		14.4	0.0533722		NaN	NaN	1.14947	-1.57496		NaN	NaN	14.4	0.0832973
1.60339	1.12774		14.4167	0.0535113		NaN	NaN	1.17321	-1.52897		NaN	NaN	14.4167	0.0835532
1.59694	1.1098		14.4333	0.0565213		NaN	NaN	1.22306	-1.56682		NaN	NaN	14.4333	0.0896102
1.58735	1.0764		14.45	0.0592299		NaN	NaN	1.1907	-1.63188		NaN	NaN	14.45	0.0892092
1.64562	1.08834		14.4667	0.0606473		NaN	NaN	1.25818	-1.60849		NaN	NaN	14.4667	0.0889019
1.58369	1.12059		14.4833	0.0607485		NaN	NaN	1.26746	-1.65283		NaN	NaN	14.4833	0.0883348
1.62285	1.15999		14.5	0.0608507		NaN	NaN	1.17776	-1.53646		NaN	NaN	14.5	0.0838979
1.58597	1.15596		14.5167	0.0606027		NaN	NaN	1.16952	-1.51662		NaN	NaN	14.5167	0.0838945
1.60284	1.23079		14.5333	0.0604803		NaN	NaN	1.08578	-1.4755		NaN	NaN	14.5333	0.0828288
1.63382	1.22161		14.55	0.0616779		NaN	NaN	1.05508	-1.49188		NaN	NaN	14.55	0.0850274
1.68812	1.19125		14.5667	0.0608527		NaN	NaN	0.950578	-1.49878		NaN	NaN	14.5667	0.0844303
1.70775	1.12349		14.5833	0.063749		NaN	NaN	0.940643	-1.5771		NaN	NaN	14.5833	0.0839861
1.72407	1.1662		14.6	0.064774		NaN	NaN	0.929188	-1.52618		NaN	NaN	14.6	0.0845405
1.77896	1.19981		14.6167	0.0644673		NaN	NaN	0.963688	-1.60183		NaN	NaN	14.6167	0.0841823
1.81463	1.21606		14.6333	0.0655227		NaN	NaN	0.97873	-1.57686		NaN	NaN	14.6333	0.084485
1.79655	1.22561		14.65	0.0661796		NaN	NaN	0.999293	-1.61074		NaN	NaN	14.65	0.086132
1.8038	1.1887		14.6667	0.0664796		NaN	NaN	1.02337	-1.65928		NaN	NaN	14.6667	0.0860989
1.81277	1.22637		14.6833	0.0665008		NaN	NaN	1.0073	-1.64144		NaN	NaN	14.6833	0.086117
1.83357	1.27326		14.7	0.0662524		NaN	NaN	1.04356	-1.66549		NaN	NaN	14.7	0.0858589
1.9398	1.2056		14.7167	0.0631649		NaN	NaN	0.999016	-1.59352		NaN	NaN	14.7167	0.0842926
1.87432	1.28402		14.7333	0.0615873		NaN	NaN	0.945369	-1.59373		NaN	NaN	14.7333	0.0852072
1.91095	1.33073		14.75	0.0614857		NaN	NaN	0.994497	-1.54995		NaN	NaN	14.75	0.0845272
1.89471	1.39242		14.7667	0.0619917		NaN	NaN	0.951682	-1.51338		NaN	NaN	14.7667	0.0845443
1.92362	1.30048		14.7833	0.0622276		NaN	NaN	0.954304	-1.56006		NaN	NaN	14.7833	0.0842475
1.91506	1.2746		14.8	0.0651712		NaN	NaN	1.03707	-1.52894		NaN	NaN	14.8	0.0831222
1.91647	1.19294		14.8167	0.0639955		NaN	NaN	1.06063	-1.58041		NaN	NaN	14.8167	0.0825639
1.85986	1.18142		14.8333	0.0642157		NaN	NaN	0.979938	-1.58714		NaN	NaN	14.8333	0.0814375
1.92431	1.18456		14.85	0.0639471		NaN	NaN	1.13771	-1.51438		NaN	NaN	14.85	0.0817474
1.98993	1.0822		14.8667	0.0606709		NaN	NaN	1.0843	-1.53332		NaN	NaN	14.8667	0.0820813
2.01211	1.08582		14.8833	0.0609687		NaN	NaN	1.13205	-1.57151		NaN	NaN	14.8833	0.0826851
2.0504	1.099		14.9	0.0611642		NaN	NaN	1.05636	-1.53149		NaN	NaN	14.9	0.0817867
2.07938	1.05156		14.9167	0.0620392		NaN	NaN	1.03041	-1.63182		NaN	NaN	14.9167	0.0798037
2.08946	1.03528		14.9333	0.0637793		NaN	NaN	0.980869	-1.57199		NaN	NaN	14.9333	0.0786015
2.11695	1.09727		14.95	0.063635		NaN	NaN	0.901554	-1.59035		NaN	NaN	14.95	0.0772794
2.16939	1.05639		14.9667	0.0626963		NaN	NaN	0.882337	-1.63202		NaN	NaN	14.9667	0.0768841
2.19782	1.05411		14.9833	0.0638957		NaN	NaN	0.802677	-1.6866		NaN	NaN	14.9833	0.0770241
2.22163	1.0232		15	0.0640333		NaN	NaN	0.794018	-1.75015		NaN	NaN	15	0.0779133
2.26548	1.06898		15.0167	0.0635075		NaN	NaN	0.790878	-1.73849		NaN	NaN	15.0167	0.0781949
2.24543	0.998568		15.0333	0.0636181		NaN	NaN	0.78008	-1.71558		NaN	NaN	15.0333	0.0782178
2.25561	1.00588		15.05	0.0648823		NaN	NaN	0.78798	-1.6944		NaN	NaN	15.05	0.0781649
2.22504	1.0211		15.0667	0.0652316		NaN	NaN	0.928533	-1.61146		NaN	NaN	15.0667	0.0728596
2.25116	0.971209		15.0833	0.0647241		NaN	NaN	0.898242	-1.62195		NaN	NaN	15.0833	0.0733256
2.20479	0.895103		15.1	0.0633244		NaN	NaN	0.984872	-1.74939		NaN	NaN	15.1	0.0684668
2.26444	0.958686		15.1167	0.0626212		NaN	NaN	0.887409	-1.69053		NaN	NaN	15.1167	0.0659403
2.28442	0.990874		15.1333	0.063009		NaN	NaN	0.908247	-1.76499		NaN	NaN	15.1333	0.0653772
2.27183	1.01506		15.15	0.062917		NaN	NaN	0.8763	-1.78317		NaN	NaN	15.15	0.0667705
2.27876	1.07523		15.1667	0.0626846		NaN	NaN	0.843491	-1.78013		NaN	NaN	15.1667	0.0673397
2.25568	1.06222		15.1833	0.0634356		NaN	NaN	0.799296	-1.80942		NaN	NaN	15.1833	0.0671692
2.20024	1.06288		15.2	0.0628978		NaN	NaN	0.843214	-1.85848		NaN	NaN	15.2	0.0683017
2.17271	1.00847		15.2167	0.0625472		NaN	NaN	0.91877	-1.88919		NaN	NaN	15.2167	0.0693449
2.1588	1.03034		15.2333	0.0625215		NaN	NaN	0.93081	-1.91989		NaN	NaN	15.2333	0.0702166
2.14773	1.00164		15.25	0.0626464		NaN	NaN	0.946646	-1.93773		NaN	NaN	15.25	0.0703136
2.19237	0.956306		15.2667	0.0629905		NaN	NaN	0.856877	-1.9685		NaN	NaN	15.2667	0.069047
2.22177	0.940229		15.2833	0.066295		NaN	NaN	0.800573	-1.98016		NaN	NaN	15.2833	0.0697553
2.14714	0.995394		15.3	0.0700546		NaN	NaN	0.769039	-1.99627		NaN	NaN	15.3	0.0704924
2.24957	0.983078		15.3167	0.068682		NaN	NaN	0.755999	-1.99407		NaN	NaN	15.3167	0.0708833
2.2475	0.96531		15.3333	0.0689423		NaN	NaN	0.69107	-2.05979		NaN	NaN	15.3333	0.0699937
2.20131	1.02572		15.35	0.0685338		NaN	NaN	0.657087	-2.14466		NaN	NaN	15.35	0.0693453
2.17654	1.06502		15.3667	0.0682942		NaN	NaN	0.712804	-2.17212		NaN	NaN	15.3667	0.0687906
2.13907	1.05898		15.3833	0.0684786		NaN	NaN	0.702765	-2.20124		NaN	NaN	15.3833	0.0690637
2.15632	1.03976		15.4	0.0690623		NaN	NaN	0.761898	-2.21169		NaN	NaN	15.4	0.0692712
2.04609	1.08471		15.4167	0.0657634		NaN	NaN	0.586431	-2.15953		NaN	NaN	15.4167	0.0646147
1.9972	0.988046		15.4333	0.0632828		NaN	NaN	0.5934	-2.13734		NaN	NaN	15.4333	0.0653636
1.91537	0.976764		15.45	0.0623639		NaN	NaN	0.643736	-2.1746		NaN	NaN	15.45	0.0658852
1.869	0.950578		15.4667	0.0618954		NaN	NaN	0.664125	-2.16895		NaN	NaN	15.4667	0.0703249
1.9241	0.972658		15.4833	0.0617836		NaN	NaN	0.603784	-2.15949		NaN	NaN	15.4833	0.0698792
1.93528	0.969898		15.5	0.0622111		NaN	NaN	0.580635	-2.12944		NaN	NaN	15.5	0.0709921
2.00138	0.940125		15.5167	0.0614273		NaN	NaN	0.531818	-2.18099		NaN	NaN	15.5167	0.0706442
1.94259	1.00868		15.5333	0.0608779		NaN	NaN	0.600472	-2.08397		NaN	NaN	15.5333	0.0680992
1.91982	1.00274		15.55	0.060573		NaN	NaN	0.608373	-2.18178		NaN	NaN	15.55	0.0675021
1.91071	1.13415		15.5667	0.0580569		NaN	NaN	0.550999	-2.1863		NaN	NaN	15.5667	0.0685862
1.98775	1.1405		15.5833	0.0583294		NaN	NaN	0.570871	-2.11744		NaN	NaN	15.5833	0.0680847
1.99403	1.18376		15.6	0.059252		NaN	NaN	0.537027	-2.18568		NaN	NaN	15.6	0.0674376
2.04454	1.23117		15.6167	0.0583429		NaN	NaN	0.510048	-2.21173		NaN	NaN	15.6167	0.067171
2.01859	1.27101		15.6333	0.0579478		NaN	NaN	0.608787	-2.22118		NaN	NaN	15.6333	0.0648613
2.06486	1.25045		15.65	0.0592151		NaN	NaN	0.64032	-2.23298		NaN	NaN	15.65	0.0677253
2.01559	1.23827		15.6667	0.0588992		NaN	NaN	0.651532	-2.24133		NaN	NaN	15.6667	0.0712767
1.97782	1.2105		15.6833	0.0587669		NaN	NaN	0.641803	-2.26561		NaN	NaN	15.6833	0.0715642
1.99206	1.19211		15.7	0.0586339		NaN	NaN	0.633868	-2.29121		NaN	NaN	15.7	0.0720224
2.04895	1.1661		15.7167	0.0597722		NaN	NaN	0.637594	-2.37046		NaN	NaN	15.7167	0.0708641
2.01011	1.21661		15.7333	0.0596588		NaN	NaN	0.616584	-2.34434		NaN	NaN	15.7333	0.0705557
1.94142	1.24303		15.75	0.0589615		NaN	NaN	0.565248	-2.35342		NaN	NaN	15.75	0.0708471
1.84716	1.21288		15.7667	0.0582967		NaN	NaN	0.587086	-2.32099		NaN	NaN	15.7667	0.0708246
1.75053	1.16696		15.7833	0.0575531		NaN	NaN	0.639768	-2.33551		NaN	NaN	15.7833	0.0708865
1.75212	1.18		15.8	0.057937		NaN	NaN	0.608476	-2.32382		NaN	NaN	15.8	0.0714052
1.81467	1.15996		15.8167	0.0575937		NaN	NaN	0.599748	-2.2858		NaN	NaN	15.8167	0.0713187
1.74822	1.12608		15.8333	0.0605603		NaN	NaN	0.689517	-2.14155		NaN	NaN	15.8333	0.0659077
1.74242	1.12166		15.85	0.0611118		NaN	NaN	0.683307	-2.10968		NaN	NaN	15.85	0.0658489
1.79124	1.12142		15.8667	0.0617805		NaN	NaN	0.65895	-2.18764		NaN	NaN	15.8667	0.065428
1.76219	1.0745		15.8833	0.0630883		NaN	NaN	0.697555	-2.23381		NaN	NaN	15.8833	0.0671504
1.83516	1.03428		15.9	0.0646431		NaN	NaN	0.708044	-2.26869		NaN	NaN	15.9	0.0677159
1.8945	0.980179		15.9167	0.0647826		NaN	NaN	0.748374	-2.27559		NaN	NaN	15.9167	0.0691823
1.85562	1.03503		15.9333	0.0643182		NaN	NaN	0.712701	-2.30529		NaN	NaN	15.9333	0.0699683
1.87508	1.01968		15.95	0.0644664		NaN	NaN	0.669093	-2.29739		NaN	NaN	15.95	0.070696
1.9457	1.05539		15.9667	0.0636368		NaN	NaN	0.777733	-2.29867		NaN	NaN	15.9667	0.0688479
1.95477	1.01292		15.9833	0.0638903		NaN	NaN	0.834348	-2.24657		NaN	NaN	15.9833	0.0694581
1.91941	1.01537		16	0.0639079		NaN	NaN	0.814683	-2.27838		NaN	NaN	16	0.0709334
1.95756	1.08213		16.0167	0.0627471		NaN	NaN	0.831209	-2.30864		NaN	NaN	16.0167	0.0721685
2.02087	1.10676		16.0333	0.0622983		NaN	NaN	0.87178	-2.34089		NaN	NaN	16.0333	0.0718788
2.01439	1.14985		16.05	0.0619887		NaN	NaN	0.835418	-2.30653		NaN	NaN	16.05	0.072121
2.02674	1.17983		16.0667	0.0626558		NaN	NaN	0.769005	-2.29604		NaN	NaN	16.0667	0.0720955
2.04682	1.16334		16.0833	0.0639671		NaN	NaN	0.764589	-2.2947		NaN	NaN	16.0833	0.0721965
2.06938	1.09551		16.1	0.0630118		NaN	NaN	0.734194	-2.28725		NaN	NaN	16.1	0.0726466
2.05661	1.0478		16.1167	0.0627906		NaN	NaN	0.798123	-2.3007		NaN	NaN	16.1167	0.0722354
2.05527	1.07681		16.1333	0.0634391		NaN	NaN	0.760518	-2.38209		NaN	NaN	16.1333	0.0705768
2.01621	1.04425		16.15	0.0636238		NaN	NaN	0.704214	-2.36446		NaN	NaN	16.15	0.0700219
2.05748	0.99084		16.1667	0.0627807		NaN	NaN	0.740611	-2.40144		NaN	NaN	16.1667	0.069995
2.03005	1.0143		16.1833	0.0650498		NaN	NaN	0.647013	-2.44857		NaN	NaN	16.1833	0.0676508
2.02318	1.05777		16.2	0.0648935		NaN	NaN	0.732228	-2.51367		NaN	NaN	16.2	0.0652626
2.00504	1.0595		16.2167	0.0649793		NaN	NaN	0.791499	-2.51598		NaN	NaN	16.2167	0.0653452
1.98516	1.09762		16.2333	0.0658747		NaN	NaN	0.80492	-2.5461		NaN	NaN	16.2333	0.0654263
2.00279	1.16745		16.25	0.0654553		NaN	NaN	0.774525	-2.60654		NaN	NaN	16.25	0.0643218
1.90481	1.23741		16.2667	0.0618126		NaN	NaN	0.816063	-2.6713		NaN	NaN	16.2667	0.0641377
1.83481	1.35775		16.2833	0.0581445		NaN	NaN	0.862914	-2.62048		NaN	NaN	16.2833	0.0646314
1.86993	1.36648		16.3	0.0581738		NaN	NaN	0.816753	-2.58688		NaN	NaN	16.3	0.0681679
1.84147	1.34243		16.3167	0.0583211		NaN	NaN	0.763657	-2.53078		NaN	NaN	16.3167	0.0677062
1.90571	1.31214		16.3333	0.0574299		NaN	NaN	0.83628	-2.50732		NaN	NaN	16.3333	0.0666516
1.86907	1.30175		16.35	0.0573967		NaN	NaN	0.855082	-2.53202		NaN	NaN	16.35	0.0672703
1.89595	1.35005		16.3667	0.0573915		NaN	NaN	0.831967	-2.48521		NaN	NaN	16.3667	0.0672497
1.90474	1.41243		16.3833	0.0571903		NaN	NaN	0.90428	-2.50763		NaN	NaN	16.3833	0.0655287
1.92289	1.37638		16.4	0.0576161		NaN	NaN	0.951855	-2.60051		NaN	NaN	16.4	0.0648917
1.96374	1.35406		16.4167	0.060765		NaN	NaN	0.99912	-2.58888		NaN	NaN	16.4167	0.0646382
2.01014	1.38059		16.4333	0.0608724		NaN	NaN	1.02917	-2.5223		NaN	NaN	16.4333	0.0629313
1.99351	1.37514		16.45	0.0608757		NaN	NaN	1.16172	-2.4987		NaN	NaN	16.45	0.0609031
1.99838	1.31738		16.4667	0.060383		NaN	NaN	1.15185	-2.50629		NaN	NaN	16.4667	0.0610218
1.96219	1.28913		16.4833	0.0632078		NaN	NaN	1.12118	-2.43346		NaN	NaN	16.4833	0.0595522
1.92883	1.28764		16.5	0.064051		NaN	NaN	1.11269	-2.39257		NaN	NaN	16.5	0.0602238
2.01414	1.29817		16.5167	0.0632329		NaN	NaN	1.12235	-2.36449		NaN	NaN	16.5167	0.0643125
1.99044	1.28033		16.5333	0.0639206		NaN	NaN	1.09644	-2.44753		NaN	NaN	16.5333	0.0650318
1.93738	1.21602		16.55	0.0622457		NaN	NaN	1.11159	-2.52792		NaN	NaN	16.55	0.0644573
1.97133	1.14264		16.5667	0.0650271		NaN	NaN	1.14826	-2.53026		NaN	NaN	16.5667	0.0665396
2.01904	1.09127		16.5833	0.064811		NaN	NaN	1.08848	-2.51622		NaN	NaN	16.5833	0.0664393
2.01563	1.09524		16.6	0.0663758		NaN	NaN	1.06953	-2.5175		NaN	NaN	16.6	0.0672286
2.00897	1.10231		16.6167	0.0664168		NaN	NaN	1.05932	-2.51177		NaN	NaN	16.6167	0.0671836
2.09712	1.12177		16.6333	0.064671		NaN	NaN	0.962723	-2.44626		NaN	NaN	16.6333	0.0645887
2.08828	1.08716		16.65	0.0678478		NaN	NaN	1.07699	-2.38847		NaN	NaN	16.65	0.0613924
2.08056	1.05184		16.6667	0.0694123		NaN	NaN	1.03662	-2.39623		NaN	NaN	16.6667	0.0610131
2.06945	1.0418		16.6833	0.069684		NaN	NaN	1.0312	-2.45474		NaN	NaN	16.6833	0.0627406
2.1635	1.06184		16.7	0.0675991		NaN	NaN	1.02634	-2.42773		NaN	NaN	16.7	0.0631369
2.1883	0.997671		16.7167	0.0672577		NaN	NaN	1.02079	-2.42262		NaN	NaN	16.7167	0.0637611
2.23042	1.05404		16.7333	0.0658458		NaN	NaN	0.962309	-2.4435		NaN	NaN	16.7333	0.0639333
2.19575	1.14216		16.75	0.0636111		NaN	NaN	0.961067	-2.40172		NaN	NaN	16.75	0.0636572
2.23974	1.20426		16.7667	0.0624725		NaN	NaN	0.958306	-2.46151		NaN	NaN	16.7667	0.0630608
2.23229	1.16127		16.7833	0.0622732		NaN	NaN	1.02403	-2.44653		NaN	NaN	16.7833	0.0622291
2.27759	1.18121		16.8	0.0719182		NaN	NaN	0.965483	-2.48924		NaN	NaN	16.8	0.0621171
2.39927	1.23017		16.8167	0.0693673		NaN	NaN	0.981077	-2.41845		NaN	NaN	16.8167	0.0611454
2.3982	1.25225		16.8333	0.0697578		NaN	NaN	1.00509	-2.43929		NaN	NaN	16.8333	0.0613874
2.38737	1.17673		16.85	0.0698929		NaN	NaN	1.06281	-2.39092		NaN	NaN	16.85	0.0607745
2.36729	1.2776		16.8667	0.0688598		NaN	NaN	1.11052	-2.30339		NaN	NaN	16.8667	0.0601262
2.27634	1.34719		16.8833	0.0670683		NaN	NaN	1.08068	-2.36094		NaN	NaN	16.8833	0.0599812
2.33054	1.39194		16.9	0.0687127		NaN	NaN	1.0971	-2.27065		NaN	NaN	16.9	0.0605805
2.34545	1.35185		16.9167	0.0689179		NaN	NaN	1.03303	-2.24288		NaN	NaN	16.9167	0.0604268
2.3075	1.37631		16.9333	0.0690023		NaN	NaN	1.06305	-2.31436		NaN	NaN	16.9333	0.0600918
2.35176	1.40042		16.95	0.0686651		NaN	NaN	1.07109	-2.24095		NaN	NaN	16.95	0.0602963
2.40137	1.39539		16.9667	0.069183		NaN	NaN	0.981698	-2.25106		NaN	NaN	16.9667	0.0596966
2.40403	1.43444		16.9833	0.0695422		NaN	NaN	1.07495	-2.272		NaN	NaN	16.9833	0.0594111
2.38875	1.38766		17	0.0702519		NaN	NaN	1.0911	-2.19296		NaN	NaN	17	0.0582935
2.34058	1.41284		17.0167	0.069695		NaN	NaN	1.09903	-2.18061		NaN	NaN	17.0167	0.0590657
2.33424	1.43109		17.0333	0.0698903		NaN	NaN	1.15323	-2.21928		NaN	NaN	17.0333	0.0595201
2.29401	1.47701		17.05	0.0693922		NaN	NaN	1.13888	-2.27997		NaN	NaN	17.05	0.0594437
2.27614	1.39056		17.0667	0.0689295		NaN	NaN	1.13598	-2.26006		NaN	NaN	17.0667	0.0596879
2.30598	1.41305		17.0833	0.0729179		NaN	NaN	1.19204	-2.25996		NaN	NaN	17.0833	0.0593904
2.27086	1.42416		17.1	0.0738214		NaN	NaN	1.23479	-2.28059		NaN	NaN	17.1	0.0597297
2.24502	1.3693		17.1167	0.0733592		NaN	NaN	1.1976	-2.28659		NaN	NaN	17.1167	0.0604038
2.21155	1.42043		17.1333	0.0759564		NaN	NaN	1.22899	-2.29898		NaN	NaN	17.1333	0.0601611
2.21552	1.42916		17.15	0.0769923		NaN	NaN	1.27591	-2.26227		NaN	NaN	17.15	0.0609556
2.1153	1.47187		17.1667	0.0752994		NaN	NaN	1.25535	-2.28335		NaN	NaN	17.1667	0.063571
2.13176	1.44048		17.1833	0.0752762		NaN	NaN	1.28909	-2.31943		NaN	NaN	17.1833	0.063685
2.12831	1.40363		17.2	0.0747047		NaN	NaN	1.22654	-2.29011		NaN	NaN	17.2	0.0625894
2.08497	1.33001		17.2167	0.0747396		NaN	NaN	1.20929	-2.25209		NaN	NaN	17.2167	0.064089
2.01618	1.31414		17.2333	0.0747385		NaN	NaN	1.19822	-2.25102		NaN	NaN	17.2333	0.063982
2.06686	1.33125		17.25	0.0744904		NaN	NaN	1.21012	-2.18137		NaN	NaN	17.25	0.0638664
2.02667	1.29996		17.2667	0.0755543		NaN	NaN	1.19625	-2.10547		NaN	NaN	17.2667	0.0621118
2.05554	1.28009		17.2833	0.0754794		NaN	NaN	1.13257	-1.99165		NaN	NaN	17.2833	0.0592894
2.01473	1.30748		17.3	0.07518		NaN	NaN	1.10076	-1.99517		NaN	NaN	17.3	0.0602475
2.0247	1.33066		17.3167	0.0812968		NaN	NaN	1.12349	-2.01728		NaN	NaN	17.3167	0.0613783
2.06158	1.32994		17.3333	0.0826191		NaN	NaN	1.13536	-2.07607		NaN	NaN	17.3333	0.0616248
2.09874	1.28233		17.35	0.0843119		NaN	NaN	1.16051	-2.02525		NaN	NaN	17.35	0.0612001
2.04568	1.30124		17.3667	0.0843131		NaN	NaN	1.14157	-2.04344		NaN	NaN	17.3667	0.0614558
1.99817	1.3365		17.3833	0.0880738		NaN	NaN	1.15944	-2.13503		NaN	NaN	17.3833	0.0604749
1.87787	1.35457		17.4	0.0853725		NaN	NaN	1.20684	-2.11968		NaN	NaN	17.4	0.0608368
1.87325	1.38524		17.4167	0.0901519		NaN	NaN	1.18994	-2.12762		NaN	NaN	17.4167	0.0606368
1.86372	1.37562		17.4333	0.0905436		NaN	NaN	1.09724	-2.1183		NaN	NaN	17.4333	0.0598099
1.9005	1.39318		17.45	0.0899104		NaN	NaN	1.12253	-2.09936		NaN	NaN	17.45	0.0629729
1.98268	1.47864		17.4667	0.0868861		NaN	NaN	1.10949	-2.08932		NaN	NaN	17.4667	0.0632933
1.92921	1.5101		17.4833	0.0871948		NaN	NaN	1.06598	-2.03691		NaN	NaN	17.4833	0.0626137
1.94746	1.45217		17.5	0.0882705		NaN	NaN	1.00654	-1.91965		NaN	NaN	17.5	0.0610454
2.01494	1.43348		17.5167	0.0903059		NaN	NaN	0.977213	-1.83706		NaN	NaN	17.5167	0.0614942
1.98592	1.44303		17.5333	0.0904324		NaN	NaN	1.02586	-1.86838		NaN	NaN	17.5333	0.0607461
1.96284	1.30189		17.55	0.0882171		NaN	NaN	1.02099	-1.96871		NaN	NaN	17.55	0.0598335
1.93148	1.34719		17.5667	0.0876911		NaN	NaN	1.06443	-1.98965		NaN	NaN	17.5667	0.0600987
2.01449	1.36592		17.5833	0.0895171		NaN	NaN	1.01665	-2.02919		NaN	NaN	17.5833	0.0603813
2.02363	1.37296		17.6	0.092167		NaN	NaN	1.05191	-2.02608		NaN	NaN	17.6	0.0614681
2.03091	1.36937		17.6167	0.0948924		NaN	NaN	1.02275	-1.99065		NaN	NaN	17.6167	0.0625451
2.09008	1.47995		17.6333	0.0926985		NaN	NaN	1.04107	-1.96719		NaN	NaN	17.6333	0.0634254
2.02139	1.52604		17.65	0.0939908		NaN	NaN	1.02313	-1.96402		NaN	NaN	17.65	0.0633963
1.98924	1.51907		17.6667	0.0942298		NaN	NaN	1.11407	-2.01915		NaN	NaN	17.6667	0.0624739
2.01211	1.53221		17.6833	0.0971531		NaN	NaN	1.06401	-2.0167		NaN	NaN	17.6833	0.0637714
1.96298	1.49906		17.7	0.0967515		NaN	NaN	1.1189	-2.03319		NaN	NaN	17.7	0.0639418
1.96622	1.4786		17.7167	0.0981059		NaN	NaN	1.09434	-1.96843		NaN	NaN	17.7167	0.0638824
1.95932	1.47087		17.7333	0.0993194		NaN	NaN	1.09962	-1.96781		NaN	NaN	17.7333	0.0678714
1.96674	1.49923		17.75	0.101498		NaN	NaN	1.1069	-1.93745		NaN	NaN	17.75	0.0685423
1.99855	1.47432		17.7667	0.101064		NaN	NaN	1.12611	-1.94822		NaN	NaN	17.7667	0.0695601
2.13624	1.3071		17.7833	0.0935034		NaN	NaN	1.19035	-1.95622		NaN	NaN	17.7833	0.0704834
2.14462	1.35337		17.8	0.093742		NaN	NaN	1.18521	-1.98713		NaN	NaN	17.8	0.0710215
2.16222	1.38538		17.8167	0.0940551		NaN	NaN	1.20653	-2.03388		NaN	NaN	17.8167	0.0722952
2.1273	1.45314		17.8333	0.0942403		NaN	NaN	1.14995	-2.0709		NaN	NaN	17.8333	0.0712157
2.18789	1.51676		17.85	0.0936257		NaN	NaN	1.08641	-2.10209		NaN	NaN	17.85	0.070427
2.19824	1.56972		17.8667	0.0945044		NaN	NaN	1.06036	-2.05906		NaN	NaN	17.8667	0.0698913
2.19406	1.66901		17.8833	0.0950984		NaN	NaN	1.15885	-2.01339		NaN	NaN	17.8833	0.0694873
2.19482	1.6244		17.9	0.0949021		NaN	NaN	1.20408	-2.02991		NaN	NaN	17.9	0.0707025
2.23864	1.61488		17.9167	0.0949659		NaN	NaN	1.238	-1.98592		NaN	NaN	17.9167	0.0708611
2.26975	1.62357		17.9333	0.0946989		NaN	NaN	1.20201	-1.91779		NaN	NaN	17.9333	0.0701203
2.32747	1.64979		17.95	0.0951834		NaN	NaN	1.17711	-1.86866		NaN	NaN	17.95	0.0696068
2.28383	1.61218		17.9667	0.0946482		NaN	NaN	1.20443	-1.9615		NaN	NaN	17.9667	0.0692321
2.33817	1.56119		17.9833	0.0952359		NaN	NaN	1.22161	-1.929		NaN	NaN	17.9833	0.0696652
2.33503	1.54915		18	0.0959432		NaN	NaN	1.27836	-1.95443		NaN	NaN	18	0.0697323
2.30225	1.57593		18.0167	0.0957531		NaN	NaN	1.26863	-1.87028		NaN	NaN	18.0167	0.0692377
2.27459	1.55167		18.0333	0.0954641		NaN	NaN	1.22858	-1.8433		NaN	NaN	18.0333	0.0693454
2.34493	1.58176		18.05	0.0956481		NaN	NaN	1.19418	-1.84644		NaN	NaN	18.05	0.0712764
2.27686	1.45673		18.0667	0.0921339		NaN	NaN	1.22575	-1.80994		NaN	NaN	18.0667	0.0715116
2.21897	1.48871		18.0833	0.0918286		NaN	NaN	1.25073	-1.86597		NaN	NaN	18.0833	0.0709429
2.20055	1.46853		18.1	0.095112		NaN	NaN	1.19805	-1.82208		NaN	NaN	18.1	0.0704994
2.24205	1.58973		18.1167	0.0931596		NaN	NaN	1.19867	-1.81187		NaN	NaN	18.1167	0.0707399
2.20024	1.63306		18.1333	0.0958623		NaN	NaN	1.14792	-1.74932		NaN	NaN	18.1333	0.0702692
2.14769	1.63575		18.15	0.0975873		NaN	NaN	1.17952	-1.86338		NaN	NaN	18.15	0.0673837
2.19092	1.63682		18.1667	0.0984979		NaN	NaN	1.14261	-1.8264		NaN	NaN	18.1667	0.0676588
2.18875	1.6482		18.1833	0.0989739		NaN	NaN	1.13643	-1.85079		NaN	NaN	18.1833	0.0690165
2.25882	1.5871		18.2	0.0976636		NaN	NaN	1.04352	-1.86076		NaN	NaN	18.2	0.0672808
2.22666	1.53618		18.2167	0.0979717		NaN	NaN	1.04545	-1.85689		NaN	NaN	18.2167	0.0674838
2.20348	1.52314		18.2333	0.0983579		NaN	NaN	1.01447	-1.93362		NaN	NaN	18.2333	0.0683936
2.12868	1.55968		18.25	0.0995058		NaN	NaN	0.996291	-1.94483		NaN	NaN	18.25	0.0685633
2.14162	1.56575		18.2667	0.100967		NaN	NaN	0.943747	-1.90902		NaN	NaN	18.2667	0.0734018
2.11613	1.58262		18.2833	0.101075		NaN	NaN	1.01989	-1.91106		NaN	NaN	18.2833	0.073552
2.23222	1.70447		18.3	0.0942601		NaN	NaN	1.01199	-1.83219		NaN	NaN	18.3	0.0733434
2.21362	1.76409		18.3167	0.0929147		NaN	NaN	0.986631	-1.78268		NaN	NaN	18.3167	0.0730761
2.25033	1.84768		18.3333	0.0908825		NaN	NaN	1.00854	-1.80283		NaN	NaN	18.3333	0.0739155
2.23615	1.89564		18.35	0.0905423		NaN	NaN	1.01047	-1.7505		NaN	NaN	18.35	0.0734166
2.1725	2.0218		18.3667	0.0865914		NaN	NaN	1.02851	-1.69492		NaN	NaN	18.3667	0.0728809
2.17799	1.99193		18.3833	0.0864283		NaN	NaN	1.04659	-1.646		NaN	NaN	18.3833	0.0728531
2.3134	1.93031		18.4	0.0816379		NaN	NaN	1.03614	-1.65855		NaN	NaN	18.4	0.0734416
2.3116	1.94915		18.4167	0.0816072		NaN	NaN	1.03773	-1.72952		NaN	NaN	18.4167	0.0721964
2.28804	1.95298		18.4333	0.0819323		NaN	NaN	0.929706	-1.78341		NaN	NaN	18.4333	0.0692298
2.28349	1.93966		18.45	0.0845166		NaN	NaN	0.902968	-1.80076		NaN	NaN	18.45	0.0688853
2.34089	1.98341		18.4667	0.084237		NaN	NaN	0.974625	-1.82177		NaN	NaN	18.4667	0.0683048
2.27314	1.90685		18.4833	0.0834446		NaN	NaN	1.07581	-1.84403		NaN	NaN	18.4833	0.0687204
2.39278	1.92993		18.5	0.0810983		NaN	NaN	1.09058	-1.92558		NaN	NaN	18.5	0.0686524
2.38944	1.88546		18.5167	0.0813286		NaN	NaN	1.10655	-1.9005		NaN	NaN	18.5167	0.0700969
2.48231	1.88298		18.5333	0.081981		NaN	NaN	1.04	-1.94877		NaN	NaN	18.5333	0.0689626
2.4603	1.89174		18.55	0.0827193		NaN	NaN	1.04511	-1.99762		NaN	NaN	18.55	0.0689876
2.34117	1.85199		18.5667	0.0799563		NaN	NaN	1.06036	-2.05537		NaN	NaN	18.5667	0.0682884
2.25092	1.8286		18.5833	0.0783986		NaN	NaN	0.985251	-2.05606		NaN	NaN	18.5833	0.068618
2.24481	1.72224		18.6	0.0768432		NaN	NaN	0.918493	-2.08335		NaN	NaN	18.6	0.0697658
2.25916	1.66397		18.6167	0.0804934		NaN	NaN	0.959755	-2.13386		NaN	NaN	18.6167	0.0698777
2.36225	1.70834		18.6333	0.0780699		NaN	NaN	0.972831	-2.13144		NaN	NaN	18.6333	0.069722
2.38078	1.70002		18.65	0.0778248		NaN	NaN	0.997326	-2.05399		NaN	NaN	18.65	0.0695981
2.49211	1.70609		18.6667	0.0755255		NaN	NaN	1.06098	-2.00504		NaN	NaN	18.6667	0.0688594
2.49811	1.71351		18.6833	0.0757064		NaN	NaN	1.09565	-1.97412		NaN	NaN	18.6833	0.068415
2.41545	1.70992		18.7	0.0751205		NaN	NaN	1.06395	-1.92241		NaN	NaN	18.7	0.0701358
2.47548	1.65914		18.7167	0.0742054		NaN	NaN	1.19687	-1.91661		NaN	NaN	18.7167	0.0672452
2.38429	1.72693		18.7333	0.0716512		NaN	NaN	1.23227	-1.91803		NaN	NaN	18.7333	0.0673424
2.3422	1.76861		18.75	0.0730201		NaN	NaN	1.2115	-1.84979		NaN	NaN	18.75	0.0663382
2.24264	1.76281		18.7667	0.0714317		NaN	NaN	1.1228	-1.85337		NaN	NaN	18.7667	0.0647123
2.26655	1.70751		18.7833	0.0716836		NaN	NaN	1.17973	-1.82401		NaN	NaN	18.7833	0.0654971
2.21932	1.67353		18.8	0.070911		NaN	NaN	1.09265	-1.78586		NaN	NaN	18.8	0.0641073
2.17529	1.60366		18.8167	0.0697534		NaN	NaN	1.09644	-1.77789		NaN	NaN	18.8167	0.0643359
2.198	1.53877		18.8333	0.0688494		NaN	NaN	1.13646	-1.78068		NaN	NaN	18.8333	0.0640569
2.13138	1.60442		18.85	0.0682928		NaN	NaN	1.13522	-1.81801		NaN	NaN	18.85	0.0635333
2.04706	1.54801		18.8667	0.066334		NaN	NaN	1.03431	-1.78044		NaN	NaN	18.8667	0.0616114
2.0689	1.54715		18.8833	0.0672642		NaN	NaN	1.01157	-1.70406		NaN	NaN	18.8833	0.0654864
2.1194	1.54143		18.9	0.0673412		NaN	NaN	1.02234	-1.65017		NaN	NaN	18.9	0.0657361
2.10526	1.53125		18.9167	0.0687426		NaN	NaN	1.06215	-1.62467		NaN	NaN	18.9167	0.0671064
2.18254	1.53135		18.9333	0.0688116		NaN	NaN	1.06798	-1.62854		NaN	NaN	18.9333	0.0744924
2.14804	1.5445		18.95	0.0696588		NaN	NaN	0.998879	-1.57765		NaN	NaN	18.95	0.0763698
2.10843	1.62312		18.9667	0.0693962		NaN	NaN	0.949716	-1.59035		NaN	NaN	18.9667	0.0786329
2.16218	1.59752		18.9833	0.0697012		NaN	NaN	0.90766	-1.62912		NaN	NaN	18.9833	0.0780245
2.145	1.62426		19	0.0696479		NaN	NaN	0.841455	-1.6206		NaN	NaN	19	0.0781434
2.1429	1.60487		19.0167	0.0696027		NaN	NaN	0.843525	-1.6688		NaN	NaN	19.0167	0.0802222
2.21459	1.64862		19.0333	0.0676712		NaN	NaN	0.776837	-1.73173		NaN	NaN	19.0333	0.0807767
2.26434	1.67898		19.05	0.0680618		NaN	NaN	0.73868	-1.71123		NaN	NaN	19.05	0.0825438
2.28645	1.72114		19.0667	0.0685982		NaN	NaN	0.727536	-1.71972		NaN	NaN	19.0667	0.0831243
2.31502	1.8383		19.0833	0.0658363		NaN	NaN	0.693726	-1.75729		NaN	NaN	19.0833	0.0846662
2.22925	1.81084		19.1	0.0664824		NaN	NaN	0.731331	-1.77082		NaN	NaN	19.1	0.0871924
2.34773	1.75581		19.1167	0.0630663		NaN	NaN	0.687137	-1.72162		NaN	NaN	19.1167	0.0866169
2.40379	1.82733		19.1333	0.0619987		NaN	NaN	0.684618	-1.73894		NaN	NaN	19.1333	0.0866008
2.44025	1.76619		19.15	0.0613315		NaN	NaN	0.647876	-1.68495		NaN	NaN	19.15	0.085951
2.41952	1.72603		19.1667	0.0618735		NaN	NaN	0.738472	-1.69171		NaN	NaN	19.1667	0.0853162
2.47234	1.72193		19.1833	0.0639167		NaN	NaN	0.746408	-1.67215		NaN	NaN	19.1833	0.0856714
2.40989	1.67922		19.2	0.0630724		NaN	NaN	0.713908	-1.69626		NaN	NaN	19.2	0.0851505
2.3677	1.71324		19.2167	0.0620481		NaN	NaN	0.632903	-1.63026		NaN	NaN	19.2167	0.0832663
2.33027	1.81298		19.2333	0.0615317		NaN	NaN	0.616549	-1.62633		NaN	NaN	19.2333	0.0840328
2.25333	1.79472		19.25	0.0624516		NaN	NaN	0.608166	-1.78755		NaN	NaN	19.25	0.0787903
2.31985	1.82364		19.2667	0.0614459		NaN	NaN	0.680064	-1.77858		NaN	NaN	19.2667	0.0789126
2.32037	1.83985		19.2833	0.0614257		NaN	NaN	0.733815	-1.82063		NaN	NaN	19.2833	0.0783058
2.32533	1.82198		19.3	0.0621764		NaN	NaN	0.721602	-1.78355		NaN	NaN	19.3	0.077883
2.30205	1.84865		19.3167	0.0631109		NaN	NaN	0.67313	-1.73697		NaN	NaN	19.3167	0.0770791
2.32489	1.90447		19.3333	0.0627766		NaN	NaN	0.643632	-1.74715		NaN	NaN	19.3333	0.0768756
2.3449	1.92158		19.35	0.0632661		NaN	NaN	0.65067	-1.70837		NaN	NaN	19.35	0.0765865
2.38837	1.93976		19.3667	0.0638015		NaN	NaN	0.690345	-1.68263		NaN	NaN	19.3667	0.0768346
2.38664	1.93224		19.3833	0.0646327		NaN	NaN	0.660709	-1.74439		NaN	NaN	19.3833	0.0759614
2.3844	1.91754		19.4	0.0644671		NaN	NaN	0.701799	-1.72828		NaN	NaN	19.4	0.0756472
2.38436	1.87332		19.4167	0.0659962		NaN	NaN	0.736506	-1.74884		NaN	NaN	19.4167	0.0762399
2.43805	1.78265		19.4333	0.0639464		NaN	NaN	0.726259	-1.76109		NaN	NaN	19.4333	0.0766687
2.44626	1.74308		19.45	0.0641932		NaN	NaN	0.783736	-1.70737		NaN	NaN	19.45	0.0773618
2.38447	1.79945		19.4667	0.0633689		NaN	NaN	0.888134	-1.67642		NaN	NaN	19.4667	0.0755145
2.44629	1.76312		19.4833	0.0624178		NaN	NaN	0.845353	-1.6157		NaN	NaN	19.4833	0.0752237
2.40924	1.71675		19.5	0.0629564		NaN	NaN	0.881199	-1.69892		NaN	NaN	19.5	0.0748498
2.45074	1.8196		19.5167	0.0603028		NaN	NaN	0.916458	-1.6678		NaN	NaN	19.5167	0.0750783
2.38095	1.85165		19.5333	0.0587774		NaN	NaN	0.943472	-1.71738		NaN	NaN	19.5333	0.0745093
2.3637	1.92358		19.55	0.0587339		NaN	NaN	0.943541	-1.68664		NaN	NaN	19.55	0.0742629
2.32427	1.9458		19.5667	0.0609363		NaN	NaN	1.0124	-1.7467		NaN	NaN	19.5667	0.0724297
2.29397	2.00642		19.5833	0.061742		NaN	NaN	1.06432	-1.81936		NaN	NaN	19.5833	0.0716218
2.24764	2.13265		19.6	0.0590881		NaN	NaN	1.05301	-1.74836		NaN	NaN	19.6	0.0709301
2.27383	2.1154		19.6167	0.059923		NaN	NaN	1.03407	-1.7399		NaN	NaN	19.6167	0.0727591
2.28397	2.11333		19.6333	0.0608978		NaN	NaN	1.02192	-1.83185		NaN	NaN	19.6333	0.0721086
2.2426	2.1024		19.65	0.06142		NaN	NaN	1.01806	-1.76088		NaN	NaN	19.65	0.0734498
2.22905	2.07072		19.6667	0.0626336		NaN	NaN	1.02372	-1.73694		NaN	NaN	19.6667	0.0736993
2.29484	2.08828		19.6833	0.0620838		NaN	NaN	0.933122	-1.80576		NaN	NaN	19.6833	0.0720771
2.25054	2.07335		19.7	0.0618816		NaN	NaN	0.903003	-1.74449		NaN	NaN	19.7	0.0712874
2.23774	2.01432		19.7167	0.0612964		NaN	NaN	0.886822	-1.71631		NaN	NaN	19.7167	0.0726832
2.32927	1.96464		19.7333	0.0593111		NaN	NaN	0.873609	-1.68615		NaN	NaN	19.7333	0.0736653
2.36363	1.94701		19.75	0.0595021		NaN	NaN	0.879198	-1.68198		NaN	NaN	19.75	0.0745584
2.42942	1.96684		19.7667	0.0593378		NaN	NaN	0.84149	-1.76247		NaN	NaN	19.7667	0.0742885
2.45381	1.95687		19.7833	0.0601521		NaN	NaN	0.822618	-1.79497		NaN	NaN	19.7833	0.0742433
2.47934	1.9972		19.8	0.0597644		NaN	NaN	0.855393	-1.79652		NaN	NaN	19.8	0.0747877
2.49228	1.98861		19.8167	0.0609349		NaN	NaN	0.874437	-1.79203		NaN	NaN	19.8167	0.0751258
2.4051	1.99607		19.8333	0.0594408		NaN	NaN	0.856428	-1.79014		NaN	NaN	19.8333	0.0753403
2.4179	2.01728		19.85	0.0593416		NaN	NaN	0.791085	-1.76512		NaN	NaN	19.85	0.0748706
2.36974	2.06617		19.8667	0.059092		NaN	NaN	0.743406	-1.91447		NaN	NaN	19.8667	0.0692572
2.37091	2.1105		19.8833	0.0636024		NaN	NaN	0.766314	-1.94708		NaN	NaN	19.8833	0.0694744
2.44088	2.14624		19.9	0.0626633		NaN	NaN	0.716392	-2.01245		NaN	NaN	19.9	0.0687134
2.49801	2.17657		19.9167	0.0617663		NaN	NaN	0.675682	-2.17933		NaN	NaN	19.9167	0.0627435
2.55976	2.19744		19.9333	0.0610326		NaN	NaN	0.570596	-2.19168		NaN	NaN	19.9333	0.0615945
2.54803	2.26689		19.95	0.0604828		NaN	NaN	0.562902	-2.07994		NaN	NaN	19.95	0.0609329
2.50315	2.21269		19.9667	0.0618722		NaN	NaN	0.554208	-2.09908		NaN	NaN	19.9667	0.0612182
2.5076	2.19141		19.9833	0.0628519		NaN	NaN	0.507875	-2.04544		NaN	NaN	19.9833	0.0605214
2.47544	2.19751		20	0.0677077		NaN	NaN	0.567007	-1.95308		NaN	NaN	20	0.0577751
2.49004	2.21207		20.0167	0.0681292		NaN	NaN	0.653602	-2.00649		NaN	NaN	20.0167	0.0553527
2.49294	2.2917		20.0333	0.0703051		NaN	NaN	0.677821	-2.09111		NaN	NaN	20.0333	0.0547422
2.43011	2.33344		20.05	0.0695853		NaN	NaN	0.710217	-2.05824		NaN	NaN	20.05	0.0559301
2.42711	2.29618		20.0667	0.0695328		NaN	NaN	0.786393	-2.10805		NaN	NaN	20.0667	0.054391
2.52964	2.32468		20.0833	0.0673924		NaN	NaN	0.70656	-2.1854		NaN	NaN	20.0833	0.052498
2.56839	2.33727		20.1	0.0679296		NaN	NaN	0.73585	-2.17105		NaN	NaN	20.1	0.0534904
2.57967	2.3865		20.1167	0.0681088		NaN	NaN	0.73378	-2.18247		NaN	NaN	20.1167	0.0544246
2.59744	2.42359		20.1333	0.0687289		NaN	NaN	0.696969	-2.18388		NaN	NaN	20.1333	0.0549388
2.62203	2.35908		20.15	0.0694433		NaN	NaN	0.76628	-2.15259		NaN	NaN	20.15	0.0547551
2.54983	2.44677		20.1667	0.06779		NaN	NaN	0.720602	-2.17581		NaN	NaN	20.1667	0.0543328
2.51201	2.42776		20.1833	0.0685886		NaN	NaN	0.703696	-2.16125		NaN	NaN	20.1833	0.0547475
2.52181	2.4455		20.2	0.0685194		NaN	NaN	0.72971	-2.11537		NaN	NaN	20.2	0.0557902
2.58371	2.52005		20.2167	0.0670917		NaN	NaN	0.707319	-2.04537		NaN	NaN	20.2167	0.0550073
2.49042	2.47734		20.2333	0.0658531		NaN	NaN	0.752169	-2.07721		NaN	NaN	20.2333	0.0550135
2.489	2.47372		20.25	0.0660911		NaN	NaN	0.827483	-2.08935		NaN	NaN	20.25	0.0568007
2.49118	2.48017		20.2667	0.0661637		NaN	NaN	0.799089	-2.06531		NaN	NaN	20.2667	0.057161
2.52554	2.42835		20.2833	0.0654268		NaN	NaN	0.794742	-2.08759		NaN	NaN	20.2833	0.0594495
2.52557	2.50932		20.3	0.065256		NaN	NaN	0.781322	-2.05454		NaN	NaN	20.3	0.0641579
2.56697	2.52281		20.3167	0.0657023		NaN	NaN	0.782357	-2.06134		NaN	NaN	20.3167	0.0649992
2.52143	2.55638		20.3333	0.0654506		NaN	NaN	0.769591	-2.08328		NaN	NaN	20.3333	0.0650473
2.58895	2.53668		20.35	0.064799		NaN	NaN	0.746822	-2.02853		NaN	NaN	20.35	0.0645258
2.52961	2.50746		20.3667	0.0641488		NaN	NaN	0.734436	-2.01922		NaN	NaN	20.3667	0.0647072
2.53102	2.50304		20.3833	0.0653167		NaN	NaN	0.710355	-2.0021		NaN	NaN	20.3833	0.0654294
2.54303	2.60751		20.4	0.0636518		NaN	NaN	0.757171	-2.05572		NaN	NaN	20.4	0.0641997
2.55114	2.63711		20.4167	0.0654768		NaN	NaN	0.760898	-2.1036		NaN	NaN	20.4167	0.0641591
2.50235	2.6191		20.4333	0.0652976		NaN	NaN	0.865225	-2.12178		NaN	NaN	20.4333	0.0627097
2.5294	2.66461		20.45	0.0647774		NaN	NaN	0.896276	-2.14538		NaN	NaN	20.45	0.0630585
2.55428	2.64687		20.4667	0.0646055		NaN	NaN	0.884408	-2.08656		NaN	NaN	20.4667	0.0629001
2.47189	2.63963		20.4833	0.0632312		NaN	NaN	0.895655	-2.17112		NaN	NaN	20.4833	0.0620399
2.49304	2.67917		20.5	0.0634974		NaN	NaN	0.943506	-2.14017		NaN	NaN	20.5	0.0620244
2.50132	2.64525		20.5167	0.0631077		NaN	NaN	0.960032	-2.14952		NaN	NaN	20.5167	0.0620118
2.42821	2.60765		20.5333	0.0609915		NaN	NaN	0.942678	-2.16456		NaN	NaN	20.5333	0.0626179
2.33203	2.56166		20.55	0.0586832		NaN	NaN	0.981421	-2.18644		NaN	NaN	20.55	0.0622997
2.37574	2.4731		20.5667	0.056703		NaN	NaN	0.995152	-2.1272		NaN	NaN	20.5667	0.0630452
2.34334	2.4268		20.5833	0.0587762		NaN	NaN	1.00078	-2.17509		NaN	NaN	20.5833	0.0661902
2.408	2.42566		20.6	0.0603198		NaN	NaN	0.915319	-2.12686		NaN	NaN	20.6	0.0665279
2.46561	2.43287		20.6167	0.0600278		NaN	NaN	0.887892	-2.18571		NaN	NaN	20.6167	0.0672362
2.51957	2.42328		20.6333	0.0606515		NaN	NaN	0.792189	-2.21179		NaN	NaN	20.6333	0.0665877
2.54917	2.35466		20.65	0.0601989		NaN	NaN	0.813786	-2.24429		NaN	NaN	20.65	0.066543
2.56149	2.3323		20.6667	0.0604739		NaN	NaN	0.740646	-2.2474		NaN	NaN	20.6667	0.0660723
2.51726	2.34327		20.6833	0.0607668		NaN	NaN	0.735816	-2.21587		NaN	NaN	20.6833	0.0659056
2.48176	2.37684		20.7	0.0606974		NaN	NaN	0.82355	-2.22515		NaN	NaN	20.7	0.0640927
2.52788	2.41127		20.7167	0.0598369		NaN	NaN	0.870884	-2.26841		NaN	NaN	20.7167	0.0649846
2.51388	2.4613		20.7333	0.0592999		NaN	NaN	0.837074	-2.20493		NaN	NaN	20.7333	0.0649275
2.54393	2.51208		20.75	0.0589636		NaN	NaN	0.81389	-2.12965		NaN	NaN	20.75	0.0645616
2.55124	2.56818		20.7667	0.0604393		NaN	NaN	0.819237	-2.16105		NaN	NaN	20.7667	0.0644847
2.55397	2.55893		20.7833	0.0608784		NaN	NaN	0.824412	-2.22035		NaN	NaN	20.7833	0.0636624
2.54451	2.48127		20.8	0.0601916		NaN	NaN	0.868124	-2.22497		NaN	NaN	20.8	0.0648727
2.55262	2.46161		20.8167	0.0604767		NaN	NaN	0.810922	-2.23077		NaN	NaN	20.8167	0.0666932
2.56645	2.49166		20.8333	0.0601174		NaN	NaN	0.739162	-2.23501		NaN	NaN	20.8333	0.066135
2.58308	2.5541		20.85	0.0590558		NaN	NaN	0.743648	-2.19323		NaN	NaN	20.85	0.0662945
2.43715	2.59844		20.8667	0.0561706		NaN	NaN	0.683134	-2.16619		NaN	NaN	20.8667	0.0655424
2.4427	2.63356		20.8833	0.0563987		NaN	NaN	0.673682	-2.07728		NaN	NaN	20.8833	0.0640282
2.46378	2.64767		20.9	0.0582556		NaN	NaN	0.618274	-2.07762		NaN	NaN	20.9	0.0632664
2.47486	2.67458		20.9167	0.0593989		NaN	NaN	0.567318	-2.1379		NaN	NaN	20.9167	0.0650474
2.49739	2.71046		20.9333	0.0599831		NaN	NaN	0.625209	-2.05327		NaN	NaN	20.9333	0.0636732
2.56818	2.78132		20.95	0.0577893		NaN	NaN	0.649532	-2.0335		NaN	NaN	20.95	0.0641877
2.61972	2.75938		20.9667	0.0564795		NaN	NaN	0.654085	-2.09256		NaN	NaN	20.9667	0.0637307
2.71232	2.64801		20.9833	0.0521463		NaN	NaN	0.629866	-2.10747		NaN	NaN	20.9833	0.0636772
2.68772	2.62969		21	0.052518		NaN	NaN	0.670956	-2.12299		NaN	NaN	21	0.0632351
2.72371	2.7569		21.0167	0.0499271		NaN	NaN	0.717565	-2.06872		NaN	NaN	21.0167	0.0622017
2.71584	2.71774		21.0333	0.0501535		NaN	NaN	0.72519	-2.16105		NaN	NaN	21.0333	0.0648768
2.68921	2.68341		21.05	0.049806		NaN	NaN	0.759828	-2.15522		NaN	NaN	21.05	0.0698351
2.73758	2.71384		21.0667	0.0513744		NaN	NaN	0.709769	-2.12358		NaN	NaN	21.0667	0.0706567
2.70339	2.77101		21.0833	0.0505932		NaN	NaN	0.744614	-2.19116		NaN	NaN	21.0833	0.0700207
2.74289	2.81016		21.1	0.052271		NaN	NaN	0.792396	-2.22266		NaN	NaN	21.1	0.0696067
2.68351	2.83662		21.1167	0.0512883		NaN	NaN	0.759931	-2.26713		NaN	NaN	21.1167	0.0710985
2.60475	2.81437		21.1333	0.0498711		NaN	NaN	0.714736	-2.21825		NaN	NaN	21.1333	0.0707843
2.54341	2.80209		21.15	0.0492312		NaN	NaN	0.7383	-2.2101		NaN	NaN	21.15	0.0706586
2.58895	2.74748		21.1667	0.0482115		NaN	NaN	0.779355	-2.24412		NaN	NaN	21.1667	0.0713497
2.56683	2.7404		21.1833	0.0480875		NaN	NaN	0.707009	-2.3008		NaN	NaN	21.1833	0.0719686
2.55431	2.7		21.2	0.0499645		NaN	NaN	0.725915	-2.32244		NaN	NaN	21.2	0.072998
2.62383	2.71453		21.2167	0.0503979		NaN	NaN	0.773835	-2.3578		NaN	NaN	21.2167	0.0725981
2.59095	2.71705		21.2333	0.0512557		NaN	NaN	0.87285	-2.3065		NaN	NaN	21.2333	0.0707936
2.61507	2.72726		21.25	0.0525177		NaN	NaN	0.890238	-2.33958		NaN	NaN	21.25	0.0707117
2.62914	2.71291		21.2667	0.056509		NaN	NaN	0.790602	-2.30284		NaN	NaN	21.2667	0.0677757
2.70559	2.72488		21.2833	0.0557581		NaN	NaN	0.82041	-2.16111		NaN	NaN	21.2833	0.0640401
2.64922	2.69207		21.3	0.0552686		NaN	NaN	0.784944	-2.2		NaN	NaN	21.3	0.0638404
2.68545	2.71691		21.3167	0.054919		NaN	NaN	0.777043	-2.18068		NaN	NaN	21.3167	0.0637801
2.66795	2.67748		21.3333	0.0546645		NaN	NaN	0.745993	-2.19265		NaN	NaN	21.3333	0.0637859
2.64377	2.70946		21.35	0.0542112		NaN	NaN	0.761726	-2.22346		NaN	NaN	21.35	0.0642562
2.5687	2.69076		21.3667	0.0529234		NaN	NaN	0.823515	-2.24381		NaN	NaN	21.3667	0.063758
2.62069	2.65001		21.3833	0.0516246		NaN	NaN	0.822998	-2.21538		NaN	NaN	21.3833	0.0642535
2.70849	2.63042		21.4	0.0503615		NaN	NaN	0.807886	-2.27614		NaN	NaN	21.4	0.0648573
2.72826	2.62935		21.4167	0.0511426		NaN	NaN	0.753031	-2.2237		NaN	NaN	21.4167	0.0676878
2.71146	2.62994		21.4333	0.0519656		NaN	NaN	0.708423	-2.24026		NaN	NaN	21.4333	0.0690276
2.73209	2.63408		21.45	0.0550461		NaN	NaN	0.710424	-2.1922		NaN	NaN	21.45	0.0688427
2.71432	2.65474		21.4667	0.056056		NaN	NaN	0.71829	-2.2524		NaN	NaN	21.4667	0.068455
2.68196	2.60537		21.4833	0.0581217		NaN	NaN	0.728398	-2.30139		NaN	NaN	21.4833	0.0683104
2.6623	2.58798		21.5	0.0584485		NaN	NaN	0.731124	-2.29715		NaN	NaN	21.5	0.0687536
2.64874	2.57801		21.5167	0.0601256		NaN	NaN	0.700419	-2.34479		NaN	NaN	21.5167	0.0681844
2.6231	2.61955		21.5333	0.0599612		NaN	NaN	0.715737	-2.35621		NaN	NaN	21.5333	0.0697998
2.59078	2.64142		21.55	0.0601855		NaN	NaN	0.664712	-2.28766		NaN	NaN	21.55	0.0681703
2.52695	2.7274		21.5667	0.0577384		NaN	NaN	0.682859	-2.16491		NaN	NaN	21.5667	0.065011
2.48107	2.80985		21.5833	0.0570856		NaN	NaN	0.604578	-2.11168		NaN	NaN	21.5833	0.063641
2.50881	2.76659		21.6	0.0587677		NaN	NaN	0.699901	-2.11399		NaN	NaN	21.6	0.0615649
2.54703	2.83714		21.6167	0.0590254		NaN	NaN	0.75034	-2.16912		NaN	NaN	21.6167	0.060475
2.57415	2.8763		21.6333	0.0598939		NaN	NaN	0.750065	-2.13955		NaN	NaN	21.6333	0.0601683
2.54493	2.89834		21.65	0.0597709		NaN	NaN	0.741612	-2.08756		NaN	NaN	21.65	0.0595312
2.50232	2.85187		21.6667	0.059123		NaN	NaN	0.733815	-2.06793		NaN	NaN	21.6667	0.061989
2.55452	2.86215		21.6833	0.058572		NaN	NaN	0.711873	-2.07166		NaN	NaN	21.6833	0.0628976
2.53758	2.86398		21.7	0.0612419		NaN	NaN	0.635007	-2.0336		NaN	NaN	21.7	0.0619305
2.57129	2.8782		21.7167	0.06173		NaN	NaN	0.691104	-1.98054		NaN	NaN	21.7167	0.0618556
2.54099	2.83266		21.7333	0.0621226		NaN	NaN	0.702765	-2.04416		NaN	NaN	21.7333	0.0617153
2.53489	2.73985		21.75	0.0615189		NaN	NaN	0.686102	-2.00952		NaN	NaN	21.75	0.0624325
2.57653	2.76449		21.7667	0.0613778		NaN	NaN	0.685894	-2.0049		NaN	NaN	21.7667	0.0629558
2.57953	2.81844		21.7833	0.0617862		NaN	NaN	0.670508	-1.92117		NaN	NaN	21.7833	0.0620427
2.61576	2.83317		21.8	0.0623296		NaN	NaN	0.769522	-1.8758		NaN	NaN	21.8	0.0607853
2.61003	2.80316		21.8167	0.0635327		NaN	NaN	0.728364	-1.85072		NaN	NaN	21.8167	0.0615253
2.62055	2.76262		21.8333	0.0640801		NaN	NaN	0.717565	-1.80028		NaN	NaN	21.8333	0.0612835
2.53416	2.71084		21.85	0.0626122		NaN	NaN	0.709217	-1.85217		NaN	NaN	21.85	0.0609977
2.5472	2.67482		21.8667	0.0628394		NaN	NaN	0.673371	-1.85403		NaN	NaN	21.8667	0.0614958
2.47986	2.74768		21.8833	0.0618006		NaN	NaN	0.668955	-1.86921		NaN	NaN	21.8833	0.0622253
2.54644	2.68976		21.9	0.0611677		NaN	NaN	0.781425	-1.83212		NaN	NaN	21.9	0.0606234
2.46385	2.70132		21.9167	0.0612103		NaN	NaN	0.771006	-1.7744		NaN	NaN	21.9167	0.0611395
2.45868	2.67006		21.9333	0.0614408		NaN	NaN	0.7186	-1.76398		NaN	NaN	21.9333	0.0615988
2.46044	2.65343		21.95	0.0632679		NaN	NaN	0.700833	-1.73673		NaN	NaN	21.95	0.0629502
2.4357	2.68024		21.9667	0.0634849		NaN	NaN	0.682686	-1.74542		NaN	NaN	21.9667	0.0650165
2.40993	2.72912		21.9833	0.0640002		NaN	NaN	0.688551	-1.72027		NaN	NaN	21.9833	0.0649397
2.38374	2.66274		22	0.0649526		NaN	NaN	0.668782	-1.726		NaN	NaN	22	0.0654255
2.38167	2.71826		22.0167	0.0649039		NaN	NaN	0.773663	-1.62623		NaN	NaN	22.0167	0.0618023
2.3756	2.71763		22.0333	0.065165		NaN	NaN	0.853806	-1.52004		NaN	NaN	22.0333	0.0595645
2.37146	2.82131		22.05	0.0642347		NaN	NaN	0.870263	-1.47446		NaN	NaN	22.05	0.0603601
2.39868	2.81227		22.0667	0.0650055		NaN	NaN	0.816304	-1.47284		NaN	NaN	22.0667	0.0602854
2.42442	2.9099		22.0833	0.0630904		NaN	NaN	0.840282	-1.49723		NaN	NaN	22.0833	0.0613334
2.43173	2.8782		22.1	0.063562		NaN	NaN	0.820859	-1.39942		NaN	NaN	22.1	0.0603521
2.46627	2.86785		22.1167	0.0636151		NaN	NaN	0.833451	-1.45148		NaN	NaN	22.1167	0.0602611
2.47565	2.89679		22.1333	0.0641248		NaN	NaN	0.849011	-1.45407		NaN	NaN	22.1333	0.0614891
2.46195	2.87737		22.15	0.0640423		NaN	NaN	0.923772	-1.48122		NaN	NaN	22.15	0.0598001
2.46478	2.86612		22.1667	0.0649834		NaN	NaN	0.951062	-1.57551		NaN	NaN	22.1667	0.0585614
2.5442	2.8044		22.1833	0.0631153		NaN	NaN	1.00826	-1.60366		NaN	NaN	22.1833	0.0585148
2.54279	2.88672		22.2	0.0623402		NaN	NaN	1.04614	-1.62095		NaN	NaN	22.2	0.0608814
2.58684	2.83404		22.2167	0.0617123		NaN	NaN	1.08185	-1.5721		NaN	NaN	22.2167	0.0617807
2.58716	2.91587		22.2333	0.0604564		NaN	NaN	1.06933	-1.54029		NaN	NaN	22.2333	0.0659846
2.55569	2.77673		22.25	0.055925		NaN	NaN	1.05439	-1.5495		NaN	NaN	22.25	0.0674784
2.54927	2.76545		22.2667	0.0586218		NaN	NaN	1.05515	-1.4933		NaN	NaN	22.2667	0.068097
2.51874	2.78826		22.2833	0.0585809		NaN	NaN	1.05435	-1.53887		NaN	NaN	22.2833	0.0694061
2.51964	2.7907		22.3	0.0593398		NaN	NaN	1.0617	-1.5435		NaN	NaN	22.3	0.0696868
2.5423	2.81072		22.3167	0.0593694		NaN	NaN	1.09368	-1.52842		NaN	NaN	22.3167	0.0699937
2.55252	2.80637		22.3333	0.0595266		NaN	NaN	1.03145	-1.50979		NaN	NaN	22.3333	0.0693056
2.55728	2.79488		22.35	0.0596202		NaN	NaN	1.06577	-1.54008		NaN	NaN	22.35	0.0715057
2.57915	2.79616		22.3667	0.0609425		NaN	NaN	1.01106	-1.51941		NaN	NaN	22.3667	0.070822
2.52474	2.79754		22.3833	0.0618066		NaN	NaN	0.952131	-1.57168		NaN	NaN	22.3833	0.0695154
2.51553	2.85625		22.4	0.0616688		NaN	NaN	1.028	-1.45031		NaN	NaN	22.4	0.0684351
2.48517	2.79957		22.4167	0.0617332		NaN	NaN	0.968001	-1.39915		NaN	NaN	22.4167	0.0698588
2.40541	2.88744		22.4333	0.0584562		NaN	NaN	0.989874	-1.39894		NaN	NaN	22.4333	0.0705459
2.3863	2.93912		22.45	0.0585574		NaN	NaN	1.03283	-1.42585		NaN	NaN	22.45	0.0705216
2.49956	2.95372		22.4667	0.0563306		NaN	NaN	1.06319	-1.40253		NaN	NaN	22.4667	0.0712581
2.47065	2.9196		22.4833	0.057167		NaN	NaN	1.03586	-1.44441		NaN	NaN	22.4833	0.071287
2.47989	3.01223		22.5	0.0666909		NaN	NaN	1.06464	-1.44251		NaN	NaN	22.5	0.0728032
2.43442	2.98177		22.5167	0.0672655		NaN	NaN	1.03538	-1.53197		NaN	NaN	22.5167	0.0739452
2.48524	2.93019		22.5333	0.0664686		NaN	NaN	1.0834	-1.55167		NaN	NaN	22.5333	0.078342
2.51991	2.97035		22.55	0.0664662		NaN	NaN	1.04932	-1.58852		NaN	NaN	22.55	0.0784066
2.44898	2.93792		22.5667	0.0647407		NaN	NaN	1.08427	-1.55505		NaN	NaN	22.5667	0.0788842
2.36301	2.89986		22.5833	0.0631672		NaN	NaN	1.11273	-1.56033		NaN	NaN	22.5833	0.0805175
2.31426	2.9671		22.6	0.0627897		NaN	NaN	1.10048	-1.54557		NaN	NaN	22.6	0.0812886
2.39378	2.96414		22.6167	0.0615334		NaN	NaN	1.11273	-1.55485		NaN	NaN	22.6167	0.0812258
2.38433	2.98597		22.6333	0.0644155		NaN	NaN	1.12598	-1.54298		NaN	NaN	22.6333	0.0815362
2.39454	3.00692		22.65	0.0645758		NaN	NaN	1.22565	-1.58262		NaN	NaN	22.65	0.079692
2.40289	3.01409		22.6667	0.0645227		NaN	NaN	1.25287	-1.63368		NaN	NaN	22.6667	0.0820536
2.48172	3.0893		22.6833	0.0634352		NaN	NaN	1.27371	-1.58828		NaN	NaN	22.6833	0.0841133
2.52347	3.09003		22.7	0.0635325		NaN	NaN	1.26198	-1.52007		NaN	NaN	22.7	0.0833926
2.45964	3.04031		22.7167	0.0619942		NaN	NaN	1.2144	-1.54801		NaN	NaN	22.7167	0.0830675
2.39427	3.05787		22.7333	0.0617637		NaN	NaN	1.26687	-1.49585		NaN	NaN	22.7333	0.0822635
2.39092	3.0163		22.75	0.0619477		NaN	NaN	1.29675	-1.54563		NaN	NaN	22.75	0.0844236
2.38371	2.95265		22.7667	0.0631871		NaN	NaN	1.28823	-1.47453		NaN	NaN	22.7667	0.0881914
2.32675	2.97011		22.7833	0.0624002		NaN	NaN	1.27781	-1.40712		NaN	NaN	22.7833	0.0922735
2.26893	3.02137		22.8	0.0619535		NaN	NaN	1.23827	-1.35368		NaN	NaN	22.8	0.0925397
2.28369	2.94782		22.8167	0.0607863		NaN	NaN	1.21882	-1.35854		NaN	NaN	22.8167	0.0928721
2.22608	2.963		22.8333	0.061654		NaN	NaN	1.19242	-1.38262		NaN	NaN	22.8333	0.0925615
2.19489	2.99153		22.85	0.0631351		NaN	NaN	1.14143	-1.40284		NaN	NaN	22.85	0.0927694
2.19285	2.92581		22.8667	0.064735		NaN	NaN	1.08523	-1.37997		NaN	NaN	22.8667	0.0930305
2.16739	2.87409		22.8833	0.0643618		NaN	NaN	1.16369	-1.34095		NaN	NaN	22.8833	0.0914617
2.13424	2.95437		22.9	0.0639381		NaN	NaN	1.21171	-1.29044		NaN	NaN	22.9	0.0903315
2.17705	2.9522		22.9167	0.0655491		NaN	NaN	1.27308	-1.30645		NaN	NaN	22.9167	0.0899419
2.09156	2.91108		22.9333	0.064853		NaN	NaN	1.34667	-1.316		NaN	NaN	22.9333	0.0892107
2.10605	2.96214		22.95	0.0652582		NaN	NaN	1.30251	-1.40405		NaN	NaN	22.95	0.0877067
2.17847	2.95751		22.9667	0.0643561		NaN	NaN	1.28909	-1.37921		NaN	NaN	22.9667	0.0874842
2.25658	2.99332		22.9833	0.0638634		NaN	NaN	1.25556	-1.31486		NaN	NaN	22.9833	0.0863842
2.21573	2.95051		23	0.0644847		NaN	NaN	1.20881	-1.23269		NaN	NaN	23	0.0845156
2.17322	2.94109		23.0167	0.0646341		NaN	NaN	1.14564	-1.18704		NaN	NaN	23.0167	0.083348
2.23943	2.99777		23.0333	0.0628312		NaN	NaN	1.21937	-1.17428		NaN	NaN	23.0333	0.0828353
2.29542	3.0211		23.05	0.0654318		NaN	NaN	1.20046	-1.13712		NaN	NaN	23.05	0.0832707
2.31022	3.00688		23.0667	0.0657249		NaN	NaN	1.18508	-1.0674		NaN	NaN	23.0667	0.0823737
2.25523	2.98504		23.0833	0.0665308		NaN	NaN	1.23093	-1.02951		NaN	NaN	23.0833	0.081727
2.26772	3.02317		23.1	0.0663376		NaN	NaN	1.25742	-0.995049		NaN	NaN	23.1	0.0814966
2.23401	3.06377		23.1167	0.0671102		NaN	NaN	1.24331	-1.0823		NaN	NaN	23.1167	0.0808803
2.23629	3.07164		23.1333	0.0679377		NaN	NaN	1.25128	-1.10107		NaN	NaN	23.1333	0.0827331
2.21663	2.99912		23.15	0.0669046		NaN	NaN	1.19577	-1.04914		NaN	NaN	23.15	0.0816894
2.18551	3.01285		23.1667	0.0668153		NaN	NaN	1.16648	-0.998672		NaN	NaN	23.1667	0.0810464
2.15142	2.97542		23.1833	0.0663248		NaN	NaN	1.06991	-0.959203		NaN	NaN	23.1833	0.0794447
2.19496	2.98615		23.2	0.0664077		NaN	NaN	1.15986	-0.947439		NaN	NaN	23.2	0.077882
2.17961	2.96296		23.2167	0.0696068		NaN	NaN	1.03417	-0.879646		NaN	NaN	23.2167	0.0735991
2.18437	2.98035		23.2333	0.0696135		NaN	NaN	1.00229	-0.829553		NaN	NaN	23.2333	0.0733734
2.12637	3.07402		23.25	0.0680865		NaN	NaN	1.0734	-0.823894		NaN	NaN	23.25	0.0731611
2.13327	3.07699		23.2667	0.0699281		NaN	NaN	0.984285	-0.811371		NaN	NaN	23.2667	0.0731103
2.08069	3.09361		23.2833	0.0697398		NaN	NaN	1.0173	-0.819582		NaN	NaN	23.2833	0.0747735
2.07831	3.0665		23.3	0.0700794		NaN	NaN	1.0576	-0.847009		NaN	NaN	23.3	0.0749183
2.06451	3.04635		23.3167	0.0702291		NaN	NaN	1.05542	-0.872436		NaN	NaN	23.3167	0.0746606
2.08577	3.06315		23.3333	0.0733589		NaN	NaN	1.05228	-0.978006		NaN	NaN	23.3333	0.0722677
2.16312	3.04211		23.35	0.0734387		NaN	NaN	1.0379	-0.962309		NaN	NaN	23.35	0.0724307
2.1479	3.12739		23.3667	0.0731592		NaN	NaN	1.05235	-0.958824		NaN	NaN	23.3667	0.0756163
2.11871	3.16175		23.3833	0.0750265		NaN	NaN	0.924772	-0.980869		NaN	NaN	23.3833	0.0747342
2.09774	3.22289		23.4	0.0749864		NaN	NaN	1.02886	-1.02734		NaN	NaN	23.4	0.0767668
2.09729	3.22444		23.4167	0.0751073		NaN	NaN	1.06978	-1.04914		NaN	NaN	23.4167	0.0770843
2.03736	3.24376		23.4333	0.0745615		NaN	NaN	1.03966	-1.00561		NaN	NaN	23.4333	0.0786487
2.08628	3.25746		23.45	0.0741397		NaN	NaN	1.06667	-0.946715		NaN	NaN	23.45	0.079642
2.08815	3.33004		23.4667	0.0721743		NaN	NaN	1.11414	-0.954373		NaN	NaN	23.4667	0.0793537
1.86514	3.29437		23.4833	0.062536		NaN	NaN	1.18652	-0.910007		NaN	NaN	23.4833	0.0786616
1.91116	3.32373		23.5	0.0635579		NaN	NaN	1.06905	-0.874368		NaN	NaN	23.5	0.076557
1.93987	3.32318		23.5167	0.0635737		NaN	NaN	1.09938	-1.02334		NaN	NaN	23.5167	0.0723872
1.95325	3.27288		23.5333	0.0632262		NaN	NaN	1.08703	-1.03345		NaN	NaN	23.5333	0.0724556
1.95846	3.25804		23.55	0.0639266		NaN	NaN	1.15178	-1.04307		NaN	NaN	23.55	0.0721762
1.91268	3.24362		23.5667	0.0645998		NaN	NaN	1.12266	-0.95634		NaN	NaN	23.5667	0.0702845
1.87628	3.18859		23.5833	0.0636523		NaN	NaN	1.0675	-0.958928		NaN	NaN	23.5833	0.0724843
1.87621	3.18131		23.6	0.0642606		NaN	NaN	1.07816	-0.954719		NaN	NaN	23.6	0.0727233
1.86062	3.0686		23.6167	0.0630714		NaN	NaN	1.02213	-0.960135		NaN	NaN	23.6167	0.0721685
1.84496	3.0765		23.6333	0.0631465		NaN	NaN	1.09161	-0.968829		NaN	NaN	23.6333	0.0721088
1.81708	3.08071		23.65	0.0629698		NaN	NaN	0.970244	-0.977178		NaN	NaN	23.65	0.0706986
1.74249	3.04887		23.6667	0.0616806		NaN	NaN	0.986321	-1.08382		NaN	NaN	23.6667	0.0686567
1.79	3.0667		23.6833	0.0622383		NaN	NaN	1.00295	-1.05953		NaN	NaN	23.6833	0.0684097
1.81511	3.05387		23.7	0.0630585		NaN	NaN	0.994463	-1.02627		NaN	NaN	23.7	0.0681313
1.84561	3.00281		23.7167	0.0636861		NaN	NaN	0.965034	-1.06357		NaN	NaN	23.7167	0.0678691
1.88974	3.03879		23.7333	0.0629646		NaN	NaN	0.883821	-1.13612		NaN	NaN	23.7333	0.0647439
1.9408	3.11776		23.75	0.0620266		NaN	NaN	0.773249	-1.0369		NaN	NaN	23.75	0.0586158
1.91499	3.10738		23.7667	0.0621542		NaN	NaN	0.708871	-0.919494		NaN	NaN	23.7667	0.0552916
1.9134	3.16662		23.7833	0.0617005		NaN	NaN	0.677994	-0.899864		NaN	NaN	23.7833	0.0554888
1.91444	3.16762		23.8	0.0628802		NaN	NaN	0.708113	-0.886684		NaN	NaN	23.8	0.0556186
1.99793	3.19674		23.8167	0.0627887		NaN	NaN	0.700695	-0.889652		NaN	NaN	23.8167	0.0570981
1.97388	3.28023		23.8333	0.0617665		NaN	NaN	0.63725	-0.876093		NaN	NaN	23.8333	0.0569834
2.08025	3.27153		23.85	0.060079		NaN	NaN	0.576495	-0.893239		NaN	NaN	23.85	0.0582418
2.08653	3.26073		23.8667	0.0606066		NaN	NaN	0.581256	-0.845905		NaN	NaN	23.8667	0.0580735
2.15297	3.27615		23.8833	0.060026		NaN	NaN	0.60582	-0.859154		NaN	NaN	23.8833	0.058903
2.0533	3.26905		23.9	0.0577238		NaN	NaN	0.661089	-0.876852		NaN	NaN	23.9	0.0585551
1.99289	3.2658		23.9167	0.0571413		NaN	NaN	0.699453	-0.893136		NaN	NaN	23.9167	0.0604193
1.94673	3.3131		23.9333	0.0568549		NaN	NaN	0.649704	-0.864329		NaN	NaN	23.9333	0.0614564
1.99765	3.29944		23.95	0.0565418		NaN	NaN	0.690793	-0.879095		NaN	NaN	23.95	0.0673308
2.05782	3.28143		23.9667	0.0568801		NaN	NaN	0.740439	-0.899656		NaN	NaN	23.9667	0.0695444
2.05299	3.20453		23.9833	0.0584763		NaN	NaN	0.768798	-0.930292		NaN	NaN	23.9833	0.0725708
2.00624	3.21971		24	0.0596291		NaN	NaN	0.783875	-0.940781		NaN	NaN	24	0.0738724
1.99131	3.20826		24.0167	0.0618107		NaN	NaN	0.77004	-0.996843		NaN	NaN	24.0167	0.0736613
1.99393	3.08661		24.0333	0.0588705		NaN	NaN	0.706422	-1.01247		NaN	NaN	24.0333	0.0746762
2.01121	3.11318		24.05	0.0617354		NaN	NaN	0.715599	-0.971934		NaN	NaN	24.05	0.0744593
2.01207	3.03148		24.0667	0.0614158		NaN	NaN	0.734333	-0.949474		NaN	NaN	24.0667	0.0769755
1.99234	3.03365		24.0833	0.0617836		NaN	NaN	0.763105	-0.953994		NaN	NaN	24.0833	0.0771005
1.91861	3.01758		24.1	0.061651		NaN	NaN	0.689586	-0.935122		NaN	NaN	24.1	0.0767383
1.88242	3.06039		24.1167	0.0629712		NaN	NaN	0.727122	-1.02775		NaN	NaN	24.1167	0.0749163
1.90412	3.03614		24.1333	0.0632455		NaN	NaN	0.723638	-0.968726		NaN	NaN	24.1333	0.0742562
1.88929	3.01216		24.15	0.0636144		NaN	NaN	0.72005	-1.02244		NaN	NaN	24.15	0.0734848
1.88746	3.00595		24.1667	0.0639739		NaN	NaN	0.673164	-1.05418		NaN	NaN	24.1667	0.0730284
1.84403	2.98853		24.1833	0.0650964		NaN	NaN	0.708113	-1.06284		NaN	NaN	24.1833	0.0733391
1.83243	3.11249		24.2	0.0627754		NaN	NaN	0.693588	-1.11062		NaN	NaN	24.2	0.076688
1.85182	3.11694		24.2167	0.0640619		NaN	NaN	0.707388	-1.0587		NaN	NaN	24.2167	0.0766151
1.78375	3.08782		24.2333	0.0640825		NaN	NaN	0.711356	-1.12159		NaN	NaN	24.2333	0.0754462
1.80197	3.17821		24.25	0.0637834		NaN	NaN	0.705422	-1.20005		NaN	NaN	24.25	0.0767954
1.83547	3.15244		24.2667	0.0654994		NaN	NaN	0.622035	-1.23006		NaN	NaN	24.2667	0.076989
1.79379	3.17917		24.2833	0.0659725		NaN	NaN	0.580256	-1.23513		NaN	NaN	24.2833	0.0769955
1.78106	3.14578		24.3	0.0654909		NaN	NaN	0.578979	-1.21319		NaN	NaN	24.3	0.0774057
1.67615	3.0833		24.3167	0.0624801		NaN	NaN	0.587673	-1.21205		NaN	NaN	24.3167	0.0839781
1.62136	3.05411		24.3333	0.0614633		NaN	NaN	0.616135	-1.23524		NaN	NaN	24.3333	0.0874208
1.58041	2.99394		24.35	0.0605047		NaN	NaN	0.576564	-1.35136		NaN	NaN	24.35	0.0852347
1.62278	2.90625		24.3667	0.0594376		NaN	NaN	0.485932	-1.3761		NaN	NaN	24.3667	0.0832505
1.63965	2.96731		24.3833	0.0587399		NaN	NaN	0.390195	-1.47325		NaN	NaN	24.3833	0.0795498
1.65079	2.98442		24.4	0.0598453		NaN	NaN	0.411516	-1.48785		NaN	NaN	24.4	0.0794441
1.62957	3.0174		24.4167	0.0627042		NaN	NaN	0.31947	-1.45159		NaN	NaN	24.4167	0.0793003
1.60815	2.9807		24.4333	0.0647089		NaN	NaN	0.245295	-1.48509		NaN	NaN	24.4333	0.0782373
1.59466	2.97521		24.45	0.0669714		NaN	NaN	0.229874	-1.47684		NaN	NaN	24.45	0.0782521
1.63271	2.90997		24.4667	0.0658816		NaN	NaN	0.203343	-1.52721		NaN	NaN	24.4667	0.0786022
1.61795	2.83141		24.4833	0.067282		NaN	NaN	0.251436	-1.46173		NaN	NaN	24.4833	0.0770758
1.59887	2.83248		24.5	0.070596		NaN	NaN	0.225182	-1.40681		NaN	NaN	24.5	0.0765479
1.57116	2.85622		24.5167	0.0719289		NaN	NaN	0.225458	-1.43151		NaN	NaN	24.5167	0.0769737
1.52021	2.82524		24.5333	0.0713728		NaN	NaN	0.171051	-1.41892		NaN	NaN	24.5333	0.0762777
1.45352	2.8575		24.55	0.0718229		NaN	NaN	0.190854	-1.41895		NaN	NaN	24.55	0.0782152
1.47098	2.86367		24.5667	0.0729425		NaN	NaN	0.0784185	-1.39942		NaN	NaN	24.5667	0.0766576
1.45738	2.92463		24.5833	0.0724504		NaN	NaN	0.075831	-1.41071		NaN	NaN	24.5833	0.0782807
1.54018	2.94416		24.6	0.0714293		NaN	NaN	0.077763	-1.43196		NaN	NaN	24.6	0.080349
1.5228	2.92801		24.6167	0.0714452		NaN	NaN	0.132066	-1.38773		NaN	NaN	24.6167	0.0796443
1.53956	2.90901		24.6333	0.0722959		NaN	NaN	0.0426075	-1.34833		NaN	NaN	24.6333	0.0789477
1.52411	2.90769		24.65	0.072323		NaN	NaN	0.063135	-1.3878		NaN	NaN	24.65	0.0797996
1.55764	2.97607		24.6667	0.0716605		NaN	NaN	0.05244	-1.38179		NaN	NaN	24.6667	0.0803035
1.49602	2.93167		24.6833	0.0732957		NaN	NaN	0.024495	-1.37169		NaN	NaN	24.6833	0.080187
1.54394	2.86578		24.7	0.0754399		NaN	NaN	0.090528	-1.35337		NaN	NaN	24.7	0.0790557
1.57472	2.85853		24.7167	0.0759957		NaN	NaN	0.123993	-1.34974		NaN	NaN	24.7167	0.0799421
1.62002	2.81603		24.7333	0.0760595		NaN	NaN	0.138173	-1.33681		NaN	NaN	24.7333	0.0810158
1.6137	2.85498		24.75	0.079159		NaN	NaN	0.093909	-1.3859		NaN	NaN	24.75	0.0803074
1.57492	2.87216		24.7667	0.0798349		NaN	NaN	0.09867	-1.33743		NaN	NaN	24.7667	0.0841595
1.65679	2.88223		24.7833	0.0785843		NaN	NaN	0.0656535	-1.36147		NaN	NaN	24.7833	0.0846484
1.66818	2.79177		24.8	0.077244		NaN	NaN	0.0418485	-1.44075		NaN	NaN	24.8	0.0837846
1.71337	2.81872		24.8167	0.0765883		NaN	NaN	0.0980835	-1.39801		NaN	NaN	24.8167	0.0826533
1.72503	2.87696		24.8333	0.0765247		NaN	NaN	0.108261	-1.30572		NaN	NaN	24.8333	0.0836508
1.71917	2.92108		24.85	0.0784217		NaN	NaN	0.080937	-1.32597		NaN	NaN	24.85	0.0842377
1.68025	2.92143		24.8667	0.0800529		NaN	NaN	0.14973	-1.35202		NaN	NaN	24.8667	0.0831972
1.66873	2.95165		24.8833	0.0827503		NaN	NaN	0.177399	-1.32238		NaN	NaN	24.8833	0.0831862
1.70989	2.95216		24.9	0.0837836		NaN	NaN	0.097497	-1.2617		NaN	NaN	24.9	0.080992
1.70216	2.89931		24.9167	0.0860505		NaN	NaN	0.021597	-1.26698		NaN	NaN	24.9167	0.0817678
1.74977	2.89179		24.9333	0.0858134		NaN	NaN	-0.132273	-1.22696		NaN	NaN	24.9333	0.0760096
1.68018	2.85077		24.95	0.0838803		NaN	NaN	-0.132825	-1.13215		NaN	NaN	24.95	0.0767162
1.6815	2.74158		24.9667	0.0836991		NaN	NaN	-0.126098	-1.02662		NaN	NaN	24.9667	0.0749249
1.72842	2.68648		24.9833	0.0827707		NaN	NaN	-0.170223	-1.08806		NaN	NaN	24.9833	0.0751915
1.63119	2.64953		25	0.0808939		NaN	NaN	-0.189784	-1.04825		NaN	NaN	25	0.0748066
1.62291	2.65288		25.0167	0.0807318		NaN	NaN	-0.101913	-1.0202		NaN	NaN	25.0167	0.0735433
1.54032	2.73399		25.0333	0.0777778		NaN	NaN	-0.101671	-1.01406		NaN	NaN	25.0333	0.0746742
1.48833	2.74537		25.05	0.0773847		NaN	NaN	-0.210933	-1.03617		NaN	NaN	25.05	0.0729807
1.4629	2.77473		25.0667	0.077728		NaN	NaN	-0.179642	-1.04469		NaN	NaN	25.0667	0.0730628
1.39725	2.78277		25.0833	0.0778904		NaN	NaN	-0.179986	-0.980559		NaN	NaN	25.0833	0.0725573
1.31821	2.76183		25.1	0.0800112		NaN	NaN	-0.204033	-1.00512		NaN	NaN	25.1	0.0751317
1.31328	2.73188		25.1167	0.0814337		NaN	NaN	-0.212071	-0.997429		NaN	NaN	25.1167	0.0771736
1.36241	2.73395		25.1333	0.0822159		NaN	NaN	-0.196305	-0.999224		NaN	NaN	25.1333	0.0795648
1.39829	2.71667		25.15	0.0821708		NaN	NaN	-0.224664	-0.977799		NaN	NaN	25.15	0.0822715
1.35999	2.80264		25.1667	0.0830646		NaN	NaN	-0.275655	-0.977696		NaN	NaN	25.1667	0.0827066
1.42295	2.76297		25.1833	0.0822119		NaN	NaN	-0.33779	-1.09051		NaN	NaN	25.1833	0.0821999
1.48647	2.73019		25.2	0.0862183		NaN	NaN	-0.343724	-1.10679		NaN	NaN	25.2	0.0825548
1.54353	2.70708		25.2167	0.0858067		NaN	NaN	-0.348312	-1.11759		NaN	NaN	25.2167	0.0830779
1.60366	2.75055		25.2333	0.0874629		NaN	NaN	-0.287592	-1.01454		NaN	NaN	25.2333	0.0801991
1.56219	2.65967		25.25	0.0864167		NaN	NaN	-0.379121	-1.05791		NaN	NaN	25.25	0.0779555
1.6135	2.62034		25.2667	0.0858806		NaN	NaN	-0.404029	-1.04545		NaN	NaN	25.2667	0.0778777
1.64299	2.61175		25.2833	0.0890035		NaN	NaN	-0.363492	-1.07847		NaN	NaN	25.2833	0.0770715
1.69198	2.58577		25.3	0.0893409		NaN	NaN	-0.198892	-1.02724		NaN	NaN	25.3	0.0696285
1.70116	2.59223		25.3167	0.0914648		NaN	NaN	-0.191302	-0.903693		NaN	NaN	25.3167	0.0664666
1.66111	2.56739		25.3333	0.0915436		NaN	NaN	-0.112504	-0.910455		NaN	NaN	25.3333	0.0683952
1.61436	2.53206		25.35	0.0916382		NaN	NaN	-0.0739335	-0.888892		NaN	NaN	25.35	0.0687139
1.61591	2.50912		25.3667	0.0921552		NaN	NaN	-0.121371	-0.902761		NaN	NaN	25.3667	0.0684047
1.54933	2.48524		25.3833	0.0906678		NaN	NaN	-0.102085	-0.923013		NaN	NaN	25.3833	0.0685297
1.55895	2.37105		25.4	0.0875601		NaN	NaN	-0.094185	-0.817064		NaN	NaN	25.4	0.0663999
1.51314	2.29656		25.4167	0.0859329		NaN	NaN	-0.12489	-0.845595		NaN	NaN	25.4167	0.0669105
1.61191	2.27835		25.4333	0.0837253		NaN	NaN	-0.133446	-0.82938		NaN	NaN	25.4333	0.0669409
1.58572	2.3094		25.45	0.0841242		NaN	NaN	-0.0685515	-0.853668		NaN	NaN	25.45	0.0666344
1.68788	2.35459		25.4667	0.0809937		NaN	NaN	-0.077418	-0.840282		NaN	NaN	25.4667	0.0689823
1.69764	2.46868		25.4833	0.0777889		NaN	NaN	-0.113402	-0.848148		NaN	NaN	25.4833	0.0696921
1.73283	2.52568		25.5	0.0782489		NaN	NaN	-0.095772	-0.898311		NaN	NaN	25.5	0.0699542
1.70913	2.53375		25.5167	0.0793823		NaN	NaN	-0.106501	-0.893516		NaN	NaN	25.5167	0.0703592
1.69523	2.44781		25.5333	0.0787422		NaN	NaN	-0.115679	-0.793983		NaN	NaN	25.5333	0.0698233
1.63061	2.42504		25.55	0.0781048		NaN	NaN	-0.0637905	-0.854944		NaN	NaN	25.55	0.0696225
1.67736	2.43232		25.5667	0.0779905		NaN	NaN	-0.114643	-0.92115		NaN	NaN	25.5667	0.0678369
1.7112	2.40393		25.5833	0.0779846		NaN	NaN	-0.205862	-0.929568		NaN	NaN	25.5833	0.0682418
1.72065	2.42262		25.6	0.0793594		NaN	NaN	-0.220593	-0.94185		NaN	NaN	25.6	0.0697454
1.69995	2.48507		25.6167	0.0788535		NaN	NaN	-0.248297	-0.872367		NaN	NaN	25.6167	0.0740378
1.718	2.48766		25.6333	0.0794105		NaN	NaN	-0.268824	-0.811889		NaN	NaN	25.6333	0.0755799
1.66939	2.49704		25.65	0.0825513		NaN	NaN	-0.264443	-0.861913		NaN	NaN	25.65	0.0761327
1.76364	2.42076		25.6667	0.0792283		NaN	NaN	-0.268272	-0.842593		NaN	NaN	25.6667	0.0768608
1.81925	2.31902		25.6833	0.0769127		NaN	NaN	-0.274896	-0.850425		NaN	NaN	25.6833	0.079348
1.82288	2.37608		25.7	0.0818956		NaN	NaN	-0.212727	-0.812647		NaN	NaN	25.7	0.0800393
1.7842	2.41897		25.7167	0.0816545		NaN	NaN	-0.174225	-0.762347		NaN	NaN	25.7167	0.0807139
1.71627	2.31285		25.7333	0.0804619		NaN	NaN	-0.167497	-0.784806		NaN	NaN	25.7333	0.0803907
1.73442	2.38164		25.75	0.0807887		NaN	NaN	-0.285177	-0.861741		NaN	NaN	25.75	0.0762063
1.77057	2.39737		25.7667	0.0823226		NaN	NaN	-0.32154	-0.824585		NaN	NaN	25.7667	0.0766681
1.72721	2.37871		25.7833	0.0825819		NaN	NaN	-0.303704	-0.868572		NaN	NaN	25.7833	0.0780404
1.74915	2.39689		25.8	0.082505		NaN	NaN	-0.316503	-0.898104		NaN	NaN	25.8	0.0788377
1.6905	2.37001		25.8167	0.0818262		NaN	NaN	-0.42749	-0.889996		NaN	NaN	25.8167	0.0764515
1.65469	2.27914		25.8333	0.0818562		NaN	NaN	-0.450087	-0.847492		NaN	NaN	25.8333	0.0764908
1.6826	2.3745		25.85	0.080094		NaN	NaN	-0.465612	-0.866744		NaN	NaN	25.85	0.0774649
1.67256	2.25564		25.8667	0.0782615		NaN	NaN	-0.436391	-0.918424		NaN	NaN	25.8667	0.0773594
1.60373	2.23577		25.8833	0.077522		NaN	NaN	-0.482793	-0.958031		NaN	NaN	25.8833	0.0763996
1.53929	2.15173		25.9	0.0750682		NaN	NaN	-0.380535	-1.02151		NaN	NaN	25.9	0.0733994
1.54715	2.14086		25.9167	0.0751965		NaN	NaN	-0.405858	-1.03469		NaN	NaN	25.9167	0.0730437
1.54284	2.14124		25.9333	0.0758338		NaN	NaN	-0.525401	-1.04235		NaN	NaN	25.9333	0.0698567
1.46032	2.21973		25.95	0.0734367		NaN	NaN	-0.53306	-1.06802		NaN	NaN	25.95	0.0702295
1.44569	2.22183		25.9667	0.0735081		NaN	NaN	-0.597781	-1.0262		NaN	NaN	25.9667	0.0691159
1.41609	2.17443		25.9833	0.0729191		NaN	NaN	-0.59923	-1.03641		NaN	NaN	25.9833	0.0701114
1.45335	2.17805		26	0.073487		NaN	NaN	-0.597712	-1.0852		NaN	NaN	26	0.0717764
1.47205	2.21859		26.0167	0.0748462		NaN	NaN	-0.554553	-1.14399		NaN	NaN	26.0167	0.0715982
1.47677	2.25785		26.0333	0.0746728		NaN	NaN	-0.615653	-1.1571		NaN	NaN	26.0333	0.0708288
1.41271	2.25899		26.05	0.0755592		NaN	NaN	-0.62207	-1.18556		NaN	NaN	26.05	0.0714649
1.39846	2.18088		26.0667	0.074171		NaN	NaN	-0.583395	-1.18908		NaN	NaN	26.0667	0.0727023
1.31355	2.09891		26.0833	0.072059		NaN	NaN	-0.572907	-1.07626		NaN	NaN	26.0833	0.0719391
1.32083	2.18533		26.1	0.072135		NaN	NaN	-0.660227	-1.11804		NaN	NaN	26.1	0.0697302
1.34826	2.25133		26.1167	0.0717381		NaN	NaN	-0.610098	-1.20943		NaN	NaN	26.1167	0.0672569
1.32025	2.26551		26.1333	0.0714148		NaN	NaN	-0.644771	-1.31166		NaN	NaN	26.1333	0.0647294
1.28399	2.36577		26.15	0.0692627		NaN	NaN	-0.573942	-1.3238		NaN	NaN	26.15	0.0648743
1.34046	2.34942		26.1667	0.0682894		NaN	NaN	-0.49542	-1.40001		NaN	NaN	26.1667	0.0632795
1.19242	2.28763		26.1833	0.0629037		NaN	NaN	-0.489417	-1.38442		NaN	NaN	26.1833	0.0634099
1.17607	2.28404		26.2	0.0627705		NaN	NaN	-0.440393	-1.36841		NaN	NaN	26.2	0.0642648
1.15541	2.3934		26.2167	0.0620848		NaN	NaN	-0.443049	-1.38131		NaN	NaN	26.2167	0.065607
1.21664	2.34272		26.2333	0.0616774		NaN	NaN	-0.441117	-1.39949		NaN	NaN	26.2333	0.0663079
1.21851	2.30098		26.25	0.0621818		NaN	NaN	-0.406755	-1.38093		NaN	NaN	26.25	0.0665586
1.2568	2.1884		26.2667	0.0591302		NaN	NaN	-0.398751	-1.44358		NaN	NaN	26.2667	0.067058
1.22096	2.15446		26.2833	0.0586116		NaN	NaN	-0.407411	-1.43527		NaN	NaN	26.2833	0.0675999
1.14654	2.10281		26.3	0.0569802		NaN	NaN	-0.37574	-1.40384		NaN	NaN	26.3	0.067922
1.17724	2.15625		26.3167	0.0586032		NaN	NaN	-0.271757	-1.34516		NaN	NaN	26.3167	0.0652575
1.13105	2.20117		26.3333	0.0598033		NaN	NaN	-0.243535	-1.36334		NaN	NaN	26.3333	0.0651765
1.11932	2.13748		26.35	0.0590179		NaN	NaN	-0.262752	-1.37903		NaN	NaN	26.35	0.0651466
1.12712	2.12454		26.3667	0.0602214		NaN	NaN	-0.263304	-1.41923		NaN	NaN	26.3667	0.0648764
1.15026	2.09518		26.3833	0.0614184		NaN	NaN	-0.281485	-1.38756		NaN	NaN	26.3833	0.0652004
1.13129	2.11513		26.4	0.0617186		NaN	NaN	-0.218005	-1.38135		NaN	NaN	26.4	0.0648018
1.11752	2.13703		26.4167	0.0617671		NaN	NaN	-0.22525	-1.40118		NaN	NaN	26.4167	0.0649594
1.19201	2.14107		26.4333	0.0646864		NaN	NaN	-0.196236	-1.35199		NaN	NaN	26.4333	0.0656513
1.18228	2.17364		26.45	0.0661147		NaN	NaN	-0.302565	-1.36244		NaN	NaN	26.45	0.0638931
1.19018	2.15918		26.4667	0.0669377		NaN	NaN	-0.270031	-1.30465		NaN	NaN	26.4667	0.0634458
1.24293	2.21873		26.4833	0.0679044		NaN	NaN	-0.321678	-1.2805		NaN	NaN	26.4833	0.063918
1.16027	2.22052		26.5	0.0673046		NaN	NaN	-0.340826	-1.24193		NaN	NaN	26.5	0.0646438
1.13864	2.15387		26.5167	0.068311		NaN	NaN	-0.349519	-1.1671		NaN	NaN	26.5167	0.0645112
1.11242	2.16129		26.5333	0.0685443		NaN	NaN	-0.324162	-1.10321		NaN	NaN	26.5333	0.0638025
1.07581	2.1814		26.55	0.0682552		NaN	NaN	-0.330303	-1.10452		NaN	NaN	26.55	0.0637318
1.04183	2.19337		26.5667	0.0692973		NaN	NaN	-0.365976	-1.01113		NaN	NaN	26.5667	0.0616602
1.00412	2.26334		26.5833	0.0685178		NaN	NaN	-0.290525	-0.984078		NaN	NaN	26.5833	0.0607156
1.04045	2.2375		26.6	0.0683183		NaN	NaN	-0.225975	-0.848804		NaN	NaN	26.6	0.0552828
1.0054	2.19399		26.6167	0.0678783		NaN	NaN	-0.236911	-0.776837		NaN	NaN	26.6167	0.054421
0.895792	2.13158		26.6333	0.065107		NaN	NaN	-0.230736	-0.734781		NaN	NaN	26.6333	0.0548288
0.870573	2.14624		26.65	0.0648784		NaN	NaN	-0.280106	-0.759966		NaN	NaN	26.65	0.0551871
0.843594	2.16839		26.6667	0.0648699		NaN	NaN	-0.264408	-0.865156		NaN	NaN	26.6667	0.0531364
0.842041	2.32727		26.6833	0.0598992		NaN	NaN	-0.307567	-0.935709		NaN	NaN	26.6833	0.0522268
0.842904	2.28459		26.7	0.059774		NaN	NaN	-0.284315	-1.00071		NaN	NaN	26.7	0.051315
0.887857	2.36708		26.7167	0.0589087		NaN	NaN	-0.306463	-0.994773		NaN	NaN	26.7167	0.0515926
0.815373	2.32371		26.7333	0.0575507		NaN	NaN	-0.303634	-1.03172		NaN	NaN	26.7333	0.0531762
0.909282	2.32989		26.75	0.0564564		NaN	NaN	-0.297183	-1.09334		NaN	NaN	26.75	0.0532466
0.953373	2.34189		26.7667	0.0571711		NaN	NaN	-0.388367	-1.09738		NaN	NaN	26.7667	0.0512701
0.960101	2.35514		26.7833	0.0571984		NaN	NaN	-0.441393	-1.13267		NaN	NaN	26.7833	0.0507757
0.993669	2.31557		26.8	0.0568863		NaN	NaN	-0.446534	-1.08992		NaN	NaN	26.8	0.0512288
1.06626	2.26317		26.8167	0.0573112		NaN	NaN	-0.39851	-1.08378		NaN	NaN	26.8167	0.0506942
1.0695	2.25437		26.8333	0.0576505		NaN	NaN	-0.328026	-1.0933		NaN	NaN	26.8333	0.0499822
1.13305	2.19731		26.85	0.0568059		NaN	NaN	-0.29149	-1.13246		NaN	NaN	26.85	0.0503555
1.10573	2.2573		26.8667	0.0569164		NaN	NaN	-0.292801	-1.12677		NaN	NaN	26.8667	0.0526953
1.10424	2.25154		26.8833	0.0596143		NaN	NaN	-0.297494	-1.10117		NaN	NaN	26.8833	0.05343
1.08013	2.23322		26.9	0.061113		NaN	NaN	-0.303704	-1.06529		NaN	NaN	26.9	0.0563245
1.02938	2.2721		26.9167	0.0605799		NaN	NaN	-0.276414	-1.0684		NaN	NaN	26.9167	0.057302
1.0162	2.2266		26.9333	0.0614729		NaN	NaN	-0.226561	-1.0744		NaN	NaN	26.9333	0.0598021
1.0398	2.24236		26.95	0.0620791		NaN	NaN	-0.223111	-1.05132		NaN	NaN	26.95	0.0620467
1.04432	2.22594		26.9667	0.0620857		NaN	NaN	-0.224388	-1.12494		NaN	NaN	26.9667	0.0632278
1.10517	2.25161		26.9833	0.0606915		NaN	NaN	-0.165014	-1.20177		NaN	NaN	26.9833	0.0629937
1.18904	2.23888		27	0.0596696		NaN	NaN	-0.206931	-1.14575		NaN	NaN	27	0.0647182
1.20015	2.23608		27.0167	0.060234		NaN	NaN	-0.190647	-1.14067		NaN	NaN	27.0167	0.0668332
1.27119	2.29711		27.0333	0.0586979		NaN	NaN	-0.194511	-1.20377		NaN	NaN	27.0333	0.0679726
1.29941	2.28945		27.05	0.0585712		NaN	NaN	-0.279622	-1.17414		NaN	NaN	27.05	0.0668515
1.34271	2.25661		27.0667	0.0594465		NaN	NaN	-0.23943	-1.08916		NaN	NaN	27.0667	0.0649623
1.26267	2.19682		27.0833	0.0576635		NaN	NaN	-0.217005	-1.08157		NaN	NaN	27.0833	0.0670022
1.31193	2.16708		27.1	0.0605382		NaN	NaN	-0.21566	-1.02951		NaN	NaN	27.1	0.0672886
1.29185	2.19072		27.1167	0.0624265		NaN	NaN	-0.195856	-1.06153		NaN	NaN	27.1167	0.0669312
1.32701	2.17146		27.1333	0.0629267		NaN	NaN	-0.127305	-1.11728		NaN	NaN	27.1333	0.0656044
1.33232	2.17923		27.15	0.0629841		NaN	NaN	-0.11109	-1.17159		NaN	NaN	27.15	0.067908
1.28851	2.16018		27.1667	0.062463		NaN	NaN	-0.092943	-1.1721		NaN	NaN	27.1667	0.0680426
1.28354	2.14073		27.1833	0.0637201		NaN	NaN	-0.0973935	-1.09144		NaN	NaN	27.1833	0.0675192
1.2086	2.09104		27.2	0.0628883		NaN	NaN	-0.0524055	-1.03831		NaN	NaN	27.2	0.0677799
1.26484	2.15173		27.2167	0.0613153		NaN	NaN	-0.09177	-1.00357		NaN	NaN	27.2167	0.0688763
1.32035	2.19996		27.2333	0.0626558		NaN	NaN	-0.0571665	-0.971209		NaN	NaN	27.2333	0.0684739
1.28861	2.17899		27.25	0.0636437		NaN	NaN	-0.031671	-1.04683		NaN	NaN	27.25	0.0697367
1.29285	2.21718		27.2667	0.0635247		NaN	NaN	-0.007383	-0.995636		NaN	NaN	27.2667	0.0695973
1.28205	2.19989		27.2833	0.0634657		NaN	NaN	0.036915	-1.05708		NaN	NaN	27.2833	0.0709076
1.37355	2.14404		27.3	0.0617757		NaN	NaN	0.051129	-1.01057		NaN	NaN	27.3	0.071423
1.30334	2.21814		27.3167	0.0605722		NaN	NaN	0.066171	-1.02813		NaN	NaN	27.3167	0.0730783
1.32163	2.21576		27.3333	0.0604776		NaN	NaN	0.057891	-1.05032		NaN	NaN	27.3333	0.0752678
1.30296	2.28773		27.35	0.0597829		NaN	NaN	0.045333	-1.0389		NaN	NaN	27.35	0.075836
1.33236	2.35293		27.3667	0.0602733		NaN	NaN	0.061686	-1.0921		NaN	NaN	27.3667	0.0761574
1.34226	2.30736		27.3833	0.0600242		NaN	NaN	0.042021	-1.04514		NaN	NaN	27.3833	0.0759264
1.35413	2.33879		27.4	0.0604943		NaN	NaN	0.0212175	-1.0192		NaN	NaN	27.4	0.0755229
1.28264	2.21907		27.4167	0.0566135		NaN	NaN	-0.0087285	-0.945334		NaN	NaN	27.4167	0.0740594
1.31818	2.30267		27.4333	0.0550342		NaN	NaN	0.037536	-0.918287		NaN	NaN	27.4333	0.073185
1.35064	2.34824		27.45	0.0548518		NaN	NaN	0.0862155	-0.912249		NaN	NaN	27.45	0.0727457
1.4302	2.39806		27.4667	0.0532727		NaN	NaN	0.148315	-0.95534		NaN	NaN	27.4667	0.0729765
1.47712	2.42269		27.4833	0.0531668		NaN	NaN	0.217281	-0.973487		NaN	NaN	27.4833	0.0770825
1.56261	2.40351		27.5	0.052699		NaN	NaN	0.181401	-0.897242		NaN	NaN	27.5	0.075897
1.58638	2.40989		27.5167	0.0535737		NaN	NaN	0.198203	-0.864121		NaN	NaN	27.5167	0.0770487
1.55629	2.41479		27.5333	0.0542643		NaN	NaN	0.2001	-0.835556		NaN	NaN	27.5333	0.0793635
1.47712	2.39754		27.55	0.0536731		NaN	NaN	0.145624	-0.844043		NaN	NaN	27.55	0.0805442
1.51707	2.42973		27.5667	0.0572032		NaN	NaN	0.231046	-0.841662		NaN	NaN	27.5667	0.0808478
1.54498	2.3981		27.5833	0.0572148		NaN	NaN	0.213313	-0.844249		NaN	NaN	27.5833	0.0820221
1.57092	2.3441		27.6	0.0578757		NaN	NaN	0.181884	-0.811612		NaN	NaN	27.6	0.081836
1.50592	2.3519		27.6167	0.0578972		NaN	NaN	0.221939	-0.764072		NaN	NaN	27.6167	0.0810873
1.51307	2.32723		27.6333	0.0582488		NaN	NaN	0.148764	-0.7255		NaN	NaN	27.6333	0.0829973
1.49544	2.39182		27.65	0.0572988		NaN	NaN	0.130514	-0.670473		NaN	NaN	27.65	0.0849321
1.50437	2.43121		27.6667	0.0578817		NaN	NaN	0.098394	-0.724776		NaN	NaN	27.6667	0.0851105
1.48864	2.45633		27.6833	0.0578163		NaN	NaN	0.09522	-0.740819		NaN	NaN	27.6833	0.0864262
1.54929	2.48103		27.7	0.0593409		NaN	NaN	0.117058	-0.778493		NaN	NaN	27.7	0.085901
1.5298	2.46965		27.7167	0.0607655		NaN	NaN	0.179745	-0.846388		NaN	NaN	27.7167	0.0841211
1.4617	2.49259		27.7333	0.0602196		NaN	NaN	0.132445	-0.8891		NaN	NaN	27.7333	0.083621
1.46359	2.41786		27.75	0.0631338		NaN	NaN	0.137345	-0.888858		NaN	NaN	27.75	0.0849822
1.46822	2.44726		27.7667	0.0645026		NaN	NaN	0.150248	-0.923875		NaN	NaN	27.7667	0.0849866
1.52042	2.4258		27.7833	0.0647942		NaN	NaN	0.122233	-0.978386		NaN	NaN	27.7833	0.084901
1.53553	2.52661		27.8	0.0628944		NaN	NaN	0.130893	-0.942954		NaN	NaN	27.8	0.0850784
1.54388	2.55179		27.8167	0.0634163		NaN	NaN	0.181125	-0.944541		NaN	NaN	27.8167	0.0846373
1.53108	2.59544		27.8333	0.0636925		NaN	NaN	0.209518	-0.88903		NaN	NaN	27.8333	0.0855566
1.47018	2.56442		27.85	0.0628422		NaN	NaN	0.162875	-0.986148		NaN	NaN	27.85	0.0832741
1.58396	2.58212		27.8667	0.0598625		NaN	NaN	0.225216	-0.978938		NaN	NaN	27.8667	0.0822235
1.59631	2.49897		27.8833	0.0585136		NaN	NaN	0.18906	-1.09189		NaN	NaN	27.8833	0.0794218
1.58131	2.48069		27.9	0.0590606		NaN	NaN	0.254024	-1.10076		NaN	NaN	27.9	0.0788057
1.55436	2.412		27.9167	0.0589		NaN	NaN	0.361146	-1.07799		NaN	NaN	27.9167	0.076749
1.56568	2.36342		27.9333	0.058525		NaN	NaN	0.316917	-1.17093		NaN	NaN	27.9333	0.0762889
1.55788	2.39651		27.95	0.0612188		NaN	NaN	0.279174	-1.25973		NaN	NaN	27.95	0.0751932
1.56278	2.39106		27.9667	0.0628024		NaN	NaN	0.359938	-1.24576		NaN	NaN	27.9667	0.0734595
1.53642	2.44367		27.9833	0.0635479		NaN	NaN	0.41814	-1.1582		NaN	NaN	27.9833	0.0720408
1.56589	2.38612		28	0.0630967		NaN	NaN	0.411171	-1.25963		NaN	NaN	28	0.0704174
1.60822	2.40058		28.0167	0.0633174		NaN	NaN	0.44229	-1.16489		NaN	NaN	28.0167	0.0681785
1.63113	2.4021		28.0333	0.0632179		NaN	NaN	0.463508	-1.12349		NaN	NaN	28.0333	0.068242
1.62626	2.48852		28.05	0.0620294		NaN	NaN	0.439185	-1.13367		NaN	NaN	28.05	0.0701909
1.63047	2.44629		28.0667	0.0616538		NaN	NaN	0.540029	-1.14247		NaN	NaN	28.0667	0.0679904
1.50461	2.46061		28.0833	0.0593056		NaN	NaN	0.568422	-1.18318		NaN	NaN	28.0833	0.068064
1.50165	2.54707		28.1	0.0616167		NaN	NaN	0.586293	-1.19988		NaN	NaN	28.1	0.0697178
1.54274	2.50166		28.1167	0.0611617		NaN	NaN	0.631454	-1.21523		NaN	NaN	28.1167	0.0690588
1.55326	2.4997		28.1333	0.0619477		NaN	NaN	0.725397	-1.27015		NaN	NaN	28.1333	0.0667446
1.56558	2.49142		28.15	0.0647168		NaN	NaN	0.731469	-1.25183		NaN	NaN	28.15	0.0670884
1.48864	2.45926		28.1667	0.0642806		NaN	NaN	0.657466	-1.23489		NaN	NaN	28.1667	0.0656361
1.44193	2.47579		28.1833	0.0649058		NaN	NaN	0.586569	-1.23541		NaN	NaN	28.1833	0.0654644
1.47153	2.45609		28.2	0.0645447		NaN	NaN	0.656776	-1.29216		NaN	NaN	28.2	0.0639169
1.57482	2.46147		28.2167	0.0624254		NaN	NaN	0.637871	-1.29385		NaN	NaN	28.2167	0.0651319
1.50799	2.42073		28.2333	0.0631321		NaN	NaN	0.710907	-1.21085		NaN	NaN	28.2333	0.0629131
1.51659	2.44671		28.25	0.0650453		NaN	NaN	0.717773	-1.25842		NaN	NaN	28.25	0.0627069
1.50327	2.41811		28.2667	0.0654926		NaN	NaN	0.676303	-1.15758		NaN	NaN	28.2667	0.059976
1.46128	2.38902		28.2833	0.0680141		NaN	NaN	0.662918	-1.10983		NaN	NaN	28.2833	0.061369
1.51245	2.33927		28.3	0.0680057		NaN	NaN	0.740197	-1.07602		NaN	NaN	28.3	0.0601719
1.50334	2.35473		28.3167	0.0691132		NaN	NaN	0.670128	-1.00712		NaN	NaN	28.3167	0.0585851
1.55857	2.37474		28.3333	0.0691508		NaN	NaN	0.667609	-1.05801		NaN	NaN	28.3333	0.057988
1.54139	2.4544		28.35	0.0684589		NaN	NaN	0.732055	-1.05825		NaN	NaN	28.35	0.060271
1.5408	2.42183		28.3667	0.0683396		NaN	NaN	0.734677	-1.01299		NaN	NaN	28.3667	0.0608223
1.54488	2.36028		28.3833	0.0678695		NaN	NaN	0.740336	-1.00202		NaN	NaN	28.3833	0.0641548
1.55605	2.36818		28.4	0.0678532		NaN	NaN	0.72312	-0.994497		NaN	NaN	28.4	0.06578
1.52	2.32002		28.4167	0.067186		NaN	NaN	0.716496	-1.00737		NaN	NaN	28.4167	0.0675975
1.47739	2.27579		28.4333	0.0688557		NaN	NaN	0.703317	-1.04873		NaN	NaN	28.4333	0.0671117
1.50282	2.3333		28.45	0.0694063		NaN	NaN	0.621173	-1.0734		NaN	NaN	28.45	0.0651554
1.55678	2.35152		28.4667	0.0701042		NaN	NaN	0.598161	-0.922323		NaN	NaN	28.4667	0.0614618
1.58055	2.41655		28.4833	0.0714361		NaN	NaN	0.621	-0.942437		NaN	NaN	28.4833	0.0615613
1.63299	2.43701		28.5	0.0719335		NaN	NaN	0.594021	-0.868537		NaN	NaN	28.5	0.0631222
1.66138	2.37767		28.5167	0.0725741		NaN	NaN	0.547308	-0.786531		NaN	NaN	28.5167	0.0623227
1.67411	2.33172		28.5333	0.0724783		NaN	NaN	0.480171	-0.834383		NaN	NaN	28.5333	0.0614944
1.56219	2.41648		28.55	0.0694433		NaN	NaN	0.445775	-0.907177		NaN	NaN	28.55	0.0601503
1.583	2.37915		28.5667	0.0728925		NaN	NaN	0.386365	-0.927947		NaN	NaN	28.5667	0.0598436
1.52966	2.32337		28.5833	0.0719692		NaN	NaN	0.366873	-0.905349		NaN	NaN	28.5833	0.0604772
1.47715	2.30933		28.6	0.0729328		NaN	NaN	0.394335	-0.921184		NaN	NaN	28.6	0.060472
1.4442	2.32872		28.6167	0.0743112		NaN	NaN	0.472788	-1.01875		NaN	NaN	28.6167	0.0581636
1.46308	2.30646		28.6333	0.0752419		NaN	NaN	0.370323	-1.04745		NaN	NaN	28.6333	0.0558404
1.47353	2.24291		28.65	0.0746444		NaN	NaN	0.336686	-0.992738		NaN	NaN	28.65	0.0553569
1.48985	2.25972		28.6667	0.0768389		NaN	NaN	0.371323	-0.922565		NaN	NaN	28.6667	0.0548864
1.50196	2.15732		28.6833	0.0765746		NaN	NaN	0.394093	-0.923669		NaN	NaN	28.6833	0.0550503
1.58096	2.17609		28.7	0.0768191		NaN	NaN	0.383088	-0.953476		NaN	NaN	28.7	0.0551533
1.53087	2.19144		28.7167	0.0768162		NaN	NaN	0.346415	-0.930258		NaN	NaN	28.7167	0.0545448
1.57203	2.31947		28.7333	0.0732518		NaN	NaN	0.280106	-0.896069		NaN	NaN	28.7333	0.0571959
1.49668	2.27752		28.75	0.0722059		NaN	NaN	0.258819	-0.877749		NaN	NaN	28.75	0.0589834
1.56606	2.25126		28.7667	0.0713721		NaN	NaN	0.31426	-0.868951		NaN	NaN	28.7667	0.0589996
1.60773	2.25264		28.7833	0.0719923		NaN	NaN	0.29287	-0.91632		NaN	NaN	28.7833	0.0587179
1.56113	2.29035		28.8	0.0712222		NaN	NaN	0.313501	-0.886512		NaN	NaN	28.8	0.0584793
1.50965	2.26824		28.8167	0.0719981		NaN	NaN	0.334305	-0.801883		NaN	NaN	28.8167	0.0571769
1.53083	2.29111		28.8333	0.0747459		NaN	NaN	0.36187	-0.789601		NaN	NaN	28.8333	0.056994
1.54846	2.27179		28.85	0.0757768		NaN	NaN	0.361457	-0.809232		NaN	NaN	28.85	0.0591587
1.50837	2.25299		28.8667	0.0778705		NaN	NaN	0.395336	-0.776802		NaN	NaN	28.8667	0.0608493
1.45124	2.24157		28.8833	0.0773905		NaN	NaN	0.448638	-0.804851		NaN	NaN	28.8833	0.062056
1.51089	2.19699		28.9	0.0764915		NaN	NaN	0.427179	-0.850873		NaN	NaN	28.9	0.0625495
1.49847	2.20876		28.9167	0.0766416		NaN	NaN	0.476859	-0.936917		NaN	NaN	28.9167	0.0608798
1.39777	2.2632		28.9333	0.0737098		NaN	NaN	0.423005	-0.955512		NaN	NaN	28.9333	0.06102
1.44224	2.32861		28.95	0.0728883		NaN	NaN	0.415276	-0.972762		NaN	NaN	28.95	0.0615732
1.49599	2.37212		28.9667	0.0733447		NaN	NaN	0.480033	-0.973659		NaN	NaN	28.9667	0.0621106
1.45107	2.35535		28.9833	0.0732771		NaN	NaN	0.432285	-0.964137		NaN	NaN	28.9833	0.0617032
1.48264	2.40327		29	0.0729815		NaN	NaN	0.447638	-0.936848		NaN	NaN	29	0.0618697
1.50123	2.39872		29.0167	0.074427		NaN	NaN	0.450294	-0.888789		NaN	NaN	29.0167	0.0612491
1.45473	2.39213		29.0333	0.0744429		NaN	NaN	0.549378	-0.880888		NaN	NaN	29.0333	0.059583
1.44655	2.35873		29.05	0.0742201		NaN	NaN	0.563799	-0.868745		NaN	NaN	29.05	0.0595485
1.46283	2.28563		29.0667	0.0746309		NaN	NaN	0.56235	-0.814511		NaN	NaN	29.0667	0.0591651
1.51141	2.41321		29.0833	0.0729272		NaN	NaN	0.483207	-0.870159		NaN	NaN	29.0833	0.059106
1.49509	2.42193		29.1	0.0730808		NaN	NaN	0.51474	-0.865881		NaN	NaN	29.1	0.0616006
1.5091	2.47582		29.1167	0.0745233		NaN	NaN	0.481861	-0.87216		NaN	NaN	29.1167	0.0628911
1.62057	2.47462		29.1333	0.0730077		NaN	NaN	0.50746	-0.916631		NaN	NaN	29.1333	0.062908
1.66128	2.43339		29.15	0.0731796		NaN	NaN	0.508944	-0.926566		NaN	NaN	29.15	0.0643112
1.58886	2.43384		29.1667	0.0722696		NaN	NaN	0.556795	-0.965379		NaN	NaN	29.1667	0.0644842
1.5968	2.4112		29.1833	0.0725147		NaN	NaN	0.522261	-0.9591		NaN	NaN	29.1833	0.0652032
1.58348	2.42121		29.2	0.0723329		NaN	NaN	0.499318	-0.880578		NaN	NaN	29.2	0.0640053
1.56326	2.32782		29.2167	0.0704298		NaN	NaN	0.459402	-0.887202		NaN	NaN	29.2167	0.0638983
1.47381	2.33206		29.2333	0.0687935		NaN	NaN	0.466405	-0.927947		NaN	NaN	29.2333	0.063978
1.46601	2.38157		29.25	0.0681783		NaN	NaN	0.492005	-0.948991		NaN	NaN	29.25	0.0645802
1.37379	2.30998		29.2667	0.0672539		NaN	NaN	0.579324	-0.985251		NaN	NaN	29.2667	0.0642335
1.36058	2.26196		29.2833	0.0674996		NaN	NaN	0.545031	-0.961515		NaN	NaN	29.2833	0.0641478
1.29541	2.27524		29.3	0.067506		NaN	NaN	0.561384	-0.922806		NaN	NaN	29.3	0.0676585
1.32352	2.3301		29.3167	0.067059		NaN	NaN	0.557693	-0.929809		NaN	NaN	29.3167	0.0679048
1.2754	2.30719		29.3333	0.0674031		NaN	NaN	0.463369	-1.0055		NaN	NaN	29.3333	0.0660029
1.26453	2.33562		29.35	0.0673299		NaN	NaN	0.415139	-0.988701		NaN	NaN	29.35	0.0650611
1.28958	2.3666		29.3667	0.06776		NaN	NaN	0.306395	-1.02089		NaN	NaN	29.3667	0.061974
1.27916	2.37564		29.3833	0.0696003		NaN	NaN	0.250608	-1.05456		NaN	NaN	29.3833	0.0624215
1.31621	2.38057		29.4	0.0700173		NaN	NaN	0.251229	-0.963033		NaN	NaN	29.4	0.061138
1.38259	2.30167		29.4167	0.069306		NaN	NaN	0.263132	-0.967311		NaN	NaN	29.4167	0.0625215
1.34029	2.23463		29.4333	0.0690929		NaN	NaN	0.283486	-0.976833		NaN	NaN	29.4333	0.0641446
1.39152	2.30902		29.45	0.0687169		NaN	NaN	0.365665	-0.976936		NaN	NaN	29.45	0.0636076
1.43468	2.21152		29.4667	0.066046		NaN	NaN	0.393404	-0.970382		NaN	NaN	29.4667	0.0672379
1.49692	2.205		29.4833	0.0664426		NaN	NaN	0.267375	-0.996084		NaN	NaN	29.4833	0.0647523
1.56551	2.24312		29.5	0.0649904		NaN	NaN	0.232633	-0.939435		NaN	NaN	29.5	0.06436
1.59852	2.2406		29.5167	0.0667956		NaN	NaN	0.18009	-0.909213		NaN	NaN	29.5167	0.0641917
1.65231	2.20165		29.5333	0.0658614		NaN	NaN	0.159908	-0.90283		NaN	NaN	29.5333	0.0647828
1.67815	2.07745		29.55	0.0623024		NaN	NaN	0.190578	-0.863155		NaN	NaN	29.55	0.0641251
1.66618	2.0612		29.5667	0.0623993		NaN	NaN	0.181332	-0.808231		NaN	NaN	29.5667	0.0652102
1.61049	2.00421		29.5833	0.0608534		NaN	NaN	0.181022	-0.764934		NaN	NaN	29.5833	0.0669657
1.53511	2.02349		29.6	0.0601075		NaN	NaN	0.243121	-0.800021		NaN	NaN	29.6	0.067273
1.58942	1.97016		29.6167	0.0600132		NaN	NaN	0.265995	-0.817754		NaN	NaN	29.6167	0.0675276
1.57172	1.94459		29.6333	0.0605188		NaN	NaN	0.302324	-0.850666		NaN	NaN	29.6333	0.0697879
1.6707	1.98523		29.65	0.0585573		NaN	NaN	0.350693	-0.877059		NaN	NaN	29.65	0.0733291
1.64531	2.07424		29.6667	0.0567849		NaN	NaN	0.33013	-0.849148		NaN	NaN	29.6667	0.0748013
1.61087	2.13962		29.6833	0.0571354		NaN	NaN	0.360835	-0.823032		NaN	NaN	29.6833	0.0750217
1.55805	2.11809		29.7	0.0570261		NaN	NaN	0.356351	-0.810957		NaN	NaN	29.7	0.0752888
1.54184	2.12368		29.7167	0.0570312		NaN	NaN	0.26879	-0.913319		NaN	NaN	29.7167	0.0714213
1.56533	2.16491		29.7333	0.0584279		NaN	NaN	0.338928	-0.96355		NaN	NaN	29.7333	0.0706038
1.521	2.14994		29.75	0.0592849		NaN	NaN	0.291939	-0.933329		NaN	NaN	29.75	0.0725853
1.56095	2.20496		29.7667	0.0595881		NaN	NaN	0.264822	-0.939814		NaN	NaN	29.7667	0.0727221
1.56602	2.21449		29.7833	0.0607326		NaN	NaN	0.231081	-0.927222		NaN	NaN	29.7833	0.0728389
1.49796	2.16974		29.8	0.0596053		NaN	NaN	0.238705	-0.972279		NaN	NaN	29.8	0.0723191
1.39304	2.15501		29.8167	0.0574098		NaN	NaN	0.245433	-0.964689		NaN	NaN	29.8167	0.0736163
1.43475	2.21424		29.8333	0.0581954		NaN	NaN	0.346276	-0.953442		NaN	NaN	29.8333	0.0711874
1.52328	2.2681		29.85	0.0567321		NaN	NaN	0.426696	-0.990771		NaN	NaN	29.85	0.0707999
1.51828	2.25499		29.8667	0.0572701		NaN	NaN	0.449466	-0.900277		NaN	NaN	29.8667	0.0705319
1.54695	2.24143		29.8833	0.0572161		NaN	NaN	0.42404	-0.83835		NaN	NaN	29.8833	0.0706699
1.59293	2.25671		29.9	0.0566821		NaN	NaN	0.416139	-0.806438		NaN	NaN	29.9	0.071688
1.60504	2.25316		29.9167	0.057389		NaN	NaN	0.446464	-0.76145		NaN	NaN	29.9167	0.071381
1.6511	2.21545		29.9333	0.0622842		NaN	NaN	0.410861	-0.805644		NaN	NaN	29.9333	0.0707824
1.67156	2.29284		29.95	0.0618867		NaN	NaN	0.387194	-0.729813		NaN	NaN	29.95	0.0702198
1.67484	2.32023		29.9667	0.0628665		NaN	NaN	0.392886	-0.726881		NaN	NaN	29.9667	0.070521
1.68322	2.27621		29.9833	0.062873		NaN	NaN	0.357523	-0.694899		NaN	NaN	29.9833	0.0710349
1.75695	2.31298		30	0.0619996		NaN	NaN	0.34086	-0.695279		NaN	NaN	30	0.0721857
1.74963	2.26575		30.0167	0.0642226		NaN	NaN	0.381605	-0.662987		NaN	NaN	30.0167	0.0720946
1.77534	2.26475		30.0333	0.0641179		NaN	NaN	0.395543	-0.671577		NaN	NaN	30.0333	0.0745312
1.7438	2.34814		30.05	0.0645013		NaN	NaN	0.423901	-0.649773		NaN	NaN	30.05	0.0762268
1.64092	2.34289		30.0667	0.0635251		NaN	NaN	0.347311	-0.594918		NaN	NaN	30.0667	0.0742944
1.63144	2.33251		30.0833	0.0643997		NaN	NaN	0.356523	-0.494523		NaN	NaN	30.0833	0.0737373
1.73587	2.35752		30.1	0.0622243		NaN	NaN	0.431181	-0.491211		NaN	NaN	30.1	0.0740378
1.71655	2.42908		30.1167	0.0628285		NaN	NaN	0.380846	-0.509255		NaN	NaN	30.1167	0.0733842
1.77561	2.42425		30.1333	0.066868		NaN	NaN	0.306981	-0.529989		NaN	NaN	30.1333	0.0729546
1.78027	2.39416		30.15	0.0688217		NaN	NaN	0.303738	-0.469027		NaN	NaN	30.15	0.0743583
1.78141	2.43998		30.1667	0.0693225		NaN	NaN	0.359801	-0.429974		NaN	NaN	30.1667	0.0742133
1.78434	2.41252		30.1833	0.0693337		NaN	NaN	0.337099	-0.41293		NaN	NaN	30.1833	0.0740736
1.73932	2.40769		30.2	0.0694086		NaN	NaN	0.372773	-0.416863		NaN	NaN	30.2	0.0750051
1.77554	2.38153		30.2167	0.070615		NaN	NaN	0.403029	-0.379466		NaN	NaN	30.2167	0.0747054
1.79697	2.37288		30.2333	0.0711845		NaN	NaN	0.467647	-0.391782		NaN	NaN	30.2333	0.0734025
1.74346	2.28366		30.25	0.0691725		NaN	NaN	0.536061	-0.414656		NaN	NaN	30.25	0.0750275
1.70337	2.26161		30.2667	0.0686935		NaN	NaN	0.52133	-0.443118		NaN	NaN	30.2667	0.0746528
1.69781	2.20327		30.2833	0.0679312		NaN	NaN	0.485898	-0.567697		NaN	NaN	30.2833	0.0708592
1.70361	2.17981		30.3	0.0679403		NaN	NaN	0.44643	-0.554381		NaN	NaN	30.3	0.0744258
1.67256	2.23967		30.3167	0.0673742		NaN	NaN	0.439392	-0.640044		NaN	NaN	30.3167	0.0755751
1.68577	2.21431		30.3333	0.0682234		NaN	NaN	0.44712	-0.635973		NaN	NaN	30.3333	0.0784018
1.62916	2.23774		30.35	0.0676997		NaN	NaN	0.451536	-0.652775		NaN	NaN	30.35	0.0792088
1.54253	2.22822		30.3667	0.0667324		NaN	NaN	0.375464	-0.671887		NaN	NaN	30.3667	0.0790267
1.6039	2.26744		30.3833	0.0669821		NaN	NaN	0.362768	-0.629246		NaN	NaN	30.3833	0.083023
1.6916	2.26782		30.4	0.0652613		NaN	NaN	0.387952	-0.709389		NaN	NaN	30.4	0.0820326
1.72686	2.31557		30.4167	0.0664678		NaN	NaN	0.476721	-0.709527		NaN	NaN	30.4167	0.0804096
1.77906	2.25285		30.4333	0.0652868		NaN	NaN	0.521261	-0.677338		NaN	NaN	30.4333	0.0811274
1.77547	2.23988		30.45	0.0651614		NaN	NaN	0.406203	-0.602301		NaN	NaN	30.45	0.0775012
1.69288	2.27055		30.4667	0.0635622		NaN	NaN	0.344379	-0.589536		NaN	NaN	30.4667	0.0788399
1.69412	2.26082		30.4833	0.0637534		NaN	NaN	0.298632	-0.588329		NaN	NaN	30.4833	0.0789064
1.70578	2.36422		30.5	0.0622734		NaN	NaN	0.350762	-0.614135		NaN	NaN	30.5	0.0796542
1.65814	2.36691		30.5167	0.0621564		NaN	NaN	0.34293	-0.55576		NaN	NaN	30.5167	0.0798408
1.68312	2.38026		30.5333	0.0621128		NaN	NaN	0.352832	-0.553242		NaN	NaN	30.5333	0.0798827
1.65196	2.34648		30.55	0.0622182		NaN	NaN	0.409998	-0.483483		NaN	NaN	30.55	0.0784849
1.66718	2.36311		30.5667	0.0636703		NaN	NaN	0.336927	-0.560073		NaN	NaN	30.5667	0.0766173
1.62516	2.33731		30.5833	0.0665747		NaN	NaN	0.350934	-0.473581		NaN	NaN	30.5833	0.0746126
1.58766	2.40168		30.6	0.0663408		NaN	NaN	0.350313	-0.435563		NaN	NaN	30.6	0.0738301
1.57223	2.45192		30.6167	0.0675189		NaN	NaN	0.461645	-0.420106		NaN	NaN	30.6167	0.0702247
1.52007	2.46899		30.6333	0.0682995		NaN	NaN	0.572976	-0.374049		NaN	NaN	30.6333	0.0689218
1.52066	2.51112		30.65	0.069874		NaN	NaN	0.562212	-0.304359		NaN	NaN	30.65	0.0678742
1.60667	2.50253		30.6667	0.0687811		NaN	NaN	0.551103	-0.275276		NaN	NaN	30.6667	0.0686161
1.59497	2.45481		30.6833	0.0685833		NaN	NaN	0.506529	-0.259854		NaN	NaN	30.6833	0.0681642
1.57893	2.46109		30.7	0.0706109		NaN	NaN	0.481689	-0.265823		NaN	NaN	30.7	0.070821
1.50213	2.51001		30.7167	0.0694374		NaN	NaN	0.44129	-0.235462		NaN	NaN	30.7167	0.070346
1.49102	2.57536		30.7333	0.0685806		NaN	NaN	0.403822	-0.138035		NaN	NaN	30.7333	0.0687516
1.5653	2.58415		30.75	0.0691587		NaN	NaN	0.424074	-0.15908		NaN	NaN	30.75	0.0694071
1.48992	2.55324		30.7667	0.0678452		NaN	NaN	0.403581	-0.195166		NaN	NaN	30.7667	0.0692495
1.48626	2.49953		30.7833	0.0683274		NaN	NaN	0.401821	-0.18523		NaN	NaN	30.7833	0.0693324
1.48623	2.52875		30.8	0.0693613		NaN	NaN	0.316055	-0.202273		NaN	NaN	30.8	0.068806
1.40536	2.59447		30.8167	0.0677882		NaN	NaN	0.303428	-0.231116		NaN	NaN	30.8167	0.0687369
1.40532	2.53154		30.8333	0.0672809		NaN	NaN	0.343551	-0.155319		NaN	NaN	30.8333	0.0673255
1.4312	2.49307		30.85	0.0668862		NaN	NaN	0.362353	-0.253506		NaN	NaN	30.85	0.0654057
1.42371	2.46568		30.8667	0.0686303		NaN	NaN	0.312466	-0.29877		NaN	NaN	30.8667	0.0650434
1.41381	2.47562		30.8833	0.0688302		NaN	NaN	0.313294	-0.366148		NaN	NaN	30.8833	0.065006
1.44862	2.52788		30.9	0.0683261		NaN	NaN	0.309154	-0.332684		NaN	NaN	30.9	0.0659271
1.47356	2.36584		30.9167	0.0638299		NaN	NaN	0.318159	-0.312708		NaN	NaN	30.9167	0.0686146
1.42657	2.34955		30.9333	0.0633115		NaN	NaN	0.270998	-0.272033		NaN	NaN	30.9333	0.0682052
1.38811	2.30319		30.95	0.0627842		NaN	NaN	0.310983	-0.272826		NaN	NaN	30.95	0.0685643
1.43278	2.32185		30.9667	0.0626814		NaN	NaN	0.365631	-0.310121		NaN	NaN	30.9667	0.0685488
1.38945	2.29353		30.9833	0.0646635		NaN	NaN	0.428318	-0.284694		NaN	NaN	30.9833	0.0695661
1.46977	2.37505		31	0.0634544		NaN	NaN	0.427972	-0.242604		NaN	NaN	31	0.0699028
1.45593	2.36425		31.0167	0.0642666		NaN	NaN	0.472374	-0.342516		NaN	NaN	31.0167	0.0675791
1.54933	2.31623		31.0333	0.061746		NaN	NaN	0.541788	-0.393093		NaN	NaN	31.0333	0.0685054
1.60956	2.33648		31.05	0.0613786		NaN	NaN	0.523434	-0.413		NaN	NaN	31.05	0.0689276
1.66414	2.35342		31.0667	0.0631618		NaN	NaN	0.558176	-0.328406		NaN	NaN	31.0667	0.067249
1.64279	2.3912		31.0833	0.0636584		NaN	NaN	0.612065	-0.286764		NaN	NaN	31.0833	0.0667989
1.55447	2.39047		31.1	0.0617176		NaN	NaN	0.602922	-0.312294		NaN	NaN	31.1	0.0670645
1.54667	2.5332		31.1167	0.0571798		NaN	NaN	0.599714	-0.248849		NaN	NaN	31.1167	0.0680672
1.51872	2.59913		31.1333	0.0562518		NaN	NaN	0.693071	-0.298425		NaN	NaN	31.1333	0.068665
1.47657	2.61175		31.15	0.056765		NaN	NaN	0.629935	-0.276483		NaN	NaN	31.15	0.0684881
1.48747	2.59178		31.1667	0.0570692		NaN	NaN	0.634731	-0.278622		NaN	NaN	31.1667	0.0701861
1.52994	2.57118		31.1833	0.05707		NaN	NaN	0.55576	-0.273447		NaN	NaN	31.1833	0.0692001
1.60594	2.60999		31.2	0.0556979		NaN	NaN	0.598816	-0.292215		NaN	NaN	31.2	0.0691065
1.54291	2.58063		31.2167	0.0544763		NaN	NaN	0.598195	-0.292974		NaN	NaN	31.2167	0.0729903
1.50982	2.54317		31.2333	0.0572446		NaN	NaN	0.654983	-0.192648		NaN	NaN	31.2333	0.0722782
1.53011	2.55103		31.25	0.0578406		NaN	NaN	0.617688	-0.209174		NaN	NaN	31.25	0.0729838
1.51672	2.54941		31.2667	0.059344		NaN	NaN	0.605061	-0.197375		NaN	NaN	31.2667	0.0747035
1.54488	2.55659		31.2833	0.0603165		NaN	NaN	0.487382	-0.136551		NaN	NaN	31.2833	0.0710705
1.51082	2.52526		31.3	0.0605858		NaN	NaN	0.40327	-0.182401		NaN	NaN	31.3	0.0716871
1.44458	2.53513		31.3167	0.0596538		NaN	NaN	0.370116	-0.275483		NaN	NaN	31.3167	0.0697375
1.46787	2.57994		31.3333	0.0596064		NaN	NaN	0.353038	-0.313329		NaN	NaN	31.3333	0.0693312
1.46525	2.62604		31.35	0.0591104		NaN	NaN	0.32047	-0.250366		NaN	NaN	31.35	0.0689747
1.39804	2.55821		31.3667	0.0573208		NaN	NaN	0.310638	-0.116437		NaN	NaN	31.3667	0.0651475
1.40425	2.54234		31.3833	0.0576343		NaN	NaN	0.354625	-0.13041		NaN	NaN	31.3833	0.0649103
1.31183	2.56214		31.4	0.0570243		NaN	NaN	0.323472	-0.119335		NaN	NaN	31.4	0.0655271
1.32615	2.5401		31.4167	0.0570861		NaN	NaN	0.238429	-0.130893		NaN	NaN	31.4167	0.065661
1.32128	2.55586		31.4333	0.0572933		NaN	NaN	0.192337	-0.163219		NaN	NaN	31.4333	0.0657408
1.31204	2.52757		31.45	0.0576316		NaN	NaN	0.255162	-0.242017		NaN	NaN	31.45	0.0660932
1.27177	2.52468		31.4667	0.0584764		NaN	NaN	0.277173	-0.257611		NaN	NaN	31.4667	0.0713033
1.21913	2.49501		31.4833	0.0592654		NaN	NaN	0.248573	-0.177779		NaN	NaN	31.4833	0.0724172
1.19191	2.49245		31.5	0.0604469		NaN	NaN	0.261441	-0.248124		NaN	NaN	31.5	0.0727249
1.21133	2.50197		31.5167	0.0610271		NaN	NaN	0.236981	-0.226527		NaN	NaN	31.5167	0.0733924
1.1966	2.54969		31.5333	0.0607901		NaN	NaN	0.271066	-0.207931		NaN	NaN	31.5333	0.0737551
1.19853	2.46075		31.55	0.0598624		NaN	NaN	0.223595	-0.195788		NaN	NaN	31.55	0.0734805
1.29572	2.38881		31.5667	0.0567381		NaN	NaN	0.209484	-0.186473		NaN	NaN	31.5667	0.073598
1.27785	2.3332		31.5833	0.0572712		NaN	NaN	0.202239	-0.168636		NaN	NaN	31.5833	0.0741387
1.19994	2.29829		31.6	0.0574015		NaN	NaN	0.211209	-0.196581		NaN	NaN	31.6	0.0745932
1.13502	2.28345		31.6167	0.0566202		NaN	NaN	0.129789	-0.138414		NaN	NaN	31.6167	0.0731934
1.10134	2.20531		31.6333	0.0554027		NaN	NaN	0.136655	-0.161322		NaN	NaN	31.6333	0.0731485
1.07254	2.20462		31.65	0.0569457		NaN	NaN	0.202619	-0.135412		NaN	NaN	31.65	0.0725385
1.11066	2.2021		31.6667	0.0565958		NaN	NaN	0.19872	-0.116368		NaN	NaN	31.6667	0.0731532
1.2106	2.20207		31.6833	0.05485		NaN	NaN	0.177675	-0.232254		NaN	NaN	31.6833	0.0720191
1.20301	2.25809		31.7	0.0554917		NaN	NaN	0.210105	-0.208966		NaN	NaN	31.7	0.0727051
1.21857	2.2455		31.7167	0.0553765		NaN	NaN	0.230943	-0.257784		NaN	NaN	31.7167	0.075296
1.26311	2.31899		31.7333	0.0543765		NaN	NaN	0.177089	-0.219282		NaN	NaN	31.7333	0.0747752
1.28409	2.31195		31.75	0.0547203		NaN	NaN	0.189612	-0.251746		NaN	NaN	31.75	0.0768037
1.31221	2.37146		31.7667	0.0542807		NaN	NaN	0.155388	-0.249332		NaN	NaN	31.7667	0.0773097
1.25194	2.41879		31.7833	0.0541241		NaN	NaN	0.230184	-0.26841		NaN	NaN	31.7833	0.077685
1.29196	2.44929		31.8	0.0537579		NaN	NaN	0.213279	-0.28704		NaN	NaN	31.8	0.0780202
1.24959	2.46768		31.8167	0.0561362		NaN	NaN	0.233599	-0.300357		NaN	NaN	31.8167	0.0791302
1.24121	2.47883		31.8333	0.0571639		NaN	NaN	0.177847	-0.295492		NaN	NaN	31.8333	0.0800054
1.17376	2.41472		31.85	0.0565253		NaN	NaN	0.12834	-0.319056		NaN	NaN	31.85	0.0797668
1.2094	2.43204		31.8667	0.058467		NaN	NaN	0.0748995	-0.309362		NaN	NaN	31.8667	0.0791126
1.16303	2.45933		31.8833	0.057937		NaN	NaN	0.015387	-0.284004		NaN	NaN	31.8833	0.0792033
1.10214	2.40006		31.9	0.0565272		NaN	NaN	0.059961	-0.18216		NaN	NaN	31.9	0.0786567
1.10231	2.39975		31.9167	0.0569139		NaN	NaN	0.0359835	-0.207759		NaN	NaN	31.9167	0.0847862
1.12304	2.37819		31.9333	0.0569231		NaN	NaN	0.0322575	-0.14283		NaN	NaN	31.9333	0.0846967
1.0783	2.3765		31.95	0.0570668		NaN	NaN	0.036087	-0.0789015		NaN	NaN	31.95	0.0848041
1.08461	2.26958		31.9667	0.0559437		NaN	NaN	0.048783	0.0072795		NaN	NaN	31.9667	0.0846927
1.15765	2.24005		31.9833	0.0548237		NaN	NaN	-0.0019665	0.014697		NaN	NaN	31.9833	0.084731
1.1278	2.18464		32	0.0540555		NaN	NaN	-0.047817	-0.0143175		NaN	NaN	32	0.0843276
1.10276	2.19389		32.0167	0.0541197		NaN	NaN	-0.147211	-0.0056925		NaN	NaN	32.0167	0.0822222
1.04804	2.19796		32.0333	0.0580257		NaN	NaN	-0.173328	-0.0286005		NaN	NaN	32.0333	0.0819353
1.00526	2.10326		32.05	0.0569324		NaN	NaN	-0.161253	-0.067068		NaN	NaN	32.05	0.0836421
1.08258	2.12006		32.0667	0.0566336		NaN	NaN	-0.144038	-0.019251		NaN	NaN	32.0667	0.0865101
1.06074	2.15535		32.0833	0.0575058		NaN	NaN	-0.118852	0.0102465		NaN	NaN	32.0833	0.0863178
1.11111	2.14911		32.1	0.0579154		NaN	NaN	-0.052854	0.068241		NaN	NaN	32.1	0.0848841
1.13919	2.1567		32.1167	0.0635438		NaN	NaN	-0.130962	0.144658		NaN	NaN	32.1167	0.0824311
1.18425	2.11668		32.1333	0.0646311		NaN	NaN	-0.165772	0.165428		NaN	NaN	32.1333	0.0853154
1.21337	2.09253		32.15	0.0656397		NaN	NaN	-0.081489	0.193027		NaN	NaN	32.15	0.0847996
1.20384	2.14807		32.1667	0.065165		NaN	NaN	-0.112988	0.193235		NaN	NaN	32.1667	0.0848094
1.20619	2.13203		32.1833	0.0667624		NaN	NaN	-0.0936675	0.152835		NaN	NaN	32.1833	0.0849061
1.19667	2.13576		32.2	0.0677659		NaN	NaN	-0.061617	0.287903		NaN	NaN	32.2	0.0813753
1.07747	2.11682		32.2167	0.0648979		NaN	NaN	-0.03036	0.191234		NaN	NaN	32.2167	0.0813726
1.13191	2.11751		32.2333	0.0642929		NaN	NaN	0.016767	0.248503		NaN	NaN	32.2333	0.0844666
1.11035	2.0385		32.25	0.0646702		NaN	NaN	0.103983	0.202549		NaN	NaN	32.25	0.0827023
1.17907	2.03433		32.2667	0.0648249		NaN	NaN	0.147798	0.193407		NaN	NaN	32.2667	0.0825169
1.17824	1.97688		32.2833	0.0665066		NaN	NaN	0.102741	0.306291		NaN	NaN	32.2833	0.0795498
1.17507	1.97709		32.3	0.0696216		NaN	NaN	0.126719	0.294906		NaN	NaN	32.3	0.0795888
1.22503	1.96643		32.3167	0.0696177		NaN	NaN	0.108365	0.290283		NaN	NaN	32.3167	0.0795105
1.2134	1.97478		32.3333	0.0710545		NaN	NaN	0.10557	0.371841		NaN	NaN	32.3333	0.0783866
1.25159	1.98768		32.35	0.0721158		NaN	NaN	0.107053	0.358696		NaN	NaN	32.35	0.0786242
1.29361	1.99596		32.3667	0.0734285		NaN	NaN	0.112712	0.387883		NaN	NaN	32.3667	0.0791093
1.31645	2.06514		32.3833	0.0727272		NaN	NaN	0.135102	0.452847		NaN	NaN	32.3833	0.0779537
1.29806	2.04758		32.4	0.0749769		NaN	NaN	0.221628	0.470131		NaN	NaN	32.4	0.0773654
1.31824	2.07642		32.4167	0.0752763		NaN	NaN	0.25323	0.508185		NaN	NaN	32.4167	0.0793979
1.35575	2.03823		32.4333	0.0746553		NaN	NaN	0.277932	0.401373		NaN	NaN	32.4333	0.0788108
1.37155	1.96598		32.45	0.0736805		NaN	NaN	0.19044	0.537717		NaN	NaN	32.45	0.0762118
1.39966	2.05078		32.4667	0.0734008		NaN	NaN	0.287903	0.487692		NaN	NaN	32.4667	0.0763029
1.36599	1.9765		32.4833	0.0729691		NaN	NaN	0.236532	0.432596		NaN	NaN	32.4833	0.0761753
1.40701	1.94311		32.5	0.0743818		NaN	NaN	0.298425	0.426351		NaN	NaN	32.5	0.0757837
1.36989	1.97054		32.5167	0.0764525		NaN	NaN	0.248814	0.401062		NaN	NaN	32.5167	0.0768414
1.31776	1.90561		32.5333	0.0759189		NaN	NaN	0.256576	0.437495		NaN	NaN	32.5333	0.0774222
1.29982	1.93455		32.55	0.0756072		NaN	NaN	0.268168	0.408825		NaN	NaN	32.55	0.0781876
1.34119	2.01242		32.5667	0.0735435		NaN	NaN	0.227769	0.375222		NaN	NaN	32.5667	0.0779909
1.3259	2.10015		32.5833	0.0742702		NaN	NaN	0.264995	0.423246		NaN	NaN	32.5833	0.0772769
1.33039	2.12361		32.6	0.0747392		NaN	NaN	0.305015	0.45502		NaN	NaN	32.6	0.07804
1.35168	2.08618		32.6167	0.0749132		NaN	NaN	0.321609	0.459954		NaN	NaN	32.6167	0.0813804
1.4225	2.03871		32.6333	0.076137		NaN	NaN	0.278656	0.483725		NaN	NaN	32.6333	0.0814796
1.44503	2.03219		32.65	0.0767027		NaN	NaN	0.337962	0.454537		NaN	NaN	32.65	0.0813604
1.42312	1.98913		32.6667	0.076512		NaN	NaN	0.242639	0.46575		NaN	NaN	32.6667	0.0796334
1.34595	1.99724		32.6833	0.0754374		NaN	NaN	0.313881	0.454089		NaN	NaN	32.6833	0.0787232
1.36596	2.00317		32.7	0.0771921		NaN	NaN	0.414172	0.402408		NaN	NaN	32.7	0.0768986
1.35906	1.94477		32.7167	0.078064		NaN	NaN	0.417484	0.394093		NaN	NaN	32.7167	0.0787022
1.39421	1.91654		32.7333	0.0794575		NaN	NaN	0.499802	0.345035		NaN	NaN	32.7333	0.0775535
1.37672	1.86749		32.75	0.0790998		NaN	NaN	0.535268	0.333822		NaN	NaN	32.75	0.0780877
1.4313	1.91993		32.7667	0.0784319		NaN	NaN	0.449121	0.357558		NaN	NaN	32.7667	0.077914
1.41795	1.93631		32.7833	0.0792893		NaN	NaN	0.457022	0.314502		NaN	NaN	32.7833	0.0791282
1.47232	1.83357		32.8	0.0763855		NaN	NaN	0.431526	0.389367		NaN	NaN	32.8	0.0799287
1.41792	1.79793		32.8167	0.0758413		NaN	NaN	0.389022	0.459713		NaN	NaN	32.8167	0.0790657
1.46159	1.74677		32.8333	0.0747688		NaN	NaN	0.42021	0.411965		NaN	NaN	32.8333	0.0784845
1.54042	1.69992		32.85	0.0749131		NaN	NaN	0.39913	0.44367		NaN	NaN	32.85	0.0779
1.51531	1.70616		32.8667	0.0755777		NaN	NaN	0.384744	0.515879		NaN	NaN	32.8667	0.0829317
1.51452	1.73583		32.8833	0.0771299		NaN	NaN	0.450846	0.580462		NaN	NaN	32.8833	0.0807058
1.47174	1.72545		32.9	0.0768239		NaN	NaN	0.612375	0.574045		NaN	NaN	32.9	0.0786831
1.47819	1.6896		32.9167	0.0770135		NaN	NaN	0.583947	0.62376		NaN	NaN	32.9167	0.0798277
1.42751	1.73021		32.9333	0.0767786		NaN	NaN	0.624416	0.556658		NaN	NaN	32.9333	0.0788379
1.34802	1.75181		32.95	0.0759411		NaN	NaN	0.572596	0.493661		NaN	NaN	32.95	0.07761
1.3445	1.76878		32.9667	0.0765144		NaN	NaN	0.583464	0.559349		NaN	NaN	32.9667	0.0780596
1.32525	1.77903		32.9833	0.0780031		NaN	NaN	0.535578	0.57753		NaN	NaN	32.9833	0.0812067
1.28971	1.7685		33	0.0777056		NaN	NaN	0.562177	0.559314		NaN	NaN	33	0.0838876
1.40836	1.67773		33.0167	0.0730916		NaN	NaN	0.563765	0.568215		NaN	NaN	33.0167	0.0856329
1.44062	1.64389		33.0333	0.0726034		NaN	NaN	0.554863	0.470477		NaN	NaN	33.0333	0.0839363
1.37817	1.6817		33.05	0.0722979		NaN	NaN	0.537061	0.355523		NaN	NaN	33.05	0.0821921
1.35964	1.61091		33.0667	0.0711619		NaN	NaN	0.53337	0.392541		NaN	NaN	33.0667	0.0826011
1.37006	1.55133		33.0833	0.0698274		NaN	NaN	0.523192	0.347346		NaN	NaN	33.0833	0.0823774
1.24573	1.45607		33.1	0.0666833		NaN	NaN	0.547653	0.321816		NaN	NaN	33.1	0.0836664
1.18777	1.50203		33.1167	0.0661308		NaN	NaN	0.63518	0.244984		NaN	NaN	33.1167	0.0832521
1.23451	1.44514		33.1333	0.0662773		NaN	NaN	0.587086	0.205862		NaN	NaN	33.1333	0.082642
1.23589	1.46559		33.15	0.0665332		NaN	NaN	0.589605	0.189474		NaN	NaN	33.15	0.0857551
1.20329	1.5456		33.1667	0.0648546		NaN	NaN	0.645978	0.190371		NaN	NaN	33.1667	0.0850855
1.26108	1.58631		33.1833	0.0637686		NaN	NaN	0.66478	0.23322		NaN	NaN	33.1833	0.084096
1.27105	1.59107		33.2	0.0645344		NaN	NaN	0.684238	0.329061		NaN	NaN	33.2	0.0820795
1.26349	1.56081		33.2167	0.0643299		NaN	NaN	0.811647	0.371669		NaN	NaN	33.2167	0.0800713
1.20333	1.49078		33.2333	0.0624333		NaN	NaN	0.812544	0.374187		NaN	NaN	33.2333	0.0811629
1.13953	1.51176		33.25	0.0628266		NaN	NaN	0.787152	0.401201		NaN	NaN	33.25	0.0813614
1.19039	1.60277		33.2667	0.0614028		NaN	NaN	0.761933	0.413069		NaN	NaN	33.2667	0.0817131
1.21423	1.70571		33.2833	0.0596981		NaN	NaN	0.790878	0.40572		NaN	NaN	33.2833	0.0817442
[truncated: 15,884 more rows]

## Sheet: Figure 2
2a (top)					2a (bottom)					2b (top)					2b (bottom)					2c (top)					2c (bottom)
bound state (orange)		unbound state (blue)			bound state (orange)		unbound state (blue)			bound state (orange)		unbound state (blue)			bound state (orange)		unbound state (blue)			bound state (orange)		unbound state (blue)			bound state (orange)		unbound state (blue)
Time (s)	D (um2/s)	Time (s)	D (um2/s)		Time (s)	D (um2/s)	Time (s)	D (um2/s)		D (um2/s)	Counts	D (um2/s)	Counts		D (um2/s)	Counts	D (um2/s)	Counts		D (um2/s)	Counts	D (um2/s)	Counts		D (um2/s)	Counts	D (um2/s)	Counts
NaN	NaN	0.0166667	0.263005		NaN	NaN	0.0166667	0.0725959		0	0	0	0		0	0	0	0		0	0	0	0		0	0	0	0
NaN	NaN	0.0333333	0.270339		NaN	NaN	0.0333333	0.0747495		0.005	0	0.005	0		0.005	0	0.005	0		0.001	0	0.001	0		0.001	0	0.001	0
NaN	NaN	0.05	0.268308		NaN	NaN	0.05	0.0760283		0.01	0	0.01	0		0.01	0	0.01	0		0.002	0	0.002	0		0.002	0	0.002	0
NaN	NaN	0.0666667	0.26652		NaN	NaN	0.0666667	0.0767622		0.015	0	0.015	0		0.015	0	0.015	0		0.003	0	0.003	0		0.003	0	0.003	0
NaN	NaN	0.0833333	0.270876		NaN	NaN	0.0833333	0.0765873		0.02	0	0.02	0		0.02	0	0.02	0		0.004	0	0.004	0		0.004	0	0.004	0
NaN	NaN	0.1	0.265802		NaN	NaN	0.1	0.078132		0.025	0	0.025	0		0.025	57	0.025	0		0.005	0	0.005	0		0.005	0	0.005	0
NaN	NaN	0.116667	0.261226		NaN	NaN	0.116667	0.0781159		0.03	0	0.03	0		0.03	569	0.03	24		0.006	0	0.006	0		0.006	0	0.006	0
NaN	NaN	0.133333	0.267239		NaN	NaN	0.133333	0.0787402		0.035	0	0.035	0		0.035	370	0.035	28		0.007	0	0.007	0		0.007	1	0.007	0
NaN	NaN	0.15	0.272013		NaN	NaN	0.15	0.0801601		0.04	0	0.04	0		0.04	35	0.04	24		0.008	0	0.008	0		0.008	32	0.008	0
NaN	NaN	0.166667	0.276168		NaN	NaN	0.166667	0.0803048		0.045	0	0.045	0		0.045	32	0.045	166		0.009	0	0.009	0		0.009	129	0.009	0
NaN	NaN	0.183333	0.27264		NaN	NaN	0.183333	0.0809404		0.05	0	0.05	0		0.05	30	0.05	653		0.01	0	0.01	0		0.01	169	0.01	0
NaN	NaN	0.2	0.280474		NaN	NaN	0.2	0.0803882		0.055	1	0.055	1		0.055	46	0.055	2489		0.011	0	0.011	0		0.011	318	0.011	0
NaN	NaN	0.216667	0.27429		NaN	NaN	0.216667	0.0803582		0.06	19	0.06	4		0.06	37	0.06	4681		0.012	0	0.012	0		0.012	538	0.012	0
NaN	NaN	0.233333	0.278713		NaN	NaN	0.233333	0.0803339		0.065	41	0.065	2		0.065	9	0.065	4278		0.013	0	0.013	0		0.013	918	0.013	0
NaN	NaN	0.25	0.281946		NaN	NaN	0.25	0.0795697		0.07	115	0.07	19		0.07	0	0.07	2474		0.014	0	0.014	0		0.014	1642	0.014	0
NaN	NaN	0.266667	0.285836		NaN	NaN	0.266667	0.0797198		0.075	118	0.075	5		0.075	0	0.075	1047		0.015	0	0.015	0		0.015	2847	0.015	0
NaN	NaN	0.283333	0.286717		NaN	NaN	0.283333	0.0782933		0.08	117	0.08	5		0.08	0	0.08	484		0.016	0	0.016	0		0.016	3864	0.016	0
NaN	NaN	0.3	0.294834		NaN	NaN	0.3	0.0782903		0.085	65	0.085	6		0.085	0	0.085	133		0.017	3	0.017	0		0.017	4997	0.017	0
NaN	NaN	0.316667	0.288956		NaN	NaN	0.316667	0.0787577		0.09	32	0.09	2		0.09	0	0.09	56		0.018	20	0.018	0		0.018	7161	0.018	0
NaN	NaN	0.333333	0.283845		NaN	NaN	0.333333	0.0789574		0.095	9	0.095	3		0.095	0	0.095	39		0.019	46	0.019	0		0.019	9164	0.019	2
NaN	NaN	0.35	0.284399		NaN	NaN	0.35	0.0783734		0.1	10	0.1	10		0.1	0	0.1	0		0.02	110	0.02	0		0.02	11224	0.02	4
NaN	NaN	0.366667	0.285483		NaN	NaN	0.366667	0.0779728		0.105	16	0.105	3		0.105	0	0.105	0		0.021	174	0.021	0		0.021	14092	0.021	2
NaN	NaN	0.383333	0.284679		NaN	NaN	0.383333	0.0779028		0.11	9	0.11	4		0.11	0	0.11	0		0.022	214	0.022	0		0.022	17578	0.022	0
NaN	NaN	0.4	0.291998		NaN	NaN	0.4	0.0776495		0.115	7	0.115	7		0.115	0	0.115	0		0.023	235	0.023	0		0.023	22214	0.023	0
NaN	NaN	0.416667	0.307523		NaN	NaN	0.416667	0.0771046		0.12	6	0.12	5		0.12	0	0.12	0		0.024	220	0.024	0		0.024	27459	0.024	8
NaN	NaN	0.433333	0.317306		NaN	NaN	0.433333	0.0764988		0.125	3	0.125	3		0.125	0	0.125	0		0.025	279	0.025	0		0.025	32778	0.025	12
NaN	NaN	0.45	0.316931		NaN	NaN	0.45	0.0764381		0.13	1	0.13	2		0.13	0	0.13	0		0.026	319	0.026	0		0.026	39806	0.026	10
NaN	NaN	0.466667	0.345162		NaN	NaN	0.466667	0.0754999		0.135	4	0.135	1		0.135	0	0.135	0		0.027	462	0.027	0		0.027	46819	0.027	17
NaN	NaN	0.483333	0.35345		NaN	NaN	0.483333	0.0746841		0.14	1	0.14	5		0.14	0	0.14	0		0.028	389	0.028	0		0.028	53958	0.028	23
NaN	NaN	0.5	0.361769		NaN	NaN	0.5	0.0742135		0.145	1	0.145	2		0.145	0	0.145	0		0.029	410	0.029	0		0.029	61424	0.029	63
NaN	NaN	0.516667	0.363544		NaN	NaN	0.516667	0.0756289		0.15	4	0.15	8							0.03	437	0.03	0		0.03	68237	0.03	46
NaN	NaN	0.533333	0.354387		NaN	NaN	0.533333	0.0753583		0.155	5	0.155	11							0.031	461	0.031	0		0.031	76061	0.031	71
NaN	NaN	0.55	0.350492		NaN	NaN	0.55	0.0754723		0.16	1	0.16	16							0.032	369	0.032	0		0.032	79877	0.032	81
NaN	NaN	0.566667	0.349676		NaN	NaN	0.566667	0.0751302		0.165	1	0.165	51							0.033	380	0.033	0		0.033	82511	0.033	125
NaN	NaN	0.583333	0.332571		NaN	NaN	0.583333	0.0737195		0.17	1	0.17	49							0.034	325	0.034	0		0.034	83905	0.034	179
NaN	NaN	0.6	0.331997		NaN	NaN	0.6	0.0734679		0.175	0	0.175	71							0.035	261	0.035	0		0.035	84238	0.035	186
NaN	NaN	0.616667	0.317488		NaN	NaN	0.616667	0.0735004		0.18	1	0.18	99							0.036	288	0.036	0		0.036	83750	0.036	344
NaN	NaN	0.633333	0.314439		NaN	NaN	0.633333	0.0740695		0.185	1	0.185	184							0.037	258	0.037	0		0.037	81063	0.037	451
NaN	NaN	0.65	0.299271		NaN	NaN	0.65	0.0732409		0.19	1	0.19	181							0.038	234	0.038	0		0.038	77278	0.038	742
NaN	NaN	0.666667	0.298938		NaN	NaN	0.666667	0.0731535		0.195	1	0.195	174							0.039	220	0.039	0		0.039	73399	0.039	1057
NaN	NaN	0.683333	0.300331		NaN	NaN	0.683333	0.0730898		0.2	0	0.2	238							0.04	222	0.04	0		0.04	67720	0.04	1451
NaN	NaN	0.7	0.301538		NaN	NaN	0.7	0.0727213		0.205	0	0.205	212							0.041	227	0.041	0		0.041	61142	0.041	2068
NaN	NaN	0.716667	0.304986		NaN	NaN	0.716667	0.0725478		0.21	0	0.21	270							0.042	238	0.042	0		0.042	54680	0.042	3158
NaN	NaN	0.733333	0.305881		NaN	NaN	0.733333	0.0717105		0.215	0	0.215	288							0.043	274	0.043	0		0.043	48788	0.043	4612
NaN	NaN	0.75	0.324927		NaN	NaN	0.75	0.0710503		0.22	0	0.22	331							0.044	291	0.044	0		0.044	42702	0.044	6324
NaN	NaN	0.766667	0.327814		NaN	NaN	0.766667	0.0710632		0.225	0	0.225	336							0.045	337	0.045	0		0.045	37716	0.045	9066
NaN	NaN	0.783333	0.32773		NaN	NaN	0.783333	0.0703792		0.23	1	0.23	408							0.046	412	0.046	0		0.046	32095	0.046	12673
NaN	NaN	0.8	0.326831		NaN	NaN	0.8	0.0704442		0.235	0	0.235	420							0.047	390	0.047	0		0.047	27426	0.047	17392
NaN	NaN	0.816667	0.326347		NaN	NaN	0.816667	0.0709978		0.24	0	0.24	444							0.048	438	0.048	0		0.048	22519	0.048	23097
NaN	NaN	0.833333	0.331424		NaN	NaN	0.833333	0.0706578		0.245	1	0.245	496							0.049	532	0.049	0		0.049	17925	0.049	30404
NaN	NaN	0.85	0.337506		NaN	NaN	0.85	0.0702313		0.25	2	0.25	429							0.05	604	0.05	0		0.05	13960	0.05	38998
NaN	NaN	0.866667	0.331318		NaN	NaN	0.866667	0.0700841		0.255	0	0.255	477							0.051	656	0.051	0		0.051	10331	0.051	48472
NaN	NaN	0.883333	0.305512		NaN	NaN	0.883333	0.0691746		0.26	3	0.26	494							0.052	681	0.052	0		0.052	7414	0.052	59197
NaN	NaN	0.9	0.319812		NaN	NaN	0.9	0.0681869		0.265	0	0.265	472							0.053	722	0.053	0		0.053	5044	0.053	70059
NaN	NaN	0.916667	0.326104		NaN	NaN	0.916667	0.0673419		0.27	0	0.27	478							0.054	697	0.054	0		0.054	3626	0.054	82115
NaN	NaN	0.933333	0.333537		NaN	NaN	0.933333	0.0678374		0.275	0	0.275	471							0.055	808	0.055	0		0.055	2553	0.055	93661
NaN	NaN	0.95	0.336714		NaN	NaN	0.95	0.0680631		0.28	1	0.28	449							0.056	900	0.056	0		0.056	1738	0.056	105377
NaN	NaN	0.966667	0.339755		NaN	NaN	0.966667	0.0672658		0.285	0	0.285	429							0.057	893	0.057	0		0.057	1026	0.057	117828
NaN	NaN	0.983333	0.336856		NaN	NaN	0.983333	0.0677522		0.29	0	0.29	422							0.058	939	0.058	0		0.058	685	0.058	130602
NaN	NaN	1	0.355474		NaN	NaN	1	0.0679099		0.295	0	0.295	437							0.059	928	0.059	0		0.059	385	0.059	143277
NaN	NaN	1.01667	0.353721		NaN	NaN	1.01667	0.0676466		0.3	0	0.3	439							0.06	901	0.06	0		0.06	232	0.06	154930
NaN	NaN	1.03333	0.355708		NaN	NaN	1.03333	0.0671715		0.305	0	0.305	494							0.061	890	0.061	0		0.061	199	0.061	166188
NaN	NaN	1.05	0.361027		NaN	NaN	1.05	0.0669139		0.31	0	0.31	480							0.062	1045	0.062	0		0.062	153	0.062	176394
NaN	NaN	1.06667	0.357222		NaN	NaN	1.06667	0.0664883		0.315	0	0.315	493							0.063	998	0.063	0		0.063	79	0.063	183827
NaN	NaN	1.08333	0.367348		NaN	NaN	1.08333	0.0664709		0.32	0	0.32	410							0.064	1011	0.064	0		0.064	28	0.064	190779
NaN	NaN	1.1	0.377478		NaN	NaN	1.1	0.0661048		0.325	0	0.325	381							0.065	948	0.065	0		0.065	63	0.065	195496
NaN	NaN	1.11667	0.379967		NaN	NaN	1.11667	0.0661039		0.33	0	0.33	389							0.066	979	0.066	0		0.066	33	0.066	199235
NaN	NaN	1.13333	0.372423		NaN	NaN	1.13333	0.0654253		0.335	0	0.335	416							0.067	1010	0.067	0		0.067	16	0.067	200675
NaN	NaN	1.15	0.374923		NaN	NaN	1.15	0.0660587		0.34	0	0.34	423							0.068	875	0.068	0		0.068	9	0.068	200430
NaN	NaN	1.16667	0.391142		NaN	NaN	1.16667	0.0661185		0.345	0	0.345	374							0.069	935	0.069	0		0.069	16	0.069	198974
NaN	NaN	1.18333	0.38834		NaN	NaN	1.18333	0.0648783		0.35	0	0.35	404							0.07	1008	0.07	0		0.07	8	0.07	195759
NaN	NaN	1.2	0.387721		NaN	NaN	1.2	0.0643503		0.355	0	0.355	349							0.071	1058	0.071	3		0.071	2	0.071	190491
NaN	NaN	1.21667	0.383587		NaN	NaN	1.21667	0.0651764		0.36	0	0.36	360							0.072	1036	0.072	3		0.072	5	0.072	182893
NaN	NaN	1.23333	0.382182		NaN	NaN	1.23333	0.0650586		0.365	0	0.365	273							0.073	1017	0.073	0		0.073	10	0.073	176080
NaN	NaN	1.25	0.381255		NaN	NaN	1.25	0.0647922		0.37	0	0.37	312							0.074	1073	0.074	5		0.074	2	0.074	168067
NaN	NaN	1.26667	0.382658		NaN	NaN	1.26667	0.0639883		0.375	0	0.375	272							0.075	1055	0.075	4		0.075	2	0.075	159677
NaN	NaN	1.28333	0.393115		NaN	NaN	1.28333	0.0628042		0.38	0	0.38	271							0.076	1011	0.076	4		0.076	2	0.076	150061
NaN	NaN	1.3	0.40413		NaN	NaN	1.3	0.0601266		0.385	0	0.385	278							0.077	1167	0.077	6		0.077	8	0.077	141440
NaN	NaN	1.31667	0.407284		NaN	NaN	1.31667	0.0599302		0.39	0	0.39	240							0.078	1086	0.078	2		0.078	12	0.078	131310
NaN	NaN	1.33333	0.409494		NaN	NaN	1.33333	0.0597038		0.395	0	0.395	176							0.079	1057	0.079	2		0.079	7	0.079	122867
NaN	NaN	1.35	0.408851		NaN	NaN	1.35	0.0582518		0.4	0	0.4	153							0.08	1141	0.08	2		0.08	2	0.08	112195
NaN	NaN	1.36667	0.406616		NaN	NaN	1.36667	0.0591255		0.405	0	0.405	142							0.081	1181	0.081	0		0.081	0	0.081	102904
NaN	NaN	1.38333	0.400564		NaN	NaN	1.38333	0.0592446		0.41	0	0.41	119							0.082	1293	0.082	6		0.082	2	0.082	93896
NaN	NaN	1.4	0.391368		NaN	NaN	1.4	0.0593918		0.415	0	0.415	103							0.083	1185	0.083	3		0.083	2	0.083	85964
NaN	NaN	1.41667	0.386008		NaN	NaN	1.41667	0.0592578		0.42	0	0.42	82							0.084	1358	0.084	7		0.084	0	0.084	77681
NaN	NaN	1.43333	0.390615		NaN	NaN	1.43333	0.0597189		0.425	0	0.425	83							0.085	1330	0.085	8		0.085	0	0.085	70053
NaN	NaN	1.45	0.37032		NaN	NaN	1.45	0.0599931		0.43	0	0.43	66							0.086	1313	0.086	13		0.086	2	0.086	63903
NaN	NaN	1.46667	0.360489		NaN	NaN	1.46667	0.0595538		0.435	0	0.435	70							0.087	1530	0.087	22		0.087	0	0.087	57577
NaN	NaN	1.48333	0.360128		NaN	NaN	1.48333	0.0593416		0.44	0	0.44	40							0.088	1464	0.088	11		0.088	3	0.088	51822
NaN	NaN	1.5	0.364941		NaN	NaN	1.5	0.0600766		0.445	0	0.445	22							0.089	1669	0.089	18		0.089	0	0.089	46148
NaN	NaN	1.51667	0.36353		NaN	NaN	1.51667	0.0601099		0.45	0	0.45	16							0.09	1554	0.09	25		0.09	0	0.09	40995
NaN	NaN	1.53333	0.366594		NaN	NaN	1.53333	0.0598522		0.455	0	0.455	26							0.091	1550	0.091	26		0.091	0	0.091	36946
NaN	NaN	1.55	0.362526		NaN	NaN	1.55	0.0599658		0.46	0	0.46	18							0.092	1594	0.092	20		0.092	0	0.092	32506
NaN	NaN	1.56667	0.369889		NaN	NaN	1.56667	0.059824		0.465	0	0.465	18							0.093	1558	0.093	34		0.093	0	0.093	28880
NaN	NaN	1.58333	0.370644		NaN	NaN	1.58333	0.0608516		0.47	0	0.47	30							0.094	1620	0.094	36		0.094	0	0.094	25682
NaN	NaN	1.6	0.374045		NaN	NaN	1.6	0.0607224		0.475	0	0.475	15							0.095	1653	0.095	24		0.095	0	0.095	23181
NaN	NaN	1.61667	0.372809		NaN	NaN	1.61667	0.0604655		0.48	0	0.48	11							0.096	1674	0.096	30		0.096	0	0.096	20482
NaN	NaN	1.63333	0.379917		NaN	NaN	1.63333	0.0611722		0.485	0	0.485	9							0.097	1695	0.097	46		0.097	0	0.097	18394
NaN	NaN	1.65	0.391166		NaN	NaN	1.65	0.0615173		0.49	0	0.49	5							0.098	1740	0.098	32		0.098	0	0.098	16311
NaN	NaN	1.66667	0.395528		NaN	NaN	1.66667	0.0620431		0.495	0	0.495	17							0.099	1774	0.099	74		0.099	0	0.099	14321
NaN	NaN	1.68333	0.395294		NaN	NaN	1.68333	0.0619009												0.1	1789	0.1	44		0.1	0	0.1	12270
NaN	NaN	1.7	0.4054		NaN	NaN	1.7	0.0618085												0.101	1740	0.101	62		0.101	0	0.101	10874
NaN	NaN	1.71667	0.404101		NaN	NaN	1.71667	0.0617502												0.102	1761	0.102	45		0.102	0	0.102	9578
NaN	NaN	1.73333	0.383401		NaN	NaN	1.73333	0.0618077												0.103	1648	0.103	37		0.103	1	0.103	8607
NaN	NaN	1.75	0.384314		NaN	NaN	1.75	0.0610071												0.104	1546	0.104	88		0.104	0	0.104	7734
NaN	NaN	1.76667	0.387465		NaN	NaN	1.76667	0.0603153												0.105	1552	0.105	83		0.105	0	0.105	6968
NaN	NaN	1.78333	0.384099		NaN	NaN	1.78333	0.0602232												0.106	1472	0.106	85		0.106	0	0.106	6166
NaN	NaN	1.8	0.387799		NaN	NaN	1.8	0.059814												0.107	1494	0.107	85		0.107	0	0.107	5358
NaN	NaN	1.81667	0.381493		NaN	NaN	1.81667	0.0582489												0.108	1410	0.108	95		0.108	1	0.108	4780
NaN	NaN	1.83333	0.375267		NaN	NaN	1.83333	0.0585855												0.109	1262	0.109	75		0.109	0	0.109	4651
NaN	NaN	1.85	0.372625		NaN	NaN	1.85	0.0585945												0.11	1211	0.11	104		0.11	1	0.11	4168
NaN	NaN	1.86667	0.371994		NaN	NaN	1.86667	0.0593192												0.111	1117	0.111	137		0.111	1	0.111	3788
NaN	NaN	1.88333	0.372985		NaN	NaN	1.88333	0.0591608												0.112	1010	0.112	126		0.112	1	0.112	3535
NaN	NaN	1.9	0.373063		NaN	NaN	1.9	0.0591427												0.113	999	0.113	152		0.113	4	0.113	3206
NaN	NaN	1.91667	0.368938		NaN	NaN	1.91667	0.0607118												0.114	929	0.114	186		0.114	2	0.114	2962
NaN	NaN	1.93333	0.366787		NaN	NaN	1.93333	0.0606551												0.115	938	0.115	191		0.115	5	0.115	2739
NaN	NaN	1.95	0.363802		NaN	NaN	1.95	0.0607333												0.116	816	0.116	223		0.116	2	0.116	2608
NaN	NaN	1.96667	0.36209		NaN	NaN	1.96667	0.059003												0.117	803	0.117	285		0.117	0	0.117	2422
NaN	NaN	1.98333	0.343371		NaN	NaN	1.98333	0.0588691												0.118	726	0.118	266		0.118	3	0.118	2258
NaN	NaN	2	0.339769		NaN	NaN	2	0.0575022												0.119	668	0.119	297		0.119	2	0.119	2231
NaN	NaN	2.01667	0.345306		NaN	NaN	2.01667	0.0559105												0.12	566	0.12	330		0.12	0	0.12	2130
NaN	NaN	2.03333	0.342362		NaN	NaN	2.03333	0.0564303												0.121	518	0.121	344		0.121	0	0.121	1956
NaN	NaN	2.05	0.336551		NaN	NaN	2.05	0.0560115												0.122	517	0.122	347		0.122	0	0.122	1921
NaN	NaN	2.06667	0.325994		NaN	NaN	2.06667	0.055701												0.123	433	0.123	363		0.123	0	0.123	1834
NaN	NaN	2.08333	0.316781		NaN	NaN	2.08333	0.0545202												0.124	367	0.124	337		0.124	1	0.124	1744
NaN	NaN	2.1	0.315839		NaN	NaN	2.1	0.0550335												0.125	310	0.125	327		0.125	1	0.125	1783
NaN	NaN	2.11667	0.32637		NaN	NaN	2.11667	0.0538634												0.126	249	0.126	320		0.126	0	0.126	1645
NaN	NaN	2.13333	0.322863		NaN	NaN	2.13333	0.0527068												0.127	206	0.127	350		0.127	0	0.127	1570
NaN	NaN	2.15	0.29875		NaN	NaN	2.15	0.0527832												0.128	172	0.128	348		0.128	0	0.128	1606
NaN	NaN	2.16667	0.303794		NaN	NaN	2.16667	0.0526641												0.129	133	0.129	384		0.129	0	0.129	1464
NaN	NaN	2.18333	0.309363		NaN	NaN	2.18333	0.0526172												0.13	113	0.13	325		0.13	0	0.13	1475
NaN	NaN	2.2	0.315306		NaN	NaN	2.2	0.0525766												0.131	91	0.131	359		0.131	0	0.131	1383
NaN	NaN	2.21667	0.317574		NaN	NaN	2.21667	0.0524989												0.132	90	0.132	344		0.132	0	0.132	1394
NaN	NaN	2.23333	0.312972		NaN	NaN	2.23333	0.0530233												0.133	91	0.133	369		0.133	0	0.133	1337
NaN	NaN	2.25	0.317739		NaN	NaN	2.25	0.0529711												0.134	61	0.134	392		0.134	0	0.134	1276
NaN	NaN	2.26667	0.298555		NaN	NaN	2.26667	0.0531633												0.135	58	0.135	379		0.135	0	0.135	1244
NaN	NaN	2.28333	0.293288		NaN	NaN	2.28333	0.0556773												0.136	30	0.136	412		0.136	0	0.136	1336
NaN	NaN	2.3	0.289467		NaN	NaN	2.3	0.0553985												0.137	29	0.137	442		0.137	0	0.137	1227
NaN	NaN	2.31667	0.290114		NaN	NaN	2.31667	0.0551847												0.138	20	0.138	412		0.138	0	0.138	1340
NaN	NaN	2.33333	0.292266		NaN	NaN	2.33333	0.0551294												0.139	35	0.139	400		0.139	0	0.139	1253
NaN	NaN	2.35	0.291979		NaN	NaN	2.35	0.0551646												0.14	32	0.14	478		0.14	0	0.14	1288
NaN	NaN	2.36667	0.29368		NaN	NaN	2.36667	0.0553164												0.141	48	0.141	540		0.141	0	0.141	1191
NaN	NaN	2.38333	0.284947		NaN	NaN	2.38333	0.0555558												0.142	33	0.142	466		0.142	0	0.142	1234
NaN	NaN	2.4	0.290624		NaN	NaN	2.4	0.0558484												0.143	34	0.143	519		0.143	0	0.143	1195
NaN	NaN	2.41667	0.293703		NaN	NaN	2.41667	0.0563398												0.144	33	0.144	562		0.144	0	0.144	1183
NaN	NaN	2.43333	0.28967		NaN	NaN	2.43333	0.0566573												0.145	31	0.145	599		0.145	0	0.145	1131
NaN	NaN	2.45	0.291625		NaN	NaN	2.45	0.0571489												0.146	23	0.146	640		0.146	0	0.146	1194
NaN	NaN	2.46667	0.287028		NaN	NaN	2.46667	0.0576268												0.147	9	0.147	593		0.147	0	0.147	1108
NaN	NaN	2.48333	0.278694		NaN	NaN	2.48333	0.0579569												0.148	15	0.148	646		0.148	0	0.148	1143
NaN	NaN	2.5	0.279033		NaN	NaN	2.5	0.0564972												0.149	9	0.149	716		0.149	0	0.149	1101
NaN	NaN	2.51667	0.277457		NaN	NaN	2.51667	0.0571528												0.15	14	0.15	723		0.15		0.15
NaN	NaN	2.53333	0.286005		NaN	NaN	2.53333	0.0573485												0.151	12	0.151	739
NaN	NaN	2.55	0.282403		NaN	NaN	2.55	0.0581616												0.152	6	0.152	794
NaN	NaN	2.56667	0.28449		NaN	NaN	2.56667	0.0579688												0.153	4	0.153	850
NaN	NaN	2.58333	0.291098		NaN	NaN	2.58333	0.0579664												0.154	4	0.154	866
NaN	NaN	2.6	0.298973		NaN	NaN	2.6	0.0577696												0.155	0	0.155	913
NaN	NaN	2.61667	0.30158		NaN	NaN	2.61667	0.0569866												0.156	0	0.156	1008
NaN	NaN	2.63333	0.299943		NaN	NaN	2.63333	0.0564992												0.157	0	0.157	1143
NaN	NaN	2.65	0.296325		NaN	NaN	2.65	0.0566492												0.158	0	0.158	1131
NaN	NaN	2.66667	0.293571		NaN	NaN	2.66667	0.0574554												0.159	0	0.159	1278
NaN	NaN	2.68333	0.28308		NaN	NaN	2.68333	0.0576522												0.16	0	0.16	1312
NaN	NaN	2.7	0.290906		NaN	NaN	2.7	0.0571899												0.161	0	0.161	1373
NaN	NaN	2.71667	0.2969		NaN	NaN	2.71667	0.057244												0.162	0	0.162	1531
NaN	NaN	2.73333	0.306859		NaN	NaN	2.73333	0.0569692												0.163	0	0.163	1682
NaN	NaN	2.75	0.306753		NaN	NaN	2.75	0.0569169												0.164	0	0.164	1756
NaN	NaN	2.76667	0.306452		NaN	NaN	2.76667	0.0566763												0.165	0	0.165	1883
NaN	NaN	2.78333	0.301695		NaN	NaN	2.78333	0.0554042												0.166	0	0.166	1903
NaN	NaN	2.8	0.306098		NaN	NaN	2.8	0.0554465												0.167	0	0.167	2094
NaN	NaN	2.81667	0.312199		NaN	NaN	2.81667	0.0553814												0.168	0	0.168	2160
NaN	NaN	2.83333	0.312663		NaN	NaN	2.83333	0.0555499												0.169	0	0.169	2408
NaN	NaN	2.85	0.335023		NaN	NaN	2.85	0.056949												0.17	0	0.17	2493
NaN	NaN	2.86667	0.338313		NaN	NaN	2.86667	0.0572099												0.171	0	0.171	2707
NaN	NaN	2.88333	0.33806		NaN	NaN	2.88333	0.0577953												0.172	0	0.172	2935
NaN	NaN	2.9	0.343816		NaN	NaN	2.9	0.0577803												0.173	0	0.173	3068
NaN	NaN	2.91667	0.345925		NaN	NaN	2.91667	0.0578893												0.174	0	0.174	3262
NaN	NaN	2.93333	0.34553		NaN	NaN	2.93333	0.0579931												0.175	0	0.175	3413
NaN	NaN	2.95	0.345592		NaN	NaN	2.95	0.0581635												0.176	0	0.176	3665
NaN	NaN	2.96667	0.346727		NaN	NaN	2.96667	0.0573118												0.177	0	0.177	3784
NaN	NaN	2.98333	0.35637		NaN	NaN	2.98333	0.0577895												0.178	0	0.178	3949
NaN	NaN	3	0.347318		NaN	NaN	3	0.0577108												0.179	0	0.179	4310
NaN	NaN	3.01667	0.348313		NaN	NaN	3.01667	0.0580925												0.18	0	0.18	4417
NaN	NaN	3.03333	0.347246		NaN	NaN	3.03333	0.0581694												0.181	0	0.181	4659
NaN	NaN	3.05	0.350181		NaN	NaN	3.05	0.0618056												0.182	0	0.182	4806
NaN	NaN	3.06667	0.351874		NaN	NaN	3.06667	0.061778												0.183	0	0.183	5180
NaN	NaN	3.08333	0.358411		NaN	NaN	3.08333	0.0615624												0.184	0	0.184	5521
NaN	NaN	3.1	0.350395		NaN	NaN	3.1	0.062718												0.185	0	0.185	5615
NaN	NaN	3.11667	0.350566		NaN	NaN	3.11667	0.0640548												0.186	0	0.186	5961
NaN	NaN	3.13333	0.352761		NaN	NaN	3.13333	0.0634576												0.187	0	0.187	6102
NaN	NaN	3.15	0.351678		NaN	NaN	3.15	0.0636051												0.188	0	0.188	6322
NaN	NaN	3.16667	0.35777		NaN	NaN	3.16667	0.0636702												0.189	0	0.189	6644
NaN	NaN	3.18333	0.352261		NaN	NaN	3.18333	0.0637976												0.19	0	0.19	6973
NaN	NaN	3.2	0.355567		NaN	NaN	3.2	0.0636838												0.191	0	0.191	7181
NaN	NaN	3.21667	0.358548		NaN	NaN	3.21667	0.0647362												0.192	0	0.192	7630
NaN	NaN	3.23333	0.34962		NaN	NaN	3.23333	0.0653975												0.193	0	0.193	8036
NaN	NaN	3.25	0.353243		NaN	NaN	3.25	0.0655113												0.194	0	0.194	8233
NaN	NaN	3.26667	0.356056		NaN	NaN	3.26667	0.0656179												0.195	0	0.195	8554
NaN	NaN	3.28333	0.358964		NaN	NaN	3.28333	0.0655597												0.196	0	0.196	8993
NaN	NaN	3.3	0.357541		NaN	NaN	3.3	0.0652418												0.197	0	0.197	9270
NaN	NaN	3.31667	0.35131		NaN	NaN	3.31667	0.0650457												0.198	0	0.198	9433
NaN	NaN	3.33333	0.348269		NaN	NaN	3.33333	0.0646805												0.199	0	0.199	9774
NaN	NaN	3.35	0.343347		NaN	NaN	3.35	0.064371												0.2	0	0.2	9948
NaN	NaN	3.36667	0.338559		NaN	NaN	3.36667	0.0643329												0.201	0	0.201	10219
NaN	NaN	3.38333	0.332717		NaN	NaN	3.38333	0.0643617												0.202	0	0.202	10884
NaN	NaN	3.4	0.331872		NaN	NaN	3.4	0.0651637												0.203	0	0.203	10681
NaN	NaN	3.41667	0.331212		NaN	NaN	3.41667	0.0661656												0.204	0	0.204	11064
NaN	NaN	3.43333	0.334268		NaN	NaN	3.43333	0.0666256												0.205	0	0.205	11410
NaN	NaN	3.45	0.338096		NaN	NaN	3.45	0.0669113												0.206	0	0.206	11723
NaN	NaN	3.46667	0.339913		NaN	NaN	3.46667	0.0668261												0.207	0	0.207	12077
NaN	NaN	3.48333	0.345022		NaN	NaN	3.48333	0.0659889												0.208	0	0.208	12022
NaN	NaN	3.5	0.341585		NaN	NaN	3.5	0.0658795												0.209	0	0.209	12672
NaN	NaN	3.51667	0.33121		NaN	NaN	3.51667	0.0667335												0.21	0	0.21	13102
NaN	NaN	3.53333	0.332721		NaN	NaN	3.53333	0.0661312												0.211	0	0.211	13250
NaN	NaN	3.55	0.332174		NaN	NaN	3.55	0.0656612												0.212	0	0.212	13445
NaN	NaN	3.56667	0.322127		NaN	NaN	3.56667	0.0655446												0.213	0	0.213	13825
NaN	NaN	3.58333	0.31722		NaN	NaN	3.58333	0.0664652												0.214	0	0.214	14402
NaN	NaN	3.6	0.309307		NaN	NaN	3.6	0.0667867												0.215	0	0.215	14494
NaN	NaN	3.61667	0.304121		NaN	NaN	3.61667	0.0658867												0.216	0	0.216	14725
NaN	NaN	3.63333	0.303681		NaN	NaN	3.63333	0.0645034												0.217	0	0.217	15365
NaN	NaN	3.65	0.301944		NaN	NaN	3.65	0.065049												0.218	0	0.218	15597
NaN	NaN	3.66667	0.3013		NaN	NaN	3.66667	0.0664618												0.219	0	0.219	16125
NaN	NaN	3.68333	0.296843		NaN	NaN	3.68333	0.066856												0.22	0	0.22	16416
NaN	NaN	3.7	0.291569		NaN	NaN	3.7	0.0668108												0.221	0	0.221	16446
NaN	NaN	3.71667	0.29491		NaN	NaN	3.71667	0.0670666												0.222	0	0.222	17127
NaN	NaN	3.73333	0.295938		NaN	NaN	3.73333	0.0673243												0.223	0	0.223	17152
NaN	NaN	3.75	0.307102		NaN	NaN	3.75	0.067441												0.224	0	0.224	17640
NaN	NaN	3.76667	0.311504		NaN	NaN	3.76667	0.0678844												0.225	0	0.225	17929
NaN	NaN	3.78333	0.307306		NaN	NaN	3.78333	0.0688606												0.226	0	0.226	18416
NaN	NaN	3.8	0.306773		NaN	NaN	3.8	0.0688837												0.227	0	0.227	18434
NaN	NaN	3.81667	0.301284		NaN	NaN	3.81667	0.0682553												0.228	0	0.228	18743
NaN	NaN	3.83333	0.279979		NaN	NaN	3.83333	0.0682582												0.229	0	0.229	19136
NaN	NaN	3.85	0.269605		NaN	NaN	3.85	0.0673978												0.23	0	0.23	19460
NaN	NaN	3.86667	0.274006		NaN	NaN	3.86667	0.0669133												0.231	0	0.231	19662
NaN	NaN	3.88333	0.269574		NaN	NaN	3.88333	0.0662156												0.232	0	0.232	19807
NaN	NaN	3.9	0.277704		NaN	NaN	3.9	0.0646222												0.233	0	0.233	20278
NaN	NaN	3.91667	0.279145		NaN	NaN	3.91667	0.0645816												0.234	0	0.234	20498
NaN	NaN	3.93333	0.278993		NaN	NaN	3.93333	0.0647333												0.235	0	0.235	20773
NaN	NaN	3.95	0.27859		NaN	NaN	3.95	0.0648358												0.236	0	0.236	20954
NaN	NaN	3.96667	0.271063		NaN	NaN	3.96667	0.0647379												0.237	0	0.237	21345
NaN	NaN	3.98333	0.273801		NaN	NaN	3.98333	0.0647527												0.238	0	0.238	21143
NaN	NaN	4	0.271447		NaN	NaN	4	0.0645473												0.239	0	0.239	21539
NaN	NaN	4.01667	0.276161		NaN	NaN	4.01667	0.0634255												0.24	0	0.24	21839
NaN	NaN	4.03333	0.276452		NaN	NaN	4.03333	0.0634863												0.241	0	0.241	21969
NaN	NaN	4.05	0.272173		NaN	NaN	4.05	0.0633464												0.242	0	0.242	21996
NaN	NaN	4.06667	0.261814		NaN	NaN	4.06667	0.0629216												0.243	0	0.243	22422
NaN	NaN	4.08333	0.261837		NaN	NaN	4.08333	0.0629329												0.244	0	0.244	22590
NaN	NaN	4.1	0.260166		NaN	NaN	4.1	0.0631908												0.245	0	0.245	22736
NaN	NaN	4.11667	0.256818		NaN	NaN	4.11667	0.0638861												0.246	0	0.246	22919
NaN	NaN	4.13333	0.248591		NaN	NaN	4.13333	0.0640501												0.247	0	0.247	23530
NaN	NaN	4.15	0.241332		NaN	NaN	4.15	0.063511												0.248	0	0.248	23617
NaN	NaN	4.16667	0.240491		NaN	NaN	4.16667	0.0638255												0.249	0	0.249	23579
NaN	NaN	4.18333	0.234452		NaN	NaN	4.18333	0.0638604												0.25	0	0.25	23910
NaN	NaN	4.2	0.231244		NaN	NaN	4.2	0.063729												0.251	0	0.251	24086
NaN	NaN	4.21667	0.230214		NaN	NaN	4.21667	0.063165												0.252	0	0.252	24571
NaN	NaN	4.23333	0.227283		NaN	NaN	4.23333	0.0629434												0.253	0	0.253	24623
NaN	NaN	4.25	0.224978		NaN	NaN	4.25	0.0631473												0.254	0	0.254	24388
NaN	NaN	4.26667	0.220864		NaN	NaN	4.26667	0.0610224												0.255	0	0.255	24885
NaN	NaN	4.28333	0.222999		NaN	NaN	4.28333	0.0610801												0.256	0	0.256	24863
NaN	NaN	4.3	0.223279		NaN	NaN	4.3	0.0608463												0.257	0	0.257	25213
NaN	NaN	4.31667	0.223928		NaN	NaN	4.31667	0.0614726												0.258	0	0.258	25389
NaN	NaN	4.33333	0.223448		NaN	NaN	4.33333	0.062034												0.259	0	0.259	25638
NaN	NaN	4.35	0.224013		NaN	NaN	4.35	0.0618409												0.26	0	0.26	25778
NaN	NaN	4.36667	0.22513		NaN	NaN	4.36667	0.0616111												0.261	0	0.261	26234
NaN	NaN	4.38333	0.215162		NaN	NaN	4.38333	0.0621476												0.262	0	0.262	26034
NaN	NaN	4.4	0.219257		NaN	NaN	4.4	0.0617484												0.263	0	0.263	26095
NaN	NaN	4.41667	0.212814		NaN	NaN	4.41667	0.0613772												0.264	0	0.264	26119
NaN	NaN	4.43333	0.208983		NaN	NaN	4.43333	0.0608553												0.265	0	0.265	26155
NaN	NaN	4.45	0.207721		NaN	NaN	4.45	0.060505												0.266	0	0.266	26714
NaN	NaN	4.46667	0.203007		NaN	NaN	4.46667	0.0609722												0.267	0	0.267	26754
NaN	NaN	4.48333	0.202472		NaN	NaN	4.48333	0.0619349												0.268	0	0.268	26998
NaN	NaN	4.5	0.206269		NaN	NaN	4.5	0.0635368												0.269	0	0.269	26522
NaN	NaN	4.51667	0.217397		NaN	NaN	4.51667	0.0638096												0.27	0	0.27	27129
NaN	NaN	4.53333	0.219112		NaN	NaN	4.53333	0.0638165												0.271	0	0.271	27020
NaN	NaN	4.55	0.218339		NaN	NaN	4.55	0.0642761												0.272	0	0.272	26910
NaN	NaN	4.56667	0.214639		NaN	NaN	4.56667	0.0650142												0.273	0	0.273	26863
NaN	NaN	4.58333	0.216339		NaN	NaN	4.58333	0.0660111												0.274	0	0.274	26967
NaN	NaN	4.6	0.216058		NaN	NaN	4.6	0.0666126												0.275	0	0.275	26989
NaN	NaN	4.61667	0.215154		NaN	NaN	4.61667	0.0675623												0.276	0	0.276	27097
NaN	NaN	4.63333	0.215145		NaN	NaN	4.63333	0.0678383												0.277	0	0.277	27185
NaN	NaN	4.65	0.217411		NaN	NaN	4.65	0.0674099												0.278	0	0.278	27280
NaN	NaN	4.66667	0.211887		NaN	NaN	4.66667	0.0682274												0.279	0	0.279	27279
NaN	NaN	4.68333	0.210819		NaN	NaN	4.68333	0.0681964												0.28	0	0.28	27484
NaN	NaN	4.7	0.197504		NaN	NaN	4.7	0.068026												0.281	0	0.281	27378
NaN	NaN	4.71667	0.194348		NaN	NaN	4.71667	0.0687148												0.282	0	0.282	27403
NaN	NaN	4.73333	0.189127		NaN	NaN	4.73333	0.0692217												0.283	0	0.283	27693
NaN	NaN	4.75	0.184001		NaN	NaN	4.75	0.0691042												0.284	0	0.284	27531
NaN	NaN	4.76667	0.186827		NaN	NaN	4.76667	0.0692024												0.285	0	0.285	27695
NaN	NaN	4.78333	0.178036		NaN	NaN	4.78333	0.0694202												0.286	0	0.286	27748
NaN	NaN	4.8	0.179282		NaN	NaN	4.8	0.0700024												0.287	0	0.287	27669
NaN	NaN	4.81667	0.17005		NaN	NaN	4.81667	0.0696703												0.288	0	0.288	27870
NaN	NaN	4.83333	0.16978		NaN	NaN	4.83333	0.0680827												0.289	0	0.289	27783
NaN	NaN	4.85	0.171067		NaN	NaN	4.85	0.0679112												0.29	0	0.29	27903
NaN	NaN	4.86667	0.169563		NaN	NaN	4.86667	0.0674663												0.291	0	0.291	28180
NaN	NaN	4.88333	0.160607		NaN	NaN	4.88333	0.0669434												0.292	0	0.292	27969
NaN	NaN	4.9	0.164497		NaN	NaN	4.9	0.0668002												0.293	0	0.293	28207
NaN	NaN	4.91667	0.167436		NaN	NaN	4.91667	0.0675465												0.294	0	0.294	27381
NaN	NaN	4.93333	0.166183		NaN	NaN	4.93333	0.0676749												0.295	0	0.295	27632
NaN	NaN	4.95	0.169948		NaN	NaN	4.95	0.0676539												0.296	0	0.296	27988
NaN	NaN	4.96667	0.167307		NaN	NaN	4.96667	0.0671379												0.297	0	0.297	27925
NaN	NaN	4.98333	0.173078		NaN	NaN	4.98333	0.0666706												0.298	0	0.298	28126
NaN	NaN	5	0.169682		NaN	NaN	5	0.0666495												0.299	0	0.299	27942
NaN	NaN	5.01667	0.169668		NaN	NaN	5.01667	0.0664562												0.3	0	0.3	27882
NaN	NaN	5.03333	0.169744		NaN	NaN	5.03333	0.0628154												0.301	0	0.301	27794
NaN	NaN	5.05	0.166047		NaN	NaN	5.05	0.0634337												0.302	0	0.302	27768
NaN	NaN	5.06667	0.165911		NaN	NaN	5.06667	0.0634329												0.303	0	0.303	27422
NaN	NaN	5.08333	0.162976		NaN	NaN	5.08333	0.0623538												0.304	0	0.304	27760
NaN	NaN	5.1	0.16198		NaN	NaN	5.1	0.061367												0.305	0	0.305	27740
NaN	NaN	5.11667	0.166378		NaN	NaN	5.11667	0.0611306												0.306	0	0.306	27795
NaN	NaN	5.13333	0.165854		NaN	NaN	5.13333	0.061613												0.307	0	0.307	27353
NaN	NaN	5.15	0.167444		NaN	NaN	5.15	0.0628354												0.308	0	0.308	27493
NaN	NaN	5.16667	0.167052		NaN	NaN	5.16667	0.0628209												0.309	0	0.309	27429
NaN	NaN	5.18333	0.167506		NaN	NaN	5.18333	0.0623099												0.31	0	0.31	27346
NaN	NaN	5.2	0.168948		NaN	NaN	5.2	0.0614868												0.311	0	0.311	26786
NaN	NaN	5.21667	0.167328		NaN	NaN	5.21667	0.0609353												0.312	0	0.312	27160
NaN	NaN	5.23333	0.17143		NaN	NaN	5.23333	0.061517												0.313	0	0.313	27448
NaN	NaN	5.25	0.170302		NaN	NaN	5.25	0.0612808												0.314	0	0.314	26919
NaN	NaN	5.26667	0.167283		NaN	NaN	5.26667	0.0616346												0.315	0	0.315	27111
NaN	NaN	5.28333	0.16818		NaN	NaN	5.28333	0.0616008												0.316	0	0.316	26657
NaN	NaN	5.3	0.170129		NaN	NaN	5.3	0.0618664												0.317	0	0.317	26268
NaN	NaN	5.31667	0.169009		NaN	NaN	5.31667	0.0618137												0.318	0	0.318	26793
NaN	NaN	5.33333	0.171154		NaN	NaN	5.33333	0.0614339												0.319	0	0.319	26656
NaN	NaN	5.35	0.17876		NaN	NaN	5.35	0.061404												0.32	0	0.32	26255
NaN	NaN	5.36667	0.181967		NaN	NaN	5.36667	0.0617737												0.321	0	0.321	26056
NaN	NaN	5.38333	0.180418		NaN	NaN	5.38333	0.0612104												0.322	0	0.322	26039
NaN	NaN	5.4	0.182108		NaN	NaN	5.4	0.0597678												0.323	0	0.323	26030
NaN	NaN	5.41667	0.182798		NaN	NaN	5.41667	0.0593891												0.324	0	0.324	26204
NaN	NaN	5.43333	0.182839		NaN	NaN	5.43333	0.0592979												0.325	0	0.325	25886
NaN	NaN	5.45	0.182852		NaN	NaN	5.45	0.0614527												0.326	0	0.326	25699
NaN	NaN	5.46667	0.183655		NaN	NaN	5.46667	0.0621044												0.327	0	0.327	25576
NaN	NaN	5.48333	0.187135		NaN	NaN	5.48333	0.062435												0.328	0	0.328	25116
NaN	NaN	5.5	0.191942		NaN	NaN	5.5	0.0620618												0.329	0	0.329	25144
NaN	NaN	5.51667	0.190639		NaN	NaN	5.51667	0.0621811												0.33	0	0.33	24646
NaN	NaN	5.53333	0.189398		NaN	NaN	5.53333	0.061839												0.331	0	0.331	24686
NaN	NaN	5.55	0.190744		NaN	NaN	5.55	0.0615401												0.332	0	0.332	24293
NaN	NaN	5.56667	0.189129		NaN	NaN	5.56667	0.0607194												0.333	0	0.333	24078
NaN	NaN	5.58333	0.188814		NaN	NaN	5.58333	0.0606684												0.334	0	0.334	24145
NaN	NaN	5.6	0.188583		NaN	NaN	5.6	0.0605688												0.335	0	0.335	23612
NaN	NaN	5.61667	0.189423		NaN	NaN	5.61667	0.060349												0.336	0	0.336	23834
NaN	NaN	5.63333	0.187399		NaN	NaN	5.63333	0.0594937												0.337	0	0.337	23556
NaN	NaN	5.65	0.19135		NaN	NaN	5.65	0.0589632												0.338	0	0.338	23955
NaN	NaN	5.66667	0.191915		NaN	NaN	5.66667	0.0588243												0.339	0	0.339	23057
NaN	NaN	5.68333	0.193043		NaN	NaN	5.68333	0.0590625												0.34	0	0.34	23277
NaN	NaN	5.7	0.19528		NaN	NaN	5.7	0.0598492												0.341	0	0.341	22848
NaN	NaN	5.71667	0.190178		NaN	NaN	5.71667	0.0602838												0.342	0	0.342	22448
NaN	NaN	5.73333	0.191824		NaN	NaN	5.73333	0.0632736												0.343	0	0.343	22635
NaN	NaN	5.75	0.188785		NaN	NaN	5.75	0.0628346												0.344	0	0.344	22485
NaN	NaN	5.76667	0.194399		NaN	NaN	5.76667	0.0624528												0.345	0	0.345	22227
NaN	NaN	5.78333	0.192934		NaN	NaN	5.78333	0.0624377												0.346	0	0.346	21801
NaN	NaN	5.8	0.197443		NaN	NaN	5.8	0.0624598												0.347	0	0.347	21476
NaN	NaN	5.81667	0.196077		NaN	NaN	5.81667	0.0631212												0.348	0	0.348	21188
NaN	NaN	5.83333	0.190857		NaN	NaN	5.83333	0.0631779												0.349	0	0.349	21006
NaN	NaN	5.85	0.191854		NaN	NaN	5.85	0.063712												0.35	0	0.35	20971
NaN	NaN	5.86667	0.190487		NaN	NaN	5.86667	0.064084												0.351	0	0.351	20491
NaN	NaN	5.88333	0.188124		NaN	NaN	5.88333	0.0663157												0.352	0	0.352	20391
NaN	NaN	5.9	0.185422		NaN	NaN	5.9	0.0664992												0.353	0	0.353	19915
NaN	NaN	5.91667	0.18561		NaN	NaN	5.91667	0.0665717												0.354	0	0.354	20029
NaN	NaN	5.93333	0.178918		NaN	NaN	5.93333	0.0664541												0.355	0	0.355	19594
NaN	NaN	5.95	0.178301		NaN	NaN	5.95	0.0664803												0.356	0	0.356	19184
NaN	NaN	5.96667	0.173516		NaN	NaN	5.96667	0.0663541												0.357	0	0.357	19194
NaN	NaN	5.98333	0.17526		NaN	NaN	5.98333	0.0660321												0.358	0	0.358	18897
NaN	NaN	6	0.174122		NaN	NaN	6	0.066296												0.359	0	0.359	18470
NaN	NaN	6.01667	0.174442		NaN	NaN	6.01667	0.0666721												0.36	0	0.36	18184
NaN	NaN	6.03333	0.174119		NaN	NaN	6.03333	0.0667823												0.361	0	0.361	18130
NaN	NaN	6.05	0.175152		NaN	NaN	6.05	0.0674997												0.362	0	0.362	17879
NaN	NaN	6.06667	0.181986		NaN	NaN	6.06667	0.0670881												0.363	0	0.363	17407
NaN	NaN	6.08333	0.182373		NaN	NaN	6.08333	0.0668613												0.364	0	0.364	17216
NaN	NaN	6.1	0.184896		NaN	NaN	6.1	0.0670381												0.365	0	0.365	16945
NaN	NaN	6.11667	0.186574		NaN	NaN	6.11667	0.0676143												0.366	0	0.366	16719
NaN	NaN	6.13333	0.185239		NaN	NaN	6.13333	0.0678429												0.367	0	0.367	16252
NaN	NaN	6.15	0.182861		NaN	NaN	6.15	0.068567												0.368	0	0.368	16165
NaN	NaN	6.16667	0.185855		NaN	NaN	6.16667	0.0690033												0.369	0	0.369	15776
NaN	NaN	6.18333	0.184786		NaN	NaN	6.18333	0.0693982												0.37	0	0.37	15505
NaN	NaN	6.2	0.184365		NaN	NaN	6.2	0.0693885												0.371	0	0.371	15400
NaN	NaN	6.21667	0.179368		NaN	NaN	6.21667	0.069443												0.372	0	0.372	15288
NaN	NaN	6.23333	0.184616		NaN	NaN	6.23333	0.0691118												0.373	0	0.373	14892
NaN	NaN	6.25	0.188633		NaN	NaN	6.25	0.0694127												0.374	0	0.374	14767
NaN	NaN	6.26667	0.188315		NaN	NaN	6.26667	0.0691352												0.375	0	0.375	14675
NaN	NaN	6.28333	0.185162		NaN	NaN	6.28333	0.0699183												0.376	0	0.376	14313
NaN	NaN	6.3	0.186975		NaN	NaN	6.3	0.0693953												0.377	0	0.377	13968
NaN	NaN	6.31667	0.187859		NaN	NaN	6.31667	0.068743												0.378	0	0.378	13924
NaN	NaN	6.33333	0.178779		NaN	NaN	6.33333	0.0694783												0.379	0	0.379	13592
NaN	NaN	6.35	0.180246		NaN	NaN	6.35	0.0692494												0.38	0	0.38	13189
NaN	NaN	6.36667	0.17848		NaN	NaN	6.36667	0.0684368												0.381	0	0.381	12916
NaN	NaN	6.38333	0.18272		NaN	NaN	6.38333	0.0681832												0.382	0	0.382	12839
NaN	NaN	6.4	0.18374		NaN	NaN	6.4	0.0685085												0.383	0	0.383	12714
NaN	NaN	6.41667	0.191464		NaN	NaN	6.41667	0.0685919												0.384	0	0.384	12329
NaN	NaN	6.43333	0.190747		NaN	NaN	6.43333	0.0685062												0.385	0	0.385	11944
NaN	NaN	6.45	0.18622		NaN	NaN	6.45	0.0681579												0.386	0	0.386	11619
NaN	NaN	6.46667	0.171484		NaN	NaN	6.46667	0.0674119												0.387	0	0.387	11511
NaN	NaN	6.48333	0.160292		NaN	NaN	6.48333	0.0658704												0.388	0	0.388	11374
NaN	NaN	6.5	0.164964		NaN	NaN	6.5	0.0656293												0.389	0	0.389	11231
NaN	NaN	6.51667	0.167588		NaN	NaN	6.51667	0.0653032												0.39	0	0.39	10891
NaN	NaN	6.53333	0.166557		NaN	NaN	6.53333	0.0647167												0.391	0	0.391	10656
NaN	NaN	6.55	0.165659		NaN	NaN	6.55	0.0638135												0.392	0	0.392	10548
NaN	NaN	6.56667	0.165904		NaN	NaN	6.56667	0.06294												0.393	0	0.393	10510
NaN	NaN	6.58333	0.1699		NaN	NaN	6.58333	0.0624323												0.394	0	0.394	10247
NaN	NaN	6.6	0.167641		NaN	NaN	6.6	0.0619077												0.395	0	0.395	9863
NaN	NaN	6.61667	0.166032		NaN	NaN	6.61667	0.0615984												0.396	0	0.396	9863
NaN	NaN	6.63333	0.161912		NaN	NaN	6.63333	0.0624891												0.397	0	0.397	9747
NaN	NaN	6.65	0.161094		NaN	NaN	6.65	0.0638759												0.398	0	0.398	9161
NaN	NaN	6.66667	0.159404		NaN	NaN	6.66667	0.0653385												0.399	0	0.399	9054
NaN	NaN	6.68333	0.157155		NaN	NaN	6.68333	0.0661415												0.4	0	0.4	9025
NaN	NaN	6.7	0.154912		NaN	NaN	6.7	0.0655639												0.401	0	0.401	8828
NaN	NaN	6.71667	0.154177		NaN	NaN	6.71667	0.0654585												0.402	0	0.402	8554
NaN	NaN	6.73333	0.155517		NaN	NaN	6.73333	0.0659308												0.403	0	0.403	8289
NaN	NaN	6.75	0.150544		NaN	NaN	6.75	0.0679664												0.404	0	0.404	8135
NaN	NaN	6.76667	0.152337		NaN	NaN	6.76667	0.0679767												0.405	0	0.405	7908
NaN	NaN	6.78333	0.153322		NaN	NaN	6.78333	0.0678778												0.406	0	0.406	7925
NaN	NaN	6.8	0.15734		NaN	NaN	6.8	0.0681709												0.407	0	0.407	7500
NaN	NaN	6.81667	0.156986		NaN	NaN	6.81667	0.0685113												0.408	0	0.408	7465
NaN	NaN	6.83333	0.159144		NaN	NaN	6.83333	0.0688333												0.409	0	0.409	7150
NaN	NaN	6.85	0.162843		NaN	NaN	6.85	0.0691868												0.41	0	0.41	7194
NaN	NaN	6.86667	0.159466		NaN	NaN	6.86667	0.0693838												0.411	0	0.411	6968
NaN	NaN	6.88333	0.16405		NaN	NaN	6.88333	0.0684088												0.412	0	0.412	6906
NaN	NaN	6.9	0.164665		NaN	NaN	6.9	0.068398												0.413	0	0.413	6609
NaN	NaN	6.91667	0.16562		NaN	NaN	6.91667	0.0686559												0.414	0	0.414	6357
NaN	NaN	6.93333	0.164965		NaN	NaN	6.93333	0.0694267												0.415	0	0.415	6040
NaN	NaN	6.95	0.16872		NaN	NaN	6.95	0.0699624												0.416	0	0.416	6122
NaN	NaN	6.96667	0.16816		NaN	NaN	6.96667	0.0695959												0.417	0	0.417	5942
NaN	NaN	6.98333	0.17446		NaN	NaN	6.98333	0.0701097												0.418	0	0.418	5809
NaN	NaN	7	0.182105		NaN	NaN	7	0.069953												0.419	0	0.419	5716
NaN	NaN	7.01667	0.182357		NaN	NaN	7.01667	0.0698962												0.42	0	0.42	5568
NaN	NaN	7.03333	0.19137		NaN	NaN	7.03333	0.0696116												0.421	0	0.421	5389
NaN	NaN	7.05	0.188407		NaN	NaN	7.05	0.0695889												0.422	0	0.422	5236
NaN	NaN	7.06667	0.196462		NaN	NaN	7.06667	0.0693411												0.423	0	0.423	5241
NaN	NaN	7.08333	0.19286		NaN	NaN	7.08333	0.0697898												0.424	0	0.424	4969
NaN	NaN	7.1	0.1916		NaN	NaN	7.1	0.0702136												0.425	0	0.425	4955
NaN	NaN	7.11667	0.190564		NaN	NaN	7.11667	0.069528												0.426	0	0.426	4617
NaN	NaN	7.13333	0.192919		NaN	NaN	7.13333	0.0685689												0.427	0	0.427	4580
NaN	NaN	7.15	0.193167		NaN	NaN	7.15	0.0692228												0.428	0	0.428	4489
NaN	NaN	7.16667	0.193187		NaN	NaN	7.16667	0.0708298												0.429	0	0.429	4195
NaN	NaN	7.18333	0.192916		NaN	NaN	7.18333	0.0710531												0.43	0	0.43	4141
NaN	NaN	7.2	0.191432		NaN	NaN	7.2	0.0710838												0.431	0	0.431	4105
NaN	NaN	7.21667	0.186508		NaN	NaN	7.21667	0.0708895												0.432	0	0.432	3832
NaN	NaN	7.23333	0.186429		NaN	NaN	7.23333	0.0710419												0.433	0	0.433	3856
NaN	NaN	7.25	0.188294		NaN	NaN	7.25	0.0721428												0.434	0	0.434	3819
NaN	NaN	7.26667	0.189959		NaN	NaN	7.26667	0.0722826												0.435	0	0.435	3652
NaN	NaN	7.28333	0.187225		NaN	NaN	7.28333	0.0725364												0.436	0	0.436	3585
NaN	NaN	7.3	0.183815		NaN	NaN	7.3	0.0727131												0.437	0	0.437	3438
NaN	NaN	7.31667	0.185195		NaN	NaN	7.31667	0.0729506												0.438	0	0.438	3419
NaN	NaN	7.33333	0.181039		NaN	NaN	7.33333	0.0725457												0.439	0	0.439	3206
NaN	NaN	7.35	0.198574		NaN	NaN	7.35	0.0720951												0.44	0	0.44	3201
NaN	NaN	7.36667	0.195126		NaN	NaN	7.36667	0.0721017												0.441	0	0.441	3045
NaN	NaN	7.38333	0.193155		NaN	NaN	7.38333	0.0721298												0.442	0	0.442	2933
NaN	NaN	7.4	0.186233		NaN	NaN	7.4	0.0719786												0.443	0	0.443	2881
NaN	NaN	7.41667	0.185479		NaN	NaN	7.41667	0.071939												0.444	0	0.444	2857
NaN	NaN	7.43333	0.185623		NaN	NaN	7.43333	0.0706077												0.445	0	0.445	2723
NaN	NaN	7.45	0.189407		NaN	NaN	7.45	0.0706384												0.446	0	0.446	2739
NaN	NaN	7.46667	0.183711		NaN	NaN	7.46667	0.0706399												0.447	0	0.447	2535
NaN	NaN	7.48333	0.18139		NaN	NaN	7.48333	0.0699097												0.448	0	0.448	2555
NaN	NaN	7.5	0.180359		NaN	NaN	7.5	0.0704268												0.449	0	0.449	2342
NaN	NaN	7.51667	0.180009		NaN	NaN	7.51667	0.0707791												0.45	0	0.45	2319
NaN	NaN	7.53333	0.180821		NaN	NaN	7.53333	0.070045												0.451	0	0.451	2221
NaN	NaN	7.55	0.182173		NaN	NaN	7.55	0.0703014												0.452	0	0.452	2149
NaN	NaN	7.56667	0.183378		NaN	NaN	7.56667	0.0703												0.453	0	0.453	2114
NaN	NaN	7.58333	0.182186		NaN	NaN	7.58333	0.070426												0.454	0	0.454	2056
NaN	NaN	7.6	0.182014		NaN	NaN	7.6	0.0711346												0.455	0	0.455	2044
NaN	NaN	7.61667	0.183116		NaN	NaN	7.61667	0.0712037												0.456	0	0.456	1938
NaN	NaN	7.63333	0.184596		NaN	NaN	7.63333	0.0704892												0.457	0	0.457	1785
NaN	NaN	7.65	0.184465		NaN	NaN	7.65	0.0701771												0.458	0	0.458	1747
NaN	NaN	7.66667	0.185347		NaN	NaN	7.66667	0.0708528												0.459	0	0.459	1767
NaN	NaN	7.68333	0.183429		NaN	NaN	7.68333	0.0693341												0.46	0	0.46	1677
NaN	NaN	7.7	0.194638		NaN	NaN	7.7	0.0695072												0.461	0	0.461	1672
NaN	NaN	7.71667	0.193869		NaN	NaN	7.71667	0.0670756												0.462	0	0.462	1609
NaN	NaN	7.73333	0.197779		NaN	NaN	7.73333	0.067441												0.463	0	0.463	1517
NaN	NaN	7.75	0.195733		NaN	NaN	7.75	0.067273												0.464	0	0.464	1458
NaN	NaN	7.76667	0.1937		NaN	NaN	7.76667	0.0676611												0.465	0	0.465	1467
NaN	NaN	7.78333	0.190276		NaN	NaN	7.78333	0.0681146												0.466	0	0.466	1350
NaN	NaN	7.8	0.188095		NaN	NaN	7.8	0.0676059												0.467	0	0.467	1293
NaN	NaN	7.81667	0.192262		NaN	NaN	7.81667	0.067584												0.468	0	0.468	1306
NaN	NaN	7.83333	0.190395		NaN	NaN	7.83333	0.0672139												0.469	0	0.469	1241
NaN	NaN	7.85	0.190273		NaN	NaN	7.85	0.0664471												0.47	0	0.47	1191
NaN	NaN	7.86667	0.19304		NaN	NaN	7.86667	0.0647617												0.471	0	0.471	1207
NaN	NaN	7.88333	0.201682		NaN	NaN	7.88333	0.0645583												0.472	0	0.472	1136
NaN	NaN	7.9	0.206359		NaN	NaN	7.9	0.0647263												0.473	0	0.473	1125
NaN	NaN	7.91667	0.207317		NaN	NaN	7.91667	0.0662969												0.474	0	0.474	1066
NaN	NaN	7.93333	0.207518		NaN	NaN	7.93333	0.0673097												0.475	0	0.475	1046
NaN	NaN	7.95	0.208185		NaN	NaN	7.95	0.0678261												0.476	0	0.476	885
NaN	NaN	7.96667	0.200751		NaN	NaN	7.96667	0.067606												0.477	0	0.477	1010
NaN	NaN	7.98333	0.196344		NaN	NaN	7.98333	0.0675319												0.478	0	0.478	922
NaN	NaN	8	0.199656		NaN	NaN	8	0.0670518												0.479	0	0.479	871
NaN	NaN	8.01667	0.188226		NaN	NaN	8.01667	0.0676584												0.48	0	0.48	889
NaN	NaN	8.03333	0.18377		NaN	NaN	8.03333	0.068165												0.481	0	0.481	839
NaN	NaN	8.05	0.180416		NaN	NaN	8.05	0.0684475												0.482	0	0.482	856
NaN	NaN	8.06667	0.185944		NaN	NaN	8.06667	0.0683085												0.483	0	0.483	800
NaN	NaN	8.08333	0.188556		NaN	NaN	8.08333	0.0671904												0.484	0	0.484	743
NaN	NaN	8.1	0.188761		NaN	NaN	8.1	0.0663715												0.485	0	0.485	757
NaN	NaN	8.11667	0.190505		NaN	NaN	8.11667	0.0661268												0.486	0	0.486	726
NaN	NaN	8.13333	0.188768		NaN	NaN	8.13333	0.0663459												0.487	0	0.487	654
NaN	NaN	8.15	0.193242		NaN	NaN	8.15	0.0674207												0.488	0	0.488	693
NaN	NaN	8.16667	0.198449		NaN	NaN	8.16667	0.0677044												0.489	0	0.489	672
NaN	NaN	8.18333	0.200412		NaN	NaN	8.18333	0.0679595												0.49	0	0.49	602
NaN	NaN	8.2	0.199319		NaN	NaN	8.2	0.0692135												0.491	0	0.491	612
NaN	NaN	8.21667	0.200557		NaN	NaN	8.21667	0.0696713												0.492	0	0.492	551
NaN	NaN	8.23333	0.20339		NaN	NaN	8.23333	0.0694069												0.493	0	0.493	561
NaN	NaN	8.25	0.205399		NaN	NaN	8.25	0.0698189												0.494	0	0.494	567
NaN	NaN	8.26667	0.208475		NaN	NaN	8.26667	0.0693657												0.495	0	0.495	526
NaN	NaN	8.28333	0.210304		NaN	NaN	8.28333	0.0694156												0.496	0	0.496	520
NaN	NaN	8.3	0.211253		NaN	NaN	8.3	0.0698219												0.497	0	0.497	457
NaN	NaN	8.31667	0.209753		NaN	NaN	8.31667	0.0709396												0.498	0	0.498	444
NaN	NaN	8.33333	0.196093		NaN	NaN	8.33333	0.0715211												0.499	0	0.499	486
NaN	NaN	8.35	0.201872		NaN	NaN	8.35	0.0718996												0.5		0.5
NaN	NaN	8.36667	0.210159		NaN	NaN	8.36667	0.0726679
NaN	NaN	8.38333	0.212712		NaN	NaN	8.38333	0.0723439
NaN	NaN	8.4	0.212749		NaN	NaN	8.4	0.0726017
NaN	NaN	8.41667	0.215995		NaN	NaN	8.41667	0.0720302
NaN	NaN	8.43333	0.218158		NaN	NaN	8.43333	0.071742
NaN	NaN	8.45	0.224191		NaN	NaN	8.45	0.0715747
NaN	NaN	8.46667	0.224036		NaN	NaN	8.46667	0.0726067
NaN	NaN	8.48333	0.228559		NaN	NaN	8.48333	0.0727877
NaN	NaN	8.5	0.229242		NaN	NaN	8.5	0.0725653
NaN	NaN	8.51667	0.229078		NaN	NaN	8.51667	0.0724456
NaN	NaN	8.53333	0.227464		NaN	NaN	8.53333	0.0731337
NaN	NaN	8.55	0.226009		NaN	NaN	8.55	0.0731477
NaN	NaN	8.56667	0.229351		NaN	NaN	8.56667	0.0743305
NaN	NaN	8.58333	0.229923		NaN	NaN	8.58333	0.0744938
NaN	NaN	8.6	0.238696		NaN	NaN	8.6	0.0747711
NaN	NaN	8.61667	0.239617		NaN	NaN	8.61667	0.0749028
NaN	NaN	8.63333	0.240265		NaN	NaN	8.63333	0.0728176
NaN	NaN	8.65	0.242373		NaN	NaN	8.65	0.0724717
NaN	NaN	8.66667	0.24192		NaN	NaN	8.66667	0.0730002
NaN	NaN	8.68333	0.229706		NaN	NaN	8.68333	0.0721791
NaN	NaN	8.7	0.230379		NaN	NaN	8.7	0.0721498
NaN	NaN	8.71667	0.229879		NaN	NaN	8.71667	0.0712537
NaN	NaN	8.73333	0.239572		NaN	NaN	8.73333	0.069191
NaN	NaN	8.75	0.238711		NaN	NaN	8.75	0.069578
NaN	NaN	8.76667	0.238356		NaN	NaN	8.76667	0.0693432
NaN	NaN	8.78333	0.241882		NaN	NaN	8.78333	0.0698368
NaN	NaN	8.8	0.234036		NaN	NaN	8.8	0.0709341
NaN	NaN	8.81667	0.24282		NaN	NaN	8.81667	0.0707728
NaN	NaN	8.83333	0.250438		NaN	NaN	8.83333	0.0704037
NaN	NaN	8.85	0.241619		NaN	NaN	8.85	0.0702895
NaN	NaN	8.86667	0.233104		NaN	NaN	8.86667	0.0700652
NaN	NaN	8.88333	0.23447		NaN	NaN	8.88333	0.0690585
NaN	NaN	8.9	0.233772		NaN	NaN	8.9	0.0689461
NaN	NaN	8.91667	0.227434		NaN	NaN	8.91667	0.0683455
NaN	NaN	8.93333	0.231576		NaN	NaN	8.93333	0.0676985
NaN	NaN	8.95	0.235984		NaN	NaN	8.95	0.0678281
NaN	NaN	8.96667	0.234632		NaN	NaN	8.96667	0.0671963
NaN	NaN	8.98333	0.231655		NaN	NaN	8.98333	0.0672691
NaN	NaN	9	0.234696		NaN	NaN	9	0.0681325
NaN	NaN	9.01667	0.237106		NaN	NaN	9.01667	0.0676726
NaN	NaN	9.03333	0.234295		NaN	NaN	9.03333	0.0674189
NaN	NaN	9.05	0.230097		NaN	NaN	9.05	0.0676646
NaN	NaN	9.06667	0.233983		NaN	NaN	9.06667	0.0672156
NaN	NaN	9.08333	0.236477		NaN	NaN	9.08333	0.0674555
NaN	NaN	9.1	0.237039		NaN	NaN	9.1	0.0672889
NaN	NaN	9.11667	0.239474		NaN	NaN	9.11667	0.0679166
NaN	NaN	9.13333	0.235061		NaN	NaN	9.13333	0.0676067
NaN	NaN	9.15	0.233636		NaN	NaN	9.15	0.06628
NaN	NaN	9.16667	0.234136		NaN	NaN	9.16667	0.0667073
NaN	NaN	9.18333	0.234368		NaN	NaN	9.18333	0.0666552
NaN	NaN	9.2	0.227984		NaN	NaN	9.2	0.0666538
NaN	NaN	9.21667	0.230453		NaN	NaN	9.21667	0.0675418
NaN	NaN	9.23333	0.232992		NaN	NaN	9.23333	0.0663175
NaN	NaN	9.25	0.231064		NaN	NaN	9.25	0.0667264
NaN	NaN	9.26667	0.228884		NaN	NaN	9.26667	0.0679334
NaN	NaN	9.28333	0.232753		NaN	NaN	9.28333	0.0681128
NaN	NaN	9.3	0.233321		NaN	NaN	9.3	0.0680882
NaN	NaN	9.31667	0.231051		NaN	NaN	9.31667	0.0692624
NaN	NaN	9.33333	0.225391		NaN	NaN	9.33333	0.069517
NaN	NaN	9.35	0.217239		NaN	NaN	9.35	0.0706222
NaN	NaN	9.36667	0.215608		NaN	NaN	9.36667	0.0703473
NaN	NaN	9.38333	0.216046		NaN	NaN	9.38333	0.0712664
NaN	NaN	9.4	0.213769		NaN	NaN	9.4	0.0711937
NaN	NaN	9.41667	0.207032		NaN	NaN	9.41667	0.0711809
NaN	NaN	9.43333	0.206376		NaN	NaN	9.43333	0.0707644
NaN	NaN	9.45	0.205703		NaN	NaN	9.45	0.0706202
NaN	NaN	9.46667	0.199544		NaN	NaN	9.46667	0.0711919
NaN	NaN	9.48333	0.200566		NaN	NaN	9.48333	0.07095
NaN	NaN	9.5	0.203059		NaN	NaN	9.5	0.0709968
NaN	NaN	9.51667	0.203323		NaN	NaN	9.51667	0.0710562
NaN	NaN	9.53333	0.201434		NaN	NaN	9.53333	0.0706223
NaN	NaN	9.55	0.20363		NaN	NaN	9.55	0.0711419
NaN	NaN	9.56667	0.2083		NaN	NaN	9.56667	0.0714992
NaN	NaN	9.58333	0.199195		NaN	NaN	9.58333	0.0710004
NaN	NaN	9.6	0.200867		NaN	NaN	9.6	0.0718981
NaN	NaN	9.61667	0.203813		NaN	NaN	9.61667	0.0729056
NaN	NaN	9.63333	0.205713		NaN	NaN	9.63333	0.0736068
NaN	NaN	9.65	0.205991		NaN	NaN	9.65	0.0727538
NaN	NaN	9.66667	0.210408		NaN	NaN	9.66667	0.0725954
NaN	NaN	9.68333	0.220158		NaN	NaN	9.68333	0.0725597
NaN	NaN	9.7	0.220076		NaN	NaN	9.7	0.0720652
NaN	NaN	9.71667	0.21472		NaN	NaN	9.71667	0.0721432
NaN	NaN	9.73333	0.217857		NaN	NaN	9.73333	0.0724652
NaN	NaN	9.75	0.221154		NaN	NaN	9.75	0.0718334
NaN	NaN	9.76667	0.223985		NaN	NaN	9.76667	0.0727709
NaN	NaN	9.78333	0.221473		NaN	NaN	9.78333	0.0736721
NaN	NaN	9.8	0.213829		NaN	NaN	9.8	0.0740854
NaN	NaN	9.81667	0.220025		NaN	NaN	9.81667	0.0744804
NaN	NaN	9.83333	0.228174		NaN	NaN	9.83333	0.0748868
NaN	NaN	9.85	0.229035		NaN	NaN	9.85	0.0753994
NaN	NaN	9.86667	0.231541		NaN	NaN	9.86667	0.0765912
NaN	NaN	9.88333	0.239974		NaN	NaN	9.88333	0.0757309
NaN	NaN	9.9	0.24542		NaN	NaN	9.9	0.0741525
NaN	NaN	9.91667	0.253548		NaN	NaN	9.91667	0.0738327
NaN	NaN	9.93333	0.257493		NaN	NaN	9.93333	0.0734113
NaN	NaN	9.95	0.257604		NaN	NaN	9.95	0.0734189
NaN	NaN	9.96667	0.258971		NaN	NaN	9.96667	0.0731158
NaN	NaN	9.98333	0.260132		NaN	NaN	9.98333	0.0731539
NaN	NaN	10	0.262178		NaN	NaN	10	0.0723514
NaN	NaN	10.0167	0.262808		NaN	NaN	10.0167	0.0716548
NaN	NaN	10.0333	0.270637		NaN	NaN	10.0333	0.0712127
NaN	NaN	10.05	0.266893		NaN	NaN	10.05	0.0711616
NaN	NaN	10.0667	0.263508		NaN	NaN	10.0667	0.0718953
NaN	NaN	10.0833	0.267076		NaN	NaN	10.0833	0.0731353
NaN	NaN	10.1	0.266487		NaN	NaN	10.1	0.0748808
NaN	NaN	10.1167	0.271536		NaN	NaN	10.1167	0.0746193
NaN	NaN	10.1333	0.272417		NaN	NaN	10.1333	0.0738019
NaN	NaN	10.15	0.274812		NaN	NaN	10.15	0.0746145
NaN	NaN	10.1667	0.273926		NaN	NaN	10.1667	0.0743244
NaN	NaN	10.1833	0.275198		NaN	NaN	10.1833	0.0731332
NaN	NaN	10.2	0.271562		NaN	NaN	10.2	0.0732289
NaN	NaN	10.2167	0.269761		NaN	NaN	10.2167	0.0740368
NaN	NaN	10.2333	0.269867		NaN	NaN	10.2333	0.0740306
NaN	NaN	10.25	0.274871		NaN	NaN	10.25	0.0745952
NaN	NaN	10.2667	0.272379		NaN	NaN	10.2667	0.0749408
NaN	NaN	10.2833	0.268747		NaN	NaN	10.2833	0.0742626
NaN	NaN	10.3	0.268337		NaN	NaN	10.3	0.0729321
NaN	NaN	10.3167	0.26755		NaN	NaN	10.3167	0.0735897
NaN	NaN	10.3333	0.266356		NaN	NaN	10.3333	0.0732099
NaN	NaN	10.35	0.26638		NaN	NaN	10.35	0.0727506
NaN	NaN	10.3667	0.269862		NaN	NaN	10.3667	0.0732805
NaN	NaN	10.3833	0.268217		NaN	NaN	10.3833	0.0731439
NaN	NaN	10.4	0.271513		NaN	NaN	10.4	0.073634
NaN	NaN	10.4167	0.269379		NaN	NaN	10.4167	0.0737088
NaN	NaN	10.4333	0.27066		NaN	NaN	10.4333	0.0735417
NaN	NaN	10.45	0.272367		NaN	NaN	10.45	0.0724094
NaN	NaN	10.4667	0.274046		NaN	NaN	10.4667	0.073229
NaN	NaN	10.4833	0.273471		NaN	NaN	10.4833	0.0732801
NaN	NaN	10.5	0.272896		NaN	NaN	10.5	0.0729289
NaN	NaN	10.5167	0.27666		NaN	NaN	10.5167	0.0730677
NaN	NaN	10.5333	0.273117		NaN	NaN	10.5333	0.0734114
NaN	NaN	10.55	0.270614		NaN	NaN	10.55	0.0724591
NaN	NaN	10.5667	0.269184		NaN	NaN	10.5667	0.0723419
NaN	NaN	10.5833	0.265914		NaN	NaN	10.5833	0.0711381
NaN	NaN	10.6	0.26358		NaN	NaN	10.6	0.069766
NaN	NaN	10.6167	0.258051		NaN	NaN	10.6167	0.0700538
NaN	NaN	10.6333	0.262389		NaN	NaN	10.6333	0.0692546
NaN	NaN	10.65	0.258337		NaN	NaN	10.65	0.069122
NaN	NaN	10.6667	0.245393		NaN	NaN	10.6667	0.068795
NaN	NaN	10.6833	0.241398		NaN	NaN	10.6833	0.0693157
NaN	NaN	10.7	0.240172		NaN	NaN	10.7	0.0696997
NaN	NaN	10.7167	0.237386		NaN	NaN	10.7167	0.0699478
NaN	NaN	10.7333	0.233411		NaN	NaN	10.7333	0.0696219
NaN	NaN	10.75	0.229201		NaN	NaN	10.75	0.0695002
NaN	NaN	10.7667	0.229723		NaN	NaN	10.7667	0.0690668
NaN	NaN	10.7833	0.230945		NaN	NaN	10.7833	0.0692083
NaN	NaN	10.8	0.221718		NaN	NaN	10.8	0.0697424
NaN	NaN	10.8167	0.218759		NaN	NaN	10.8167	0.069993
NaN	NaN	10.8333	0.218205		NaN	NaN	10.8333	0.0700315
NaN	NaN	10.85	0.210627		NaN	NaN	10.85	0.0699275
NaN	NaN	10.8667	0.204728		NaN	NaN	10.8667	0.0699067
NaN	NaN	10.8833	0.202549		NaN	NaN	10.8833	0.070876
NaN	NaN	10.9	0.194575		NaN	NaN	10.9	0.0712243
NaN	NaN	10.9167	0.194011		NaN	NaN	10.9167	0.0714853
NaN	NaN	10.9333	0.192609		NaN	NaN	10.9333	0.0721151
NaN	NaN	10.95	0.190758		NaN	NaN	10.95	0.0718178
NaN	NaN	10.9667	0.192569		NaN	NaN	10.9667	0.0721106
NaN	NaN	10.9833	0.18639		NaN	NaN	10.9833	0.0716181
NaN	NaN	11	0.195207		NaN	NaN	11	0.0733678
NaN	NaN	11.0167	0.194816		NaN	NaN	11.0167	0.0742125
NaN	NaN	11.0333	0.199474		NaN	NaN	11.0333	0.0739708
NaN	NaN	11.05	0.199979		NaN	NaN	11.05	0.0739481
NaN	NaN	11.0667	0.196886		NaN	NaN	11.0667	0.0733168
NaN	NaN	11.0833	0.221747		NaN	NaN	11.0833	0.0736999
NaN	NaN	11.1	0.222655		NaN	NaN	11.1	0.0735432
NaN	NaN	11.1167	0.217936		NaN	NaN	11.1167	0.0725133
NaN	NaN	11.1333	0.231489		NaN	NaN	11.1333	0.0725094
NaN	NaN	11.15	0.233024		NaN	NaN	11.15	0.0721715
NaN	NaN	11.1667	0.234202		NaN	NaN	11.1667	0.0722284
NaN	NaN	11.1833	0.23427		NaN	NaN	11.1833	0.0716429
NaN	NaN	11.2	0.233366		NaN	NaN	11.2	0.0716778
NaN	NaN	11.2167	0.232563		NaN	NaN	11.2167	0.0718068
NaN	NaN	11.2333	0.226301		NaN	NaN	11.2333	0.0716331
NaN	NaN	11.25	0.229011		NaN	NaN	11.25	0.070265
NaN	NaN	11.2667	0.236336		NaN	NaN	11.2667	0.0707519
NaN	NaN	11.2833	0.238549		NaN	NaN	11.2833	0.0704195
NaN	NaN	11.3	0.24033		NaN	NaN	11.3	0.0697356
NaN	NaN	11.3167	0.246125		NaN	NaN	11.3167	0.0696347
NaN	NaN	11.3333	0.248075		NaN	NaN	11.3333	0.0686677
NaN	NaN	11.35	0.246354		NaN	NaN	11.35	0.0679929
NaN	NaN	11.3667	0.249465		NaN	NaN	11.3667	0.0670312
NaN	NaN	11.3833	0.247367		NaN	NaN	11.3833	0.0667893
NaN	NaN	11.4	0.249898		NaN	NaN	11.4	0.0669118
NaN	NaN	11.4167	0.250824		NaN	NaN	11.4167	0.0669792
NaN	NaN	11.4333	0.259392		NaN	NaN	11.4333	0.0667874
NaN	NaN	11.45	0.264761		NaN	NaN	11.45	0.0660752
NaN	NaN	11.4667	0.264671		NaN	NaN	11.4667	0.0666157
NaN	NaN	11.4833	0.270609		NaN	NaN	11.4833	0.0665106
NaN	NaN	11.5	0.274208		NaN	NaN	11.5	0.0664668
NaN	NaN	11.5167	0.275666		NaN	NaN	11.5167	0.0666104
NaN	NaN	11.5333	0.277276		NaN	NaN	11.5333	0.066594
NaN	NaN	11.55	0.276224		NaN	NaN	11.55	0.0664355
NaN	NaN	11.5667	0.278105		NaN	NaN	11.5667	0.0664423
NaN	NaN	11.5833	0.284107		NaN	NaN	11.5833	0.0653769
NaN	NaN	11.6	0.285091		NaN	NaN	11.6	0.0640786
NaN	NaN	11.6167	0.28602		NaN	NaN	11.6167	0.0637067
NaN	NaN	11.6333	0.294765		NaN	NaN	11.6333	0.0638618
NaN	NaN	11.65	0.298747		NaN	NaN	11.65	0.0636495
NaN	NaN	11.6667	0.301891		NaN	NaN	11.6667	0.0633939
NaN	NaN	11.6833	0.305475		NaN	NaN	11.6833	0.0638161
NaN	NaN	11.7	0.304269		NaN	NaN	11.7	0.0634669
NaN	NaN	11.7167	0.304917		NaN	NaN	11.7167	0.063289
NaN	NaN	11.7333	0.308103		NaN	NaN	11.7333	0.0630458
NaN	NaN	11.75	0.316956		NaN	NaN	11.75	0.0615761
NaN	NaN	11.7667	0.317743		NaN	NaN	11.7667	0.0610138
NaN	NaN	11.7833	0.317119		NaN	NaN	11.7833	0.0607742
NaN	NaN	11.8	0.31891		NaN	NaN	11.8	0.0605443
NaN	NaN	11.8167	0.318736		NaN	NaN	11.8167	0.0606827
NaN	NaN	11.8333	0.325492		NaN	NaN	11.8333	0.0604521
NaN	NaN	11.85	0.326723		NaN	NaN	11.85	0.0594337
NaN	NaN	11.8667	0.320994		NaN	NaN	11.8667	0.0597328
NaN	NaN	11.8833	0.324474		NaN	NaN	11.8833	0.0612344
NaN	NaN	11.9	0.324332		NaN	NaN	11.9	0.0614763
NaN	NaN	11.9167	0.324961		NaN	NaN	11.9167	0.0615806
NaN	NaN	11.9333	0.32516		NaN	NaN	11.9333	0.0619923
NaN	NaN	11.95	0.318677		NaN	NaN	11.95	0.0618643
NaN	NaN	11.9667	0.324303		NaN	NaN	11.9667	0.0624524
NaN	NaN	11.9833	0.313594		NaN	NaN	11.9833	0.0627774
NaN	NaN	12	0.308705		NaN	NaN	12	0.0627976
NaN	NaN	12.0167	0.304002		NaN	NaN	12.0167	0.0634907
NaN	NaN	12.0333	0.306611		NaN	NaN	12.0333	0.0651512
NaN	NaN	12.05	0.305167		NaN	NaN	12.05	0.0654644
NaN	NaN	12.0667	0.287105		NaN	NaN	12.0667	0.0645259
NaN	NaN	12.0833	0.291365		NaN	NaN	12.0833	0.0626513
NaN	NaN	12.1	0.29359		NaN	NaN	12.1	0.062832
NaN	NaN	12.1167	0.304617		NaN	NaN	12.1167	0.0618297
NaN	NaN	12.1333	0.308166		NaN	NaN	12.1333	0.0619927
NaN	NaN	12.15	0.30778		NaN	NaN	12.15	0.0618677
NaN	NaN	12.1667	0.307998		NaN	NaN	12.1667	0.0631803
NaN	NaN	12.1833	0.311901		NaN	NaN	12.1833	0.0629071
NaN	NaN	12.2	0.312963		NaN	NaN	12.2	0.0630346
NaN	NaN	12.2167	0.321746		NaN	NaN	12.2167	0.0631995
NaN	NaN	12.2333	0.320297		NaN	NaN	12.2333	0.0623968
NaN	NaN	12.25	0.315825		NaN	NaN	12.25	0.0622267
NaN	NaN	12.2667	0.320782		NaN	NaN	12.2667	0.0621085
NaN	NaN	12.2833	0.317472		NaN	NaN	12.2833	0.062606
NaN	NaN	12.3	0.315156		NaN	NaN	12.3	0.0618682
NaN	NaN	12.3167	0.31412		NaN	NaN	12.3167	0.061645
NaN	NaN	12.3333	0.313401		NaN	NaN	12.3333	0.0621617
NaN	NaN	12.35	0.306764		NaN	NaN	12.35	0.0626362
NaN	NaN	12.3667	0.306515		NaN	NaN	12.3667	0.0625008
NaN	NaN	12.3833	0.30297		NaN	NaN	12.3833	0.0620345
NaN	NaN	12.4	0.302996		NaN	NaN	12.4	0.0619631
NaN	NaN	12.4167	0.294049		NaN	NaN	12.4167	0.062402
NaN	NaN	12.4333	0.290958		NaN	NaN	12.4333	0.0621628
NaN	NaN	12.45	0.288876		NaN	NaN	12.45	0.0619573
NaN	NaN	12.4667	0.287157		NaN	NaN	12.4667	0.0630983
NaN	NaN	12.4833	0.281034		NaN	NaN	12.4833	0.0629455
NaN	NaN	12.5	0.283477		NaN	NaN	12.5	0.062314
NaN	NaN	12.5167	0.282302		NaN	NaN	12.5167	0.0619988
NaN	NaN	12.5333	0.291758		NaN	NaN	12.5333	0.0617372
NaN	NaN	12.55	0.29072		NaN	NaN	12.55	0.0619571
NaN	NaN	12.5667	0.284574		NaN	NaN	12.5667	0.0630019
NaN	NaN	12.5833	0.288522		NaN	NaN	12.5833	0.0635689
NaN	NaN	12.6	0.283413		NaN	NaN	12.6	0.0633153
NaN	NaN	12.6167	0.271156		NaN	NaN	12.6167	0.0630475
NaN	NaN	12.6333	0.26911		NaN	NaN	12.6333	0.0631885
NaN	NaN	12.65	0.277344		NaN	NaN	12.65	0.0634085
NaN	NaN	12.6667	0.282284		NaN	NaN	12.6667	0.0624187
NaN	NaN	12.6833	0.283527		NaN	NaN	12.6833	0.0621744
NaN	NaN	12.7	0.285303		NaN	NaN	12.7	0.0618698
NaN	NaN	12.7167	0.285074		NaN	NaN	12.7167	0.0615832
NaN	NaN	12.7333	0.278991		NaN	NaN	12.7333	0.0622059
NaN	NaN	12.75	0.275847		NaN	NaN	12.75	0.062415
NaN	NaN	12.7667	0.273105		NaN	NaN	12.7667	0.0608827
NaN	NaN	12.7833	0.268899		NaN	NaN	12.7833	0.0608657
NaN	NaN	12.8	0.270462		NaN	NaN	12.8	0.0611415
NaN	NaN	12.8167	0.263289		NaN	NaN	12.8167	0.0614086
NaN	NaN	12.8333	0.265526		NaN	NaN	12.8333	0.0613385
NaN	NaN	12.85	0.265473		NaN	NaN	12.85	0.0609843
NaN	NaN	12.8667	0.260653		NaN	NaN	12.8667	0.0600812
NaN	NaN	12.8833	0.26101		NaN	NaN	12.8833	0.0601444
NaN	NaN	12.9	0.265708		NaN	NaN	12.9	0.0597847
NaN	NaN	12.9167	0.267753		NaN	NaN	12.9167	0.0594493
NaN	NaN	12.9333	0.268754		NaN	NaN	12.9333	0.059464
NaN	NaN	12.95	0.268014		NaN	NaN	12.95	0.0590559
NaN	NaN	12.9667	0.268651		NaN	NaN	12.9667	0.058618
NaN	NaN	12.9833	0.269704		NaN	NaN	12.9833	0.0572234
NaN	NaN	13	0.273099		NaN	NaN	13	0.0565137
NaN	NaN	13.0167	0.274911		NaN	NaN	13.0167	0.0567908
NaN	NaN	13.0333	0.274122		NaN	NaN	13.0333	0.0567874
NaN	NaN	13.05	0.273077		NaN	NaN	13.05	0.0567529
NaN	NaN	13.0667	0.261049		NaN	NaN	13.0667	0.0566749
NaN	NaN	13.0833	0.260952		NaN	NaN	13.0833	0.0559652
NaN	NaN	13.1	0.235104		NaN	NaN	13.1	0.0558408
NaN	NaN	13.1167	0.246204		NaN	NaN	13.1167	0.0564887
NaN	NaN	13.1333	0.24607		NaN	NaN	13.1333	0.0564995
NaN	NaN	13.15	0.247448		NaN	NaN	13.15	0.0573574
NaN	NaN	13.1667	0.248818		NaN	NaN	13.1667	0.0573672
NaN	NaN	13.1833	0.248362		NaN	NaN	13.1833	0.0562136
NaN	NaN	13.2	0.242873		NaN	NaN	13.2	0.0559813
NaN	NaN	13.2167	0.246867		NaN	NaN	13.2167	0.0558141
NaN	NaN	13.2333	0.246307		NaN	NaN	13.2333	0.0559323
NaN	NaN	13.25	0.244514		NaN	NaN	13.25	0.0556652
NaN	NaN	13.2667	0.244342		NaN	NaN	13.2667	0.0560093
NaN	NaN	13.2833	0.243858		NaN	NaN	13.2833	0.055808
NaN	NaN	13.3	0.24607		NaN	NaN	13.3	0.0556611
NaN	NaN	13.3167	0.248309		NaN	NaN	13.3167	0.0555883
NaN	NaN	13.3333	0.2511		NaN	NaN	13.3333	0.0563161
NaN	NaN	13.35	0.26038		NaN	NaN	13.35	0.0566916
NaN	NaN	13.3667	0.262496		NaN	NaN	13.3667	0.0568195
NaN	NaN	13.3833	0.258671		NaN	NaN	13.3833	0.0559696
NaN	NaN	13.4	0.258024		NaN	NaN	13.4	0.0558892
NaN	NaN	13.4167	0.249896		NaN	NaN	13.4167	0.0561481
NaN	NaN	13.4333	0.251016		NaN	NaN	13.4333	0.0565725
NaN	NaN	13.45	0.246406		NaN	NaN	13.45	0.055945
NaN	NaN	13.4667	0.246075		NaN	NaN	13.4667	0.0575119
NaN	NaN	13.4833	0.243175		NaN	NaN	13.4833	0.0577132
NaN	NaN	13.5	0.241969		NaN	NaN	13.5	0.0587686
NaN	NaN	13.5167	0.232283		NaN	NaN	13.5167	0.0591905
NaN	NaN	13.5333	0.23481		NaN	NaN	13.5333	0.0594858
NaN	NaN	13.55	0.239595		NaN	NaN	13.55	0.0598421
NaN	NaN	13.5667	0.24217		NaN	NaN	13.5667	0.0604775
NaN	NaN	13.5833	0.241728		NaN	NaN	13.5833	0.0605932
NaN	NaN	13.6	0.240561		NaN	NaN	13.6	0.0608586
NaN	NaN	13.6167	0.238895		NaN	NaN	13.6167	0.0605495
NaN	NaN	13.6333	0.231193		NaN	NaN	13.6333	0.0617013
NaN	NaN	13.65	0.226516		NaN	NaN	13.65	0.0613847
NaN	NaN	13.6667	0.227052		NaN	NaN	13.6667	0.060671
NaN	NaN	13.6833	0.233654		NaN	NaN	13.6833	0.0607974
NaN	NaN	13.7	0.232703		NaN	NaN	13.7	0.0613809
NaN	NaN	13.7167	0.230235		NaN	NaN	13.7167	0.0617874
NaN	NaN	13.7333	0.240949		NaN	NaN	13.7333	0.0615797
NaN	NaN	13.75	0.241938		NaN	NaN	13.75	0.0615975
NaN	NaN	13.7667	0.242757		NaN	NaN	13.7667	0.0616036
NaN	NaN	13.7833	0.244644		NaN	NaN	13.7833	0.0614531
NaN	NaN	13.8	0.245522		NaN	NaN	13.8	0.060753
NaN	NaN	13.8167	0.242584		NaN	NaN	13.8167	0.0604964
NaN	NaN	13.8333	0.240136		NaN	NaN	13.8333	0.0602715
NaN	NaN	13.85	0.238089		NaN	NaN	13.85	0.059955
NaN	NaN	13.8667	0.240258		NaN	NaN	13.8667	0.0582524
NaN	NaN	13.8833	0.236939		NaN	NaN	13.8833	0.0578088
NaN	NaN	13.9	0.233012		NaN	NaN	13.9	0.0575582
NaN	NaN	13.9167	0.232666		NaN	NaN	13.9167	0.0573858
NaN	NaN	13.9333	0.226836		NaN	NaN	13.9333	0.0574537
NaN	NaN	13.95	0.227209		NaN	NaN	13.95	0.0566452
NaN	NaN	13.9667	0.225104		NaN	NaN	13.9667	0.0563197
NaN	NaN	13.9833	0.221902		NaN	NaN	13.9833	0.0558687
NaN	NaN	14	0.217204		NaN	NaN	14	0.0564558
NaN	NaN	14.0167	0.214485		NaN	NaN	14.0167	0.0573464
NaN	NaN	14.0333	0.215249		NaN	NaN	14.0333	0.0577471
NaN	NaN	14.05	0.216624		NaN	NaN	14.05	0.0583598
NaN	NaN	14.0667	0.214279		NaN	NaN	14.0667	0.0588262
NaN	NaN	14.0833	0.219305		NaN	NaN	14.0833	0.0585394
NaN	NaN	14.1	0.212723		NaN	NaN	14.1	0.0583557
NaN	NaN	14.1167	0.21203		NaN	NaN	14.1167	0.057209
NaN	NaN	14.1333	0.209096		NaN	NaN	14.1333	0.0570423
NaN	NaN	14.15	0.206791		NaN	NaN	14.15	0.0555199
NaN	NaN	14.1667	0.206845		NaN	NaN	14.1667	0.0554918
NaN	NaN	14.1833	0.203496		NaN	NaN	14.1833	0.0544466
NaN	NaN	14.2	0.193666		NaN	NaN	14.2	0.0548268
NaN	NaN	14.2167	0.193526		NaN	NaN	14.2167	0.0548271
NaN	NaN	14.2333	0.19165		NaN	NaN	14.2333	0.0548698
NaN	NaN	14.25	0.193686		NaN	NaN	14.25	0.0549829
NaN	NaN	14.2667	0.192741		NaN	NaN	14.2667	0.0542322
NaN	NaN	14.2833	0.197751		NaN	NaN	14.2833	0.0542421
NaN	NaN	14.3	0.195854		NaN	NaN	14.3	0.0557468
NaN	NaN	14.3167	0.198144		NaN	NaN	14.3167	0.0569742
NaN	NaN	14.3333	0.209435		NaN	NaN	14.3333	0.0564041
NaN	NaN	14.35	0.225262		NaN	NaN	14.35	0.0565324
NaN	NaN	14.3667	0.232096		NaN	NaN	14.3667	0.0566439
NaN	NaN	14.3833	0.233655		NaN	NaN	14.3833	0.0569015
NaN	NaN	14.4	0.243031		NaN	NaN	14.4	0.0580717
NaN	NaN	14.4167	0.242145		NaN	NaN	14.4167	0.0584003
NaN	NaN	14.4333	0.243488		NaN	NaN	14.4333	0.0580581
NaN	NaN	14.45	0.249787		NaN	NaN	14.45	0.0569967
NaN	NaN	14.4667	0.260129		NaN	NaN	14.4667	0.0575493
NaN	NaN	14.4833	0.260804		NaN	NaN	14.4833	0.0580541
NaN	NaN	14.5	0.259962		NaN	NaN	14.5	0.0581227
NaN	NaN	14.5167	0.260741		NaN	NaN	14.5167	0.0587088
NaN	NaN	14.5333	0.255528		NaN	NaN	14.5333	0.0579908
NaN	NaN	14.55	0.250853		NaN	NaN	14.55	0.0584559
NaN	NaN	14.5667	0.259075		NaN	NaN	14.5667	0.0582244
NaN	NaN	14.5833	0.260126		NaN	NaN	14.5833	0.0586393
NaN	NaN	14.6	0.259991		NaN	NaN	14.6	0.0587334
NaN	NaN	14.6167	0.273563		NaN	NaN	14.6167	0.0583747
NaN	NaN	14.6333	0.278249		NaN	NaN	14.6333	0.0582277
NaN	NaN	14.65	0.2803		NaN	NaN	14.65	0.0588199
NaN	NaN	14.6667	0.274435		NaN	NaN	14.6667	0.0597656
NaN	NaN	14.6833	0.271455		NaN	NaN	14.6833	0.0595805
NaN	NaN	14.7	0.269937		NaN	NaN	14.7	0.0592831
NaN	NaN	14.7167	0.263058		NaN	NaN	14.7167	0.0581077
NaN	NaN	14.7333	0.272103		NaN	NaN	14.7333	0.0582886
NaN	NaN	14.75	0.284111		NaN	NaN	14.75	0.0585264
NaN	NaN	14.7667	0.284325		NaN	NaN	14.7667	0.0583145
NaN	NaN	14.7833	0.313064		NaN	NaN	14.7833	0.0587014
NaN	NaN	14.8	0.319788		NaN	NaN	14.8	0.0595379
NaN	NaN	14.8167	0.322082		NaN	NaN	14.8167	0.0601505
NaN	NaN	14.8333	0.32064		NaN	NaN	14.8333	0.0603656
NaN	NaN	14.85	0.323748		NaN	NaN	14.85	0.0598641
NaN	NaN	14.8667	0.324679		NaN	NaN	14.8667	0.0599418
NaN	NaN	14.8833	0.330089		NaN	NaN	14.8833	0.0604462
NaN	NaN	14.9	0.337396		NaN	NaN	14.9	0.0602762
NaN	NaN	14.9167	0.345447		NaN	NaN	14.9167	0.060404
NaN	NaN	14.9333	0.346205		NaN	NaN	14.9333	0.0611976
NaN	NaN	14.95	0.354958		NaN	NaN	14.95	0.0625697
NaN	NaN	14.9667	0.361302		NaN	NaN	14.9667	0.062824
NaN	NaN	14.9833	0.385566		NaN	NaN	14.9833	0.0630714
NaN	NaN	15	0.389665		NaN	NaN	15	0.0630049
NaN	NaN	15.0167	0.383796		NaN	NaN	15.0167	0.0627581
NaN	NaN	15.0333	0.388438		NaN	NaN	15.0333	0.0626722
NaN	NaN	15.05	0.38876		NaN	NaN	15.05	0.062733
NaN	NaN	15.0667	0.384456		NaN	NaN	15.0667	0.0630292
NaN	NaN	15.0833	0.383819		NaN	NaN	15.0833	0.06309
NaN	NaN	15.1	0.384141		NaN	NaN	15.1	0.0633156
NaN	NaN	15.1167	0.383709		NaN	NaN	15.1167	0.0646155
NaN	NaN	15.1333	0.381508		NaN	NaN	15.1333	0.0637263
NaN	NaN	15.15	0.379306		NaN	NaN	15.15	0.0638127
NaN	NaN	15.1667	0.378269		NaN	NaN	15.1667	0.0635454
NaN	NaN	15.1833	0.380719		NaN	NaN	15.1833	0.0637555
NaN	NaN	15.2	0.384277		NaN	NaN	15.2	0.0642028
NaN	NaN	15.2167	0.386409		NaN	NaN	15.2167	0.0638101
NaN	NaN	15.2333	0.384675		NaN	NaN	15.2333	0.06374
NaN	NaN	15.25	0.384417		NaN	NaN	15.25	0.063914
NaN	NaN	15.2667	0.384177		NaN	NaN	15.2667	0.0644541
NaN	NaN	15.2833	0.39097		NaN	NaN	15.2833	0.0659071
NaN	NaN	15.3	0.386853		NaN	NaN	15.3	0.0665546
NaN	NaN	15.3167	0.370366		NaN	NaN	15.3167	0.0657851
NaN	NaN	15.3333	0.366161		NaN	NaN	15.3333	0.0660212
NaN	NaN	15.35	0.378748		NaN	NaN	15.35	0.066134
NaN	NaN	15.3667	0.387415		NaN	NaN	15.3667	0.0664315
NaN	NaN	15.3833	0.380276		NaN	NaN	15.3833	0.066947
NaN	NaN	15.4	0.385035		NaN	NaN	15.4	0.0666991
NaN	NaN	15.4167	0.387326		NaN	NaN	15.4167	0.0672827
NaN	NaN	15.4333	0.385004		NaN	NaN	15.4333	0.0666906
NaN	NaN	15.45	0.378218		NaN	NaN	15.45	0.0650123
NaN	NaN	15.4667	0.380956		NaN	NaN	15.4667	0.0651664
NaN	NaN	15.4833	0.387036		NaN	NaN	15.4833	0.0637173
NaN	NaN	15.5	0.385958		NaN	NaN	15.5	0.0633771
NaN	NaN	15.5167	0.388738		NaN	NaN	15.5167	0.0629859
NaN	NaN	15.5333	0.396509		NaN	NaN	15.5333	0.0627842
NaN	NaN	15.55	0.391335		NaN	NaN	15.55	0.0622634
NaN	NaN	15.5667	0.395261		NaN	NaN	15.5667	0.0620328
NaN	NaN	15.5833	0.392737		NaN	NaN	15.5833	0.0622519
NaN	NaN	15.6	0.392203		NaN	NaN	15.6	0.0622805
NaN	NaN	15.6167	0.390445		NaN	NaN	15.6167	0.0610836
NaN	NaN	15.6333	0.396239		NaN	NaN	15.6333	0.061166
NaN	NaN	15.65	0.394068		NaN	NaN	15.65	0.0620176
NaN	NaN	15.6667	0.394964		NaN	NaN	15.6667	0.0618323
NaN	NaN	15.6833	0.392221		NaN	NaN	15.6833	0.0609373
NaN	NaN	15.7	0.390534		NaN	NaN	15.7	0.060595
NaN	NaN	15.7167	0.3866		NaN	NaN	15.7167	0.0605424
NaN	NaN	15.7333	0.382584		NaN	NaN	15.7333	0.0604135
NaN	NaN	15.75	0.37653		NaN	NaN	15.75	0.0606966
NaN	NaN	15.7667	0.349559		NaN	NaN	15.7667	0.06074
NaN	NaN	15.7833	0.343703		NaN	NaN	15.7833	0.0608127
NaN	NaN	15.8	0.350413		NaN	NaN	15.8	0.0607029
NaN	NaN	15.8167	0.359929		NaN	NaN	15.8167	0.0608354
NaN	NaN	15.8333	0.357038		NaN	NaN	15.8333	0.06295
NaN	NaN	15.85	0.354802		NaN	NaN	15.85	0.0640975
NaN	NaN	15.8667	0.351705		NaN	NaN	15.8667	0.0645855
NaN	NaN	15.8833	0.3463		NaN	NaN	15.8833	0.0666815
NaN	NaN	15.9	0.343806		NaN	NaN	15.9	0.0675214
NaN	NaN	15.9167	0.346409		NaN	NaN	15.9167	0.068418
NaN	NaN	15.9333	0.357881		NaN	NaN	15.9333	0.0683863
NaN	NaN	15.95	0.350444		NaN	NaN	15.95	0.0688037
NaN	NaN	15.9667	0.337303		NaN	NaN	15.9667	0.0695828
NaN	NaN	15.9833	0.339864		NaN	NaN	15.9833	0.0678684
NaN	NaN	16	0.340421		NaN	NaN	16	0.0657007
NaN	NaN	16.0167	0.337639		NaN	NaN	16.0167	0.0644749
NaN	NaN	16.0333	0.342089		NaN	NaN	16.0333	0.0638054
NaN	NaN	16.05	0.338979		NaN	NaN	16.05	0.0629793
NaN	NaN	16.0667	0.346504		NaN	NaN	16.0667	0.0636851
NaN	NaN	16.0833	0.357274		NaN	NaN	16.0833	0.0643189
NaN	NaN	16.1	0.360946		NaN	NaN	16.1	0.0644869
NaN	NaN	16.1167	0.361144		NaN	NaN	16.1167	0.0647418
NaN	NaN	16.1333	0.363137		NaN	NaN	16.1333	0.0659971
NaN	NaN	16.15	0.366238		NaN	NaN	16.15	0.0661637
NaN	NaN	16.1667	0.363288		NaN	NaN	16.1667	0.0658734
NaN	NaN	16.1833	0.366355		NaN	NaN	16.1833	0.0653905
NaN	NaN	16.2	0.3631		NaN	NaN	16.2	0.0657017
NaN	NaN	16.2167	0.36257		NaN	NaN	16.2167	0.0674473
NaN	NaN	16.2333	0.357322		NaN	NaN	16.2333	0.0674934
NaN	NaN	16.25	0.350685		NaN	NaN	16.25	0.0676528
NaN	NaN	16.2667	0.347335		NaN	NaN	16.2667	0.0675007
NaN	NaN	16.2833	0.346611		NaN	NaN	16.2833	0.0657487
NaN	NaN	16.3	0.342864		NaN	NaN	16.3	0.0642581
NaN	NaN	16.3167	0.331648		NaN	NaN	16.3167	0.0648843
NaN	NaN	16.3333	0.324672		NaN	NaN	16.3333	0.0653372
NaN	NaN	16.35	0.325102		NaN	NaN	16.35	0.0659491
NaN	NaN	16.3667	0.347831		NaN	NaN	16.3667	0.0654554
NaN	NaN	16.3833	0.345131		NaN	NaN	16.3833	0.0647217
NaN	NaN	16.4	0.349678		NaN	NaN	16.4	0.0649738
NaN	NaN	16.4167	0.34279		NaN	NaN	16.4167	0.0649143
NaN	NaN	16.4333	0.346194		NaN	NaN	16.4333	0.0653104
NaN	NaN	16.45	0.343398		NaN	NaN	16.45	0.0662361
NaN	NaN	16.4667	0.353729		NaN	NaN	16.4667	0.0660498
NaN	NaN	16.4833	0.358434		NaN	NaN	16.4833	0.066541
NaN	NaN	16.5	0.364367		NaN	NaN	16.5	0.0661646
NaN	NaN	16.5167	0.356132		NaN	NaN	16.5167	0.066238
NaN	NaN	16.5333	0.354063		NaN	NaN	16.5333	0.0646953
NaN	NaN	16.55	0.349413		NaN	NaN	16.55	0.0650031
NaN	NaN	16.5667	0.348663		NaN	NaN	16.5667	0.0650172
NaN	NaN	16.5833	0.338582		NaN	NaN	16.5833	0.0666829
NaN	NaN	16.6	0.336695		NaN	NaN	16.6	0.0667565
NaN	NaN	16.6167	0.329843		NaN	NaN	16.6167	0.0677949
NaN	NaN	16.6333	0.338759		NaN	NaN	16.6333	0.06735
NaN	NaN	16.65	0.33864		NaN	NaN	16.65	0.067595
NaN	NaN	16.6667	0.359621		NaN	NaN	16.6667	0.0676708
NaN	NaN	16.6833	0.357124		NaN	NaN	16.6833	0.0677018
NaN	NaN	16.7	0.348436		NaN	NaN	16.7	0.067745
NaN	NaN	16.7167	0.344814		NaN	NaN	16.7167	0.066989
NaN	NaN	16.7333	0.349952		NaN	NaN	16.7333	0.0669851
NaN	NaN	16.75	0.350275		NaN	NaN	16.75	0.0668168
NaN	NaN	16.7667	0.351544		NaN	NaN	16.7667	0.0668028
NaN	NaN	16.7833	0.342161		NaN	NaN	16.7833	0.0664596
NaN	NaN	16.8	0.335446		NaN	NaN	16.8	0.0666444
NaN	NaN	16.8167	0.335101		NaN	NaN	16.8167	0.0665942
NaN	NaN	16.8333	0.33764		NaN	NaN	16.8333	0.0674959
NaN	NaN	16.85	0.339042		NaN	NaN	16.85	0.0670533
NaN	NaN	16.8667	0.339642		NaN	NaN	16.8667	0.0669046
NaN	NaN	16.8833	0.333606		NaN	NaN	16.8833	0.0667189
NaN	NaN	16.9	0.322684		NaN	NaN	16.9	0.0665557
NaN	NaN	16.9167	0.306346		NaN	NaN	16.9167	0.0657923
NaN	NaN	16.9333	0.305567		NaN	NaN	16.9333	0.0647516
NaN	NaN	16.95	0.294761		NaN	NaN	16.95	0.0645491
NaN	NaN	16.9667	0.299672		NaN	NaN	16.9667	0.0643609
NaN	NaN	16.9833	0.299251		NaN	NaN	16.9833	0.0642459
NaN	NaN	17	0.301818		NaN	NaN	17	0.0643712
NaN	NaN	17.0167	0.296409		NaN	NaN	17.0167	0.0643864
NaN	NaN	17.0333	0.301581		NaN	NaN	17.0333	0.0642635
NaN	NaN	17.05	0.2936		NaN	NaN	17.05	0.0649384
NaN	NaN	17.0667	0.286729		NaN	NaN	17.0667	0.064704
NaN	NaN	17.0833	0.285319		NaN	NaN	17.0833	0.0634461
NaN	NaN	17.1	0.283933		NaN	NaN	17.1	0.0632211
NaN	NaN	17.1167	0.283599		NaN	NaN	17.1167	0.0632473
NaN	NaN	17.1333	0.281748		NaN	NaN	17.1333	0.0650244
NaN	NaN	17.15	0.286943		NaN	NaN	17.15	0.065148
NaN	NaN	17.1667	0.286779		NaN	NaN	17.1667	0.0656205
NaN	NaN	17.1833	0.288562		NaN	NaN	17.1833	0.0667471
NaN	NaN	17.2	0.286923		NaN	NaN	17.2	0.0668779
NaN	NaN	17.2167	0.286284		NaN	NaN	17.2167	0.0687942
NaN	NaN	17.2333	0.286797		NaN	NaN	17.2333	0.0685523
NaN	NaN	17.25	0.285715		NaN	NaN	17.25	0.0682402
NaN	NaN	17.2667	0.287715		NaN	NaN	17.2667	0.0667891
NaN	NaN	17.2833	0.303426		NaN	NaN	17.2833	0.0662106
NaN	NaN	17.3	0.305854		NaN	NaN	17.3	0.0662539
NaN	NaN	17.3167	0.301689		NaN	NaN	17.3167	0.0658729
NaN	NaN	17.3333	0.293312		NaN	NaN	17.3333	0.0662993
NaN	NaN	17.35	0.273966		NaN	NaN	17.35	0.0661942
NaN	NaN	17.3667	0.272924		NaN	NaN	17.3667	0.0667877
NaN	NaN	17.3833	0.265711		NaN	NaN	17.3833	0.0669503
NaN	NaN	17.4	0.265598		NaN	NaN	17.4	0.0660212
NaN	NaN	17.4167	0.262215		NaN	NaN	17.4167	0.0670747
NaN	NaN	17.4333	0.260666		NaN	NaN	17.4333	0.0673489
NaN	NaN	17.45	0.245214		NaN	NaN	17.45	0.0675757
NaN	NaN	17.4667	0.240949		NaN	NaN	17.4667	0.0675915
NaN	NaN	17.4833	0.233565		NaN	NaN	17.4833	0.0672588
NaN	NaN	17.5	0.232493		NaN	NaN	17.5	0.0673451
NaN	NaN	17.5167	0.23225		NaN	NaN	17.5167	0.0669442
NaN	NaN	17.5333	0.231314		NaN	NaN	17.5333	0.0695755
NaN	NaN	17.55	0.226771		NaN	NaN	17.55	0.0699795
NaN	NaN	17.5667	0.219899		NaN	NaN	17.5667	0.0697461
NaN	NaN	17.5833	0.223057		NaN	NaN	17.5833	0.071018
NaN	NaN	17.6	0.225165		NaN	NaN	17.6	0.0710528
NaN	NaN	17.6167	0.219367		NaN	NaN	17.6167	0.0710332
NaN	NaN	17.6333	0.221505		NaN	NaN	17.6333	0.0703765
NaN	NaN	17.65	0.202641		NaN	NaN	17.65	0.0705213
NaN	NaN	17.6667	0.204573		NaN	NaN	17.6667	0.0708748
NaN	NaN	17.6833	0.207284		NaN	NaN	17.6833	0.0712749
NaN	NaN	17.7	0.205535		NaN	NaN	17.7	0.0712073
NaN	NaN	17.7167	0.204683		NaN	NaN	17.7167	0.071442
NaN	NaN	17.7333	0.203187		NaN	NaN	17.7333	0.0711915
NaN	NaN	17.75	0.200245		NaN	NaN	17.75	0.0715049
NaN	NaN	17.7667	0.202703		NaN	NaN	17.7667	0.0718147
NaN	NaN	17.7833	0.208322		NaN	NaN	17.7833	0.0718342
NaN	NaN	17.8	0.211722		NaN	NaN	17.8	0.0713762
NaN	NaN	17.8167	0.218137		NaN	NaN	17.8167	0.069297
NaN	NaN	17.8333	0.217071		NaN	NaN	17.8333	0.0701736
NaN	NaN	17.85	0.21986		NaN	NaN	17.85	0.0705071
NaN	NaN	17.8667	0.223668		NaN	NaN	17.8667	0.0686465
NaN	NaN	17.8833	0.224544		NaN	NaN	17.8833	0.0680305
NaN	NaN	17.9	0.223016		NaN	NaN	17.9	0.0675603
NaN	NaN	17.9167	0.221914		NaN	NaN	17.9167	0.0678124
NaN	NaN	17.9333	0.222186		NaN	NaN	17.9333	0.0673509
NaN	NaN	17.95	0.221563		NaN	NaN	17.95	0.0679652
NaN	NaN	17.9667	0.222259		NaN	NaN	17.9667	0.0680681
NaN	NaN	17.9833	0.216308		NaN	NaN	17.9833	0.0691832
NaN	NaN	18	0.212482		NaN	NaN	18	0.0689713
NaN	NaN	18.0167	0.20914		NaN	NaN	18.0167	0.0691714
NaN	NaN	18.0333	0.217673		NaN	NaN	18.0333	0.0693104
NaN	NaN	18.05	0.231414		NaN	NaN	18.05	0.0680954
NaN	NaN	18.0667	0.242457		NaN	NaN	18.0667	0.0687276
NaN	NaN	18.0833	0.245702		NaN	NaN	18.0833	0.0691773
NaN	NaN	18.1	0.24921		NaN	NaN	18.1	0.069025
NaN	NaN	18.1167	0.252904		NaN	NaN	18.1167	0.067823
NaN	NaN	18.1333	0.252633		NaN	NaN	18.1333	0.0676907
NaN	NaN	18.15	0.256251		NaN	NaN	18.15	0.067974
NaN	NaN	18.1667	0.257015		NaN	NaN	18.1667	0.0678736
NaN	NaN	18.1833	0.257344		NaN	NaN	18.1833	0.0676245
NaN	NaN	18.2	0.257992		NaN	NaN	18.2	0.0673038
NaN	NaN	18.2167	0.264405		NaN	NaN	18.2167	0.0673173
NaN	NaN	18.2333	0.261265		NaN	NaN	18.2333	0.0668105
NaN	NaN	18.25	0.257026		NaN	NaN	18.25	0.0680128
NaN	NaN	18.2667	0.239368		NaN	NaN	18.2667	0.068631
NaN	NaN	18.2833	0.238299		NaN	NaN	18.2833	0.0687375
NaN	NaN	18.3	0.236458		NaN	NaN	18.3	0.0676562
NaN	NaN	18.3167	0.234276		NaN	NaN	18.3167	0.0677691
NaN	NaN	18.3333	0.234885		NaN	NaN	18.3333	0.0674267
NaN	NaN	18.35	0.239174		NaN	NaN	18.35	0.0671905
NaN	NaN	18.3667	0.240401		NaN	NaN	18.3667	0.0666761
NaN	NaN	18.3833	0.239419		NaN	NaN	18.3833	0.0669196
NaN	NaN	18.4	0.243016		NaN	NaN	18.4	0.0666822
NaN	NaN	18.4167	0.248604		NaN	NaN	18.4167	0.0658799
NaN	NaN	18.4333	0.251084		NaN	NaN	18.4333	0.0647967
NaN	NaN	18.45	0.251093		NaN	NaN	18.45	0.0652823
NaN	NaN	18.4667	0.254604		NaN	NaN	18.4667	0.0651056
NaN	NaN	18.4833	0.264998		NaN	NaN	18.4833	0.0651262
NaN	NaN	18.5	0.267444		NaN	NaN	18.5	0.064962
NaN	NaN	18.5167	0.273126		NaN	NaN	18.5167	0.0649911
NaN	NaN	18.5333	0.286676		NaN	NaN	18.5333	0.0656322
NaN	NaN	18.55	0.301853		NaN	NaN	18.55	0.0650193
NaN	NaN	18.5667	0.303801		NaN	NaN	18.5667	0.0641751
NaN	NaN	18.5833	0.302868		NaN	NaN	18.5833	0.0641303
NaN	NaN	18.6	0.300781		NaN	NaN	18.6	0.0637848
NaN	NaN	18.6167	0.315842		NaN	NaN	18.6167	0.0641992
NaN	NaN	18.6333	0.319317		NaN	NaN	18.6333	0.0639209
NaN	NaN	18.65	0.317107		NaN	NaN	18.65	0.0641135
NaN	NaN	18.6667	0.315508		NaN	NaN	18.6667	0.0640579
NaN	NaN	18.6833	0.316385		NaN	NaN	18.6833	0.0642573
NaN	NaN	18.7	0.312495		NaN	NaN	18.7	0.0643804
NaN	NaN	18.7167	0.313487		NaN	NaN	18.7167	0.0641531
NaN	NaN	18.7333	0.312577		NaN	NaN	18.7333	0.0647982
NaN	NaN	18.75	0.313242		NaN	NaN	18.75	0.0643045
NaN	NaN	18.7667	0.304159		NaN	NaN	18.7667	0.0646189
NaN	NaN	18.7833	0.297802		NaN	NaN	18.7833	0.0641349
NaN	NaN	18.8	0.292326		NaN	NaN	18.8	0.0638938
NaN	NaN	18.8167	0.296855		NaN	NaN	18.8167	0.0630888
NaN	NaN	18.8333	0.298199		NaN	NaN	18.8333	0.0632275
NaN	NaN	18.85	0.302047		NaN	NaN	18.85	0.0629649
NaN	NaN	18.8667	0.301175		NaN	NaN	18.8667	0.0629563
NaN	NaN	18.8833	0.297291		NaN	NaN	18.8833	0.0629486
NaN	NaN	18.9	0.298399		NaN	NaN	18.9	0.0648422
NaN	NaN	18.9167	0.294645		NaN	NaN	18.9167	0.0649718
NaN	NaN	18.9333	0.297877		NaN	NaN	18.9333	0.0650164
NaN	NaN	18.95	0.298272		NaN	NaN	18.95	0.0662914
NaN	NaN	18.9667	0.298071		NaN	NaN	18.9667	0.0666122
NaN	NaN	18.9833	0.307236		NaN	NaN	18.9833	0.0669794
NaN	NaN	19	0.307203		NaN	NaN	19	0.0668737
NaN	NaN	19.0167	0.295347		NaN	NaN	19.0167	0.0666892
NaN	NaN	19.0333	0.283784		NaN	NaN	19.0333	0.0656738
NaN	NaN	19.05	0.27923		NaN	NaN	19.05	0.0663365
NaN	NaN	19.0667	0.283678		NaN	NaN	19.0667	0.0664161
NaN	NaN	19.0833	0.280293		NaN	NaN	19.0833	0.0664492
NaN	NaN	19.1	0.277387		NaN	NaN	19.1	0.0661413
NaN	NaN	19.1167	0.274267		NaN	NaN	19.1167	0.06468
NaN	NaN	19.1333	0.266785		NaN	NaN	19.1333	0.064993
NaN	NaN	19.15	0.270284		NaN	NaN	19.15	0.0641707
NaN	NaN	19.1667	0.270232		NaN	NaN	19.1667	0.062668
NaN	NaN	19.1833	0.270539		NaN	NaN	19.1833	0.0625747
NaN	NaN	19.2	0.260794		NaN	NaN	19.2	0.0604009
NaN	NaN	19.2167	0.262102		NaN	NaN	19.2167	0.0604575
NaN	NaN	19.2333	0.262588		NaN	NaN	19.2333	0.0633826
NaN	NaN	19.25	0.268752		NaN	NaN	19.25	0.0636934
NaN	NaN	19.2667	0.268098		NaN	NaN	19.2667	0.0640031
NaN	NaN	19.2833	0.268155		NaN	NaN	19.2833	0.0644631
NaN	NaN	19.3	0.270104		NaN	NaN	19.3	0.0647739
NaN	NaN	19.3167	0.269187		NaN	NaN	19.3167	0.0644355
NaN	NaN	19.3333	0.272091		NaN	NaN	19.3333	0.0645708
NaN	NaN	19.35	0.273185		NaN	NaN	19.35	0.0634998
NaN	NaN	19.3667	0.273223		NaN	NaN	19.3667	0.0636466
NaN	NaN	19.3833	0.269843		NaN	NaN	19.3833	0.0659455
NaN	NaN	19.4	0.278314		NaN	NaN	19.4	0.0655678
NaN	NaN	19.4167	0.275378		NaN	NaN	19.4167	0.0658603
NaN	NaN	19.4333	0.281012		NaN	NaN	19.4333	0.0658753
NaN	NaN	19.45	0.276391		NaN	NaN	19.45	0.0660955
NaN	NaN	19.4667	0.2727		NaN	NaN	19.4667	0.0661698
NaN	NaN	19.4833	0.276138		NaN	NaN	19.4833	0.0666127
NaN	NaN	19.5	0.26811		NaN	NaN	19.5	0.0664849
NaN	NaN	19.5167	0.256216		NaN	NaN	19.5167	0.0639764
NaN	NaN	19.5333	0.245808		NaN	NaN	19.5333	0.0641475
NaN	NaN	19.55	0.240844		NaN	NaN	19.55	0.0651815
NaN	NaN	19.5667	0.236558		NaN	NaN	19.5667	0.0639834
NaN	NaN	19.5833	0.237287		NaN	NaN	19.5833	0.0642208
NaN	NaN	19.6	0.219911		NaN	NaN	19.6	0.0641877
NaN	NaN	19.6167	0.221543		NaN	NaN	19.6167	0.0642565
NaN	NaN	19.6333	0.223484		NaN	NaN	19.6333	0.0641803
NaN	NaN	19.65	0.231207		NaN	NaN	19.65	0.0644164
NaN	NaN	19.6667	0.231373		NaN	NaN	19.6667	0.0658092
NaN	NaN	19.6833	0.236663		NaN	NaN	19.6833	0.0661454
NaN	NaN	19.7	0.244038		NaN	NaN	19.7	0.0663716
NaN	NaN	19.7167	0.247125		NaN	NaN	19.7167	0.0666218
NaN	NaN	19.7333	0.240132		NaN	NaN	19.7333	0.0664463
NaN	NaN	19.75	0.242893		NaN	NaN	19.75	0.0678647
NaN	NaN	19.7667	0.243097		NaN	NaN	19.7667	0.0678746
NaN	NaN	19.7833	0.251532		NaN	NaN	19.7833	0.0683853
NaN	NaN	19.8	0.24869		NaN	NaN	19.8	0.0694508
NaN	NaN	19.8167	0.249392		NaN	NaN	19.8167	0.0684325
NaN	NaN	19.8333	0.255341		NaN	NaN	19.8333	0.0687208
NaN	NaN	19.85	0.257599		NaN	NaN	19.85	0.0693876
NaN	NaN	19.8667	0.259288		NaN	NaN	19.8667	0.0721863
NaN	NaN	19.8833	0.257837		NaN	NaN	19.8833	0.073076
NaN	NaN	19.9	0.258602		NaN	NaN	19.9	0.0727822
NaN	NaN	19.9167	0.247402		NaN	NaN	19.9167	0.0727203
NaN	NaN	19.9333	0.254365		NaN	NaN	19.9333	0.0718511
NaN	NaN	19.95	0.256982		NaN	NaN	19.95	0.0714643
NaN	NaN	19.9667	0.24971		NaN	NaN	19.9667	0.070967
NaN	NaN	19.9833	0.249097		NaN	NaN	19.9833	0.071231
NaN	NaN	20	0.253057		NaN	NaN	20	0.0720007
NaN	NaN	20.0167	0.253747		NaN	NaN	20.0167	0.0721172
NaN	NaN	20.0333	0.251518		NaN	NaN	20.0333	0.0726178
NaN	NaN	20.05	0.252116		NaN	NaN	20.05	0.0723251
NaN	NaN	20.0667	0.255237		NaN	NaN	20.0667	0.0720464
NaN	NaN	20.0833	0.274081		NaN	NaN	20.0833	0.0722099
NaN	NaN	20.1	0.270859		NaN	NaN	20.1	0.0729894
NaN	NaN	20.1167	0.268413		NaN	NaN	20.1167	0.0734459
NaN	NaN	20.1333	0.267028		NaN	NaN	20.1333	0.0730955
NaN	NaN	20.15	0.269154		NaN	NaN	20.15	0.0743698
NaN	NaN	20.1667	0.269183		NaN	NaN	20.1667	0.0741014
NaN	NaN	20.1833	0.270357		NaN	NaN	20.1833	0.0727926
NaN	NaN	20.2	0.270383		NaN	NaN	20.2	0.0737887
NaN	NaN	20.2167	0.277313		NaN	NaN	20.2167	0.0743559
NaN	NaN	20.2333	0.280471		NaN	NaN	20.2333	0.0734496
NaN	NaN	20.25	0.284143		NaN	NaN	20.25	0.073354
NaN	NaN	20.2667	0.280034		NaN	NaN	20.2667	0.0733522
NaN	NaN	20.2833	0.281179		NaN	NaN	20.2833	0.0734778
NaN	NaN	20.3	0.281105		NaN	NaN	20.3	0.0738467
NaN	NaN	20.3167	0.287815		NaN	NaN	20.3167	0.0736548
NaN	NaN	20.3333	0.287703		NaN	NaN	20.3333	0.0749745
NaN	NaN	20.35	0.29065		NaN	NaN	20.35	0.0747292
NaN	NaN	20.3667	0.289604		NaN	NaN	20.3667	0.0744456
NaN	NaN	20.3833	0.278141		NaN	NaN	20.3833	0.0749692
NaN	NaN	20.4	0.283654		NaN	NaN	20.4	0.0750895
NaN	NaN	20.4167	0.278582		NaN	NaN	20.4167	0.0748403
NaN	NaN	20.4333	0.279354		NaN	NaN	20.4333	0.0752725
NaN	NaN	20.45	0.285475		NaN	NaN	20.45	0.075301
NaN	NaN	20.4667	0.281696		NaN	NaN	20.4667	0.0757372
NaN	NaN	20.4833	0.287243		NaN	NaN	20.4833	0.075477
NaN	NaN	20.5	0.297065		NaN	NaN	20.5	0.0751694
NaN	NaN	20.5167	0.300441		NaN	NaN	20.5167	0.0744516
NaN	NaN	20.5333	0.305634		NaN	NaN	20.5333	0.07442
NaN	NaN	20.55	0.309388		NaN	NaN	20.55	0.0736203
NaN	NaN	20.5667	0.305916		NaN	NaN	20.5667	0.0739341
NaN	NaN	20.5833	0.304734		NaN	NaN	20.5833	0.0743484
NaN	NaN	20.6	0.311879		NaN	NaN	20.6	0.0743659
NaN	NaN	20.6167	0.315895		NaN	NaN	20.6167	0.0742661
NaN	NaN	20.6333	0.309386		NaN	NaN	20.6333	0.0757763
NaN	NaN	20.65	0.305182		NaN	NaN	20.65	0.0764707
NaN	NaN	20.6667	0.299831		NaN	NaN	20.6667	0.0762169
NaN	NaN	20.6833	0.293366		NaN	NaN	20.6833	0.0760762
NaN	NaN	20.7	0.296759		NaN	NaN	20.7	0.0764751
NaN	NaN	20.7167	0.296534		NaN	NaN	20.7167	0.0762794
NaN	NaN	20.7333	0.293595		NaN	NaN	20.7333	0.0769164
NaN	NaN	20.75	0.299583		NaN	NaN	20.75	0.0760841
NaN	NaN	20.7667	0.290835		NaN	NaN	20.7667	0.0766833
NaN	NaN	20.7833	0.288464		NaN	NaN	20.7833	0.0767256
NaN	NaN	20.8	0.286562		NaN	NaN	20.8	0.0767799
NaN	NaN	20.8167	0.284964		NaN	NaN	20.8167	0.0767279
NaN	NaN	20.8333	0.287243		NaN	NaN	20.8333	0.0770159
NaN	NaN	20.85	0.305099		NaN	NaN	20.85	0.077574
NaN	NaN	20.8667	0.308129		NaN	NaN	20.8667	0.0774497
NaN	NaN	20.8833	0.308119		NaN	NaN	20.8833	0.0757055
NaN	NaN	20.9	0.309199		NaN	NaN	20.9	0.0756418
NaN	NaN	20.9167	0.301893		NaN	NaN	20.9167	0.0759932
NaN	NaN	20.9333	0.30449		NaN	NaN	20.9333	0.0748712
NaN	NaN	20.95	0.306992		NaN	NaN	20.95	0.0750977
NaN	NaN	20.9667	0.315045		NaN	NaN	20.9667	0.0751711
NaN	NaN	20.9833	0.31254		NaN	NaN	20.9833	0.0775946
NaN	NaN	21	0.326571		NaN	NaN	21	0.078245
NaN	NaN	21.0167	0.32364		NaN	NaN	21.0167	0.079451
NaN	NaN	21.0333	0.317081		NaN	NaN	21.0333	0.0793651
NaN	NaN	21.05	0.316609		NaN	NaN	21.05	0.0794381
NaN	NaN	21.0667	0.298559		NaN	NaN	21.0667	0.0785241
NaN	NaN	21.0833	0.299223		NaN	NaN	21.0833	0.0785457
NaN	NaN	21.1	0.303908		NaN	NaN	21.1	0.0787357
NaN	NaN	21.1167	0.303708		NaN	NaN	21.1167	0.0795035
NaN	NaN	21.1333	0.301948		NaN	NaN	21.1333	0.0798469
NaN	NaN	21.15	0.303927		NaN	NaN	21.15	0.0808609
NaN	NaN	21.1667	0.303521		NaN	NaN	21.1667	0.0810267
NaN	NaN	21.1833	0.30179		NaN	NaN	21.1833	0.0808446
NaN	NaN	21.2	0.299879		NaN	NaN	21.2	0.0810518
NaN	NaN	21.2167	0.291599		NaN	NaN	21.2167	0.0787754
NaN	NaN	21.2333	0.286998		NaN	NaN	21.2333	0.07927
NaN	NaN	21.25	0.287284		NaN	NaN	21.25	0.0789853
NaN	NaN	21.2667	0.288001		NaN	NaN	21.2667	0.0783494
NaN	NaN	21.2833	0.291933		NaN	NaN	21.2833	0.0777203
NaN	NaN	21.3	0.279314		NaN	NaN	21.3	0.0780475
NaN	NaN	21.3167	0.279986		NaN	NaN	21.3167	0.0778522
NaN	NaN	21.3333	0.279256		NaN	NaN	21.3333	0.0777297
NaN	NaN	21.35	0.276079		NaN	NaN	21.35	0.0776112
NaN	NaN	21.3667	0.274481		NaN	NaN	21.3667	0.0757647
NaN	NaN	21.3833	0.271867		NaN	NaN	21.3833	0.0753848
NaN	NaN	21.4	0.273336		NaN	NaN	21.4	0.0764869
NaN	NaN	21.4167	0.27928		NaN	NaN	21.4167	0.0762326
NaN	NaN	21.4333	0.26998		NaN	NaN	21.4333	0.076198
NaN	NaN	21.45	0.267516		NaN	NaN	21.45	0.0768012
NaN	NaN	21.4667	0.264246		NaN	NaN	21.4667	0.077279
NaN	NaN	21.4833	0.259427		NaN	NaN	21.4833	0.0775137
NaN	NaN	21.5	0.256952		NaN	NaN	21.5	0.0772439
NaN	NaN	21.5167	0.254724		NaN	NaN	21.5167	0.0773741
NaN	NaN	21.5333	0.250215		NaN	NaN	21.5333	0.0762789
NaN	NaN	21.55	0.252611		NaN	NaN	21.55	0.0768368
NaN	NaN	21.5667	0.255962		NaN	NaN	21.5667	0.0766538
NaN	NaN	21.5833	0.245134		NaN	NaN	21.5833	0.07796
NaN	NaN	21.6	0.239523		NaN	NaN	21.6	0.0778297
NaN	NaN	21.6167	0.238998		NaN	NaN	21.6167	0.0775094
NaN	NaN	21.6333	0.239149		NaN	NaN	21.6333	0.076636
NaN	NaN	21.65	0.242947		NaN	NaN	21.65	0.0751362
NaN	NaN	21.6667	0.244695		NaN	NaN	21.6667	0.0749983
NaN	NaN	21.6833	0.237925		NaN	NaN	21.6833	0.0749595
NaN	NaN	21.7	0.246012		NaN	NaN	21.7	0.0751043
NaN	NaN	21.7167	0.247561		NaN	NaN	21.7167	0.075136
NaN	NaN	21.7333	0.244319		NaN	NaN	21.7333	0.0736672
NaN	NaN	21.75	0.247797		NaN	NaN	21.75	0.0734649
NaN	NaN	21.7667	0.249643		NaN	NaN	21.7667	0.0727624
NaN	NaN	21.7833	0.245007		NaN	NaN	21.7833	0.0714837
NaN	NaN	21.8	0.235355		NaN	NaN	21.8	0.071073
NaN	NaN	21.8167	0.233344		NaN	NaN	21.8167	0.0707394
NaN	NaN	21.8333	0.220133		NaN	NaN	21.8333	0.0714988
NaN	NaN	21.85	0.218477		NaN	NaN	21.85	0.069113
NaN	NaN	21.8667	0.218083		NaN	NaN	21.8667	0.0686151
NaN	NaN	21.8833	0.218162		NaN	NaN	21.8833	0.0694922
NaN	NaN	21.9	0.219823		NaN	NaN	21.9	0.0697602
NaN	NaN	21.9167	0.213164		NaN	NaN	21.9167	0.0691517
NaN	NaN	21.9333	0.208092		NaN	NaN	21.9333	0.0698511
NaN	NaN	21.95	0.199897		NaN	NaN	21.95	0.0696325
NaN	NaN	21.9667	0.204628		NaN	NaN	21.9667	0.0699872
NaN	NaN	21.9833	0.193018		NaN	NaN	21.9833	0.0688767
NaN	NaN	22	0.198668		NaN	NaN	22	0.0685957
NaN	NaN	22.0167	0.199979		NaN	NaN	22.0167	0.0689102
NaN	NaN	22.0333	0.203233		NaN	NaN	22.0333	0.0686788
NaN	NaN	22.05	0.2081		NaN	NaN	22.05	0.0690597
NaN	NaN	22.0667	0.206892		NaN	NaN	22.0667	0.0691844
NaN	NaN	22.0833	0.20374		NaN	NaN	22.0833	0.0683797
NaN	NaN	22.1	0.207432		NaN	NaN	22.1	0.0683522
NaN	NaN	22.1167	0.208143		NaN	NaN	22.1167	0.0686255
NaN	NaN	22.1333	0.208758		NaN	NaN	22.1333	0.0673596
NaN	NaN	22.15	0.215397		NaN	NaN	22.15	0.0675625
NaN	NaN	22.1667	0.214356		NaN	NaN	22.1667	0.0670989
NaN	NaN	22.1833	0.207978		NaN	NaN	22.1833	0.0661632
NaN	NaN	22.2	0.211863		NaN	NaN	22.2	0.0651391
NaN	NaN	22.2167	0.218997		NaN	NaN	22.2167	0.0645517
NaN	NaN	22.2333	0.237245		NaN	NaN	22.2333	0.0644662
NaN	NaN	22.25	0.23402		NaN	NaN	22.25	0.0644364
NaN	NaN	22.2667	0.234636		NaN	NaN	22.2667	0.0645644
NaN	NaN	22.2833	0.234702		NaN	NaN	22.2833	0.0637272
NaN	NaN	22.3	0.235335		NaN	NaN	22.3	0.0639257
NaN	NaN	22.3167	0.235348		NaN	NaN	22.3167	0.0627203
NaN	NaN	22.3333	0.235212		NaN	NaN	22.3333	0.0629638
NaN	NaN	22.35	0.23096		NaN	NaN	22.35	0.0642971
NaN	NaN	22.3667	0.230694		NaN	NaN	22.3667	0.0648096
NaN	NaN	22.3833	0.228395		NaN	NaN	22.3833	0.0655498
NaN	NaN	22.4	0.222115		NaN	NaN	22.4	0.0657204
NaN	NaN	22.4167	0.221379		NaN	NaN	22.4167	0.0644157
NaN	NaN	22.4333	0.222508		NaN	NaN	22.4333	0.0644384
NaN	NaN	22.45	0.220964		NaN	NaN	22.45	0.0641858
NaN	NaN	22.4667	0.222638		NaN	NaN	22.4667	0.0644543
NaN	NaN	22.4833	0.221659		NaN	NaN	22.4833	0.0655325
NaN	NaN	22.5	0.215691		NaN	NaN	22.5	0.0654358
NaN	NaN	22.5167	0.221023		NaN	NaN	22.5167	0.0653621
NaN	NaN	22.5333	0.222121		NaN	NaN	22.5333	0.0652085
NaN	NaN	22.55	0.219869		NaN	NaN	22.55	0.0647182
NaN	NaN	22.5667	0.22764		NaN	NaN	22.5667	0.0648889
NaN	NaN	22.5833	0.230446		NaN	NaN	22.5833	0.0644081
NaN	NaN	22.6	0.22978		NaN	NaN	22.6	0.0646458
NaN	NaN	22.6167	0.230764		NaN	NaN	22.6167	0.0635775
NaN	NaN	22.6333	0.229558		NaN	NaN	22.6333	0.0633665
NaN	NaN	22.65	0.228441		NaN	NaN	22.65	0.0633508
NaN	NaN	22.6667	0.231373		NaN	NaN	22.6667	0.063097
NaN	NaN	22.6833	0.223172		NaN	NaN	22.6833	0.0635087
NaN	NaN	22.7	0.223089		NaN	NaN	22.7	0.0633421
NaN	NaN	22.7167	0.224638		NaN	NaN	22.7167	0.0634351
NaN	NaN	22.7333	0.227376		NaN	NaN	22.7333	0.0641009
NaN	NaN	22.75	0.229854		NaN	NaN	22.75	0.0639257
NaN	NaN	22.7667	0.229918		NaN	NaN	22.7667	0.0642139
NaN	NaN	22.7833	0.229384		NaN	NaN	22.7833	0.0641896
NaN	NaN	22.8	0.229626		NaN	NaN	22.8	0.0643287
NaN	NaN	22.8167	0.235698		NaN	NaN	22.8167	0.0650764
NaN	NaN	22.8333	0.239071		NaN	NaN	22.8333	0.065063
NaN	NaN	22.85	0.245582		NaN	NaN	22.85	0.0654374
NaN	NaN	22.8667	0.242227		NaN	NaN	22.8667	0.0657219
NaN	NaN	22.8833	0.2402		NaN	NaN	22.8833	0.0659804
NaN	NaN	22.9	0.239724		NaN	NaN	22.9	0.0664057
NaN	NaN	22.9167	0.254973		NaN	NaN	22.9167	0.0668671
NaN	NaN	22.9333	0.253519		NaN	NaN	22.9333	0.0678843
NaN	NaN	22.95	0.247118		NaN	NaN	22.95	0.0675917
NaN	NaN	22.9667	0.245989		NaN	NaN	22.9667	0.064761
NaN	NaN	22.9833	0.244142		NaN	NaN	22.9833	0.0644254
NaN	NaN	23	0.255705		NaN	NaN	23	0.0634713
NaN	NaN	23.0167	0.249775		NaN	NaN	23.0167	0.0634067
NaN	NaN	23.0333	0.247581		NaN	NaN	23.0333	0.0632713
NaN	NaN	23.05	0.246806		NaN	NaN	23.05	0.0635523
NaN	NaN	23.0667	0.250273		NaN	NaN	23.0667	0.0637352
NaN	NaN	23.0833	0.24837		NaN	NaN	23.0833	0.0633826
NaN	NaN	23.1	0.248211		NaN	NaN	23.1	0.062115
NaN	NaN	23.1167	0.244596		NaN	NaN	23.1167	0.0622897
NaN	NaN	23.1333	0.246558		NaN	NaN	23.1333	0.0615077
NaN	NaN	23.15	0.249337		NaN	NaN	23.15	0.0617614
NaN	NaN	23.1667	0.251417		NaN	NaN	23.1667	0.0617916
NaN	NaN	23.1833	0.247642		NaN	NaN	23.1833	0.0611742
NaN	NaN	23.2	0.240531		NaN	NaN	23.2	0.0606847
NaN	NaN	23.2167	0.232567		NaN	NaN	23.2167	0.0603344
NaN	NaN	23.2333	0.237917		NaN	NaN	23.2333	0.0605551
NaN	NaN	23.25	0.234681		NaN	NaN	23.25	0.0605251
NaN	NaN	23.2667	0.235163		NaN	NaN	23.2667	0.0604771
NaN	NaN	23.2833	0.233638		NaN	NaN	23.2833	0.0603046
NaN	NaN	23.3	0.235779		NaN	NaN	23.3	0.0603841
NaN	NaN	23.3167	0.241189		NaN	NaN	23.3167	0.0613747
NaN	NaN	23.3333	0.247107		NaN	NaN	23.3333	0.0631796
NaN	NaN	23.35	0.261618		NaN	NaN	23.35	0.0633258
NaN	NaN	23.3667	0.260796		NaN	NaN	23.3667	0.0636142
NaN	NaN	23.3833	0.260954		NaN	NaN	23.3833	0.0629693
NaN	NaN	23.4	0.262905		NaN	NaN	23.4	0.0644853
NaN	NaN	23.4167	0.265611		NaN	NaN	23.4167	0.0647638
NaN	NaN	23.4333	0.268325		NaN	NaN	23.4333	0.0648814
NaN	NaN	23.45	0.265728		NaN	NaN	23.45	0.0638576
NaN	NaN	23.4667	0.269025		NaN	NaN	23.4667	0.0641536
NaN	NaN	23.4833	0.26926		NaN	NaN	23.4833	0.0641177
NaN	NaN	23.5	0.265943		NaN	NaN	23.5	0.0640428
NaN	NaN	23.5167	0.263972		NaN	NaN	23.5167	0.0650941
NaN	NaN	23.5333	0.265696		NaN	NaN	23.5333	0.0646663
NaN	NaN	23.55	0.283149		NaN	NaN	23.55	0.0648072
NaN	NaN	23.5667	0.291548		NaN	NaN	23.5667	0.0635614
NaN	NaN	23.5833	0.302583		NaN	NaN	23.5833	0.0635524
NaN	NaN	23.6	0.306228		NaN	NaN	23.6	0.063654
NaN	NaN	23.6167	0.304729		NaN	NaN	23.6167	0.0640604
NaN	NaN	23.6333	0.303741		NaN	NaN	23.6333	0.0655228
NaN	NaN	23.65	0.301957		NaN	NaN	23.65	0.0664058
NaN	NaN	23.6667	0.306464		NaN	NaN	23.6667	0.0659048
NaN	NaN	23.6833	0.30328		NaN	NaN	23.6833	0.0665595
NaN	NaN	23.7	0.302926		NaN	NaN	23.7	0.0669822
NaN	NaN	23.7167	0.297085		NaN	NaN	23.7167	0.0674269
NaN	NaN	23.7333	0.301198		NaN	NaN	23.7333	0.0687688
NaN	NaN	23.75	0.300478		NaN	NaN	23.75	0.0698095
NaN	NaN	23.7667	0.301594		NaN	NaN	23.7667	0.0700863
NaN	NaN	23.7833	0.298133		NaN	NaN	23.7833	0.0697444
NaN	NaN	23.8	0.297785		NaN	NaN	23.8	0.0699883
NaN	NaN	23.8167	0.300572		NaN	NaN	23.8167	0.0679715
NaN	NaN	23.8333	0.296871		NaN	NaN	23.8333	0.0673418
NaN	NaN	23.85	0.305103		NaN	NaN	23.85	0.0677205
NaN	NaN	23.8667	0.304986		NaN	NaN	23.8667	0.0675975
NaN	NaN	23.8833	0.306075		NaN	NaN	23.8833	0.0673949
NaN	NaN	23.9	0.295592		NaN	NaN	23.9	0.0674201
NaN	NaN	23.9167	0.298196		NaN	NaN	23.9167	0.0675764
NaN	NaN	23.9333	0.29846		NaN	NaN	23.9333	0.0673647
NaN	NaN	23.95	0.294506		NaN	NaN	23.95	0.0670534
NaN	NaN	23.9667	0.2946		NaN	NaN	23.9667	0.0673213
NaN	NaN	23.9833	0.286584		NaN	NaN	23.9833	0.0673605
NaN	NaN	24	0.294851		NaN	NaN	24	0.0669751
NaN	NaN	24.0167	0.292801		NaN	NaN	24.0167	0.0671255
NaN	NaN	24.0333	0.293323		NaN	NaN	24.0333	0.0667194
NaN	NaN	24.05	0.2881		NaN	NaN	24.05	0.0664281
NaN	NaN	24.0667	0.291924		NaN	NaN	24.0667	0.0681061
NaN	NaN	24.0833	0.294539		NaN	NaN	24.0833	0.0685646
NaN	NaN	24.1	0.298373		NaN	NaN	24.1	0.0686213
NaN	NaN	24.1167	0.296509		NaN	NaN	24.1167	0.0687112
NaN	NaN	24.1333	0.291719		NaN	NaN	24.1333	0.0688025
NaN	NaN	24.15	0.30908		NaN	NaN	24.15	0.0689449
NaN	NaN	24.1667	0.321234		NaN	NaN	24.1667	0.0696771
NaN	NaN	24.1833	0.320409		NaN	NaN	24.1833	0.0697333
NaN	NaN	24.2	0.307024		NaN	NaN	24.2	0.0695688
NaN	NaN	24.2167	0.312988		NaN	NaN	24.2167	0.070235
NaN	NaN	24.2333	0.317845		NaN	NaN	24.2333	0.0702876
NaN	NaN	24.25	0.317495		NaN	NaN	24.25	0.070214
NaN	NaN	24.2667	0.315425		NaN	NaN	24.2667	0.0704977
NaN	NaN	24.2833	0.316573		NaN	NaN	24.2833	0.0713089
NaN	NaN	24.3	0.312975		NaN	NaN	24.3	0.0713493
NaN	NaN	24.3167	0.310245		NaN	NaN	24.3167	0.0702991
NaN	NaN	24.3333	0.297376		NaN	NaN	24.3333	0.0694134
NaN	NaN	24.35	0.299526		NaN	NaN	24.35	0.069124
NaN	NaN	24.3667	0.308932		NaN	NaN	24.3667	0.0698902
NaN	NaN	24.3833	0.312449		NaN	NaN	24.3833	0.0701759
NaN	NaN	24.4	0.310999		NaN	NaN	24.4	0.0711958
NaN	NaN	24.4167	0.31098		NaN	NaN	24.4167	0.0710816
NaN	NaN	24.4333	0.310424		NaN	NaN	24.4333	0.0723472
NaN	NaN	24.45	0.324576		NaN	NaN	24.45	0.07221
NaN	NaN	24.4667	0.33376		NaN	NaN	24.4667	0.071674
NaN	NaN	24.4833	0.345591		NaN	NaN	24.4833	0.0720327
NaN	NaN	24.5	0.352905		NaN	NaN	24.5	0.072247
NaN	NaN	24.5167	0.356547		NaN	NaN	24.5167	0.0727111
NaN	NaN	24.5333	0.337977		NaN	NaN	24.5333	0.0724566
NaN	NaN	24.55	0.336576		NaN	NaN	24.55	0.0721427
NaN	NaN	24.5667	0.332504		NaN	NaN	24.5667	0.0722341
NaN	NaN	24.5833	0.341024		NaN	NaN	24.5833	0.0717505
NaN	NaN	24.6	0.351948		NaN	NaN	24.6	0.0714753
NaN	NaN	24.6167	0.364676		NaN	NaN	24.6167	0.0719203
NaN	NaN	24.6333	0.365077		NaN	NaN	24.6333	0.072003
NaN	NaN	24.65	0.359579		NaN	NaN	24.65	0.0722854
NaN	NaN	24.6667	0.363929		NaN	NaN	24.6667	0.0714281
NaN	NaN	24.6833	0.365227		NaN	NaN	24.6833	0.0713911
NaN	NaN	24.7	0.364561		NaN	NaN	24.7	0.0699656
NaN	NaN	24.7167	0.365463		NaN	NaN	24.7167	0.0694547
NaN	NaN	24.7333	0.36602		NaN	NaN	24.7333	0.0694091
NaN	NaN	24.75	0.364189		NaN	NaN	24.75	0.0695564
NaN	NaN	24.7667	0.362374		NaN	NaN	24.7667	0.0700264
NaN	NaN	24.7833	0.36337		NaN	NaN	24.7833	0.0699437
NaN	NaN	24.8	0.359383		NaN	NaN	24.8	0.0691863
NaN	NaN	24.8167	0.359128		NaN	NaN	24.8167	0.069453
NaN	NaN	24.8333	0.359641		NaN	NaN	24.8333	0.0696402
NaN	NaN	24.85	0.363465		NaN	NaN	24.85	0.0689965
NaN	NaN	24.8667	0.359922		NaN	NaN	24.8667	0.0709265
NaN	NaN	24.8833	0.362644		NaN	NaN	24.8833	0.0703536
NaN	NaN	24.9	0.364443		NaN	NaN	24.9	0.0696941
NaN	NaN	24.9167	0.368604		NaN	NaN	24.9167	0.0675688
NaN	NaN	24.9333	0.370043		NaN	NaN	24.9333	0.0680674
NaN	NaN	24.95	0.367158		NaN	NaN	24.95	0.0681311
NaN	NaN	24.9667	0.362016		NaN	NaN	24.9667	0.0688667
NaN	NaN	24.9833	0.355289		NaN	NaN	24.9833	0.0690924
NaN	NaN	25	0.35907		NaN	NaN	25	0.0691689
NaN	NaN	25.0167	0.372849		NaN	NaN	25.0167	0.0693473
NaN	NaN	25.0333	0.375519		NaN	NaN	25.0333	0.0721858
NaN	NaN	25.05	0.379735		NaN	NaN	25.05	0.0724296
NaN	NaN	25.0667	0.383874		NaN	NaN	25.0667	0.0730882
NaN	NaN	25.0833	0.377835		NaN	NaN	25.0833	0.0732475
NaN	NaN	25.1	0.375069		NaN	NaN	25.1	0.0729406
NaN	NaN	25.1167	0.382022		NaN	NaN	25.1167	0.0728606
NaN	NaN	25.1333	0.368879		NaN	NaN	25.1333	0.0727598
NaN	NaN	25.15	0.368385		NaN	NaN	25.15	0.0728076
NaN	NaN	25.1667	0.372105		NaN	NaN	25.1667	0.0730497
NaN	NaN	25.1833	0.376141		NaN	NaN	25.1833	0.0732167
NaN	NaN	25.2	0.379162		NaN	NaN	25.2	0.0735287
NaN	NaN	25.2167	0.379185		NaN	NaN	25.2167	0.0735622
NaN	NaN	25.2333	0.37953		NaN	NaN	25.2333	0.074062
NaN	NaN	25.25	0.38139		NaN	NaN	25.25	0.0741012
NaN	NaN	25.2667	0.388982		NaN	NaN	25.2667	0.0739273
NaN	NaN	25.2833	0.395831		NaN	NaN	25.2833	0.0753208
NaN	NaN	25.3	0.393714		NaN	NaN	25.3	0.0746372
NaN	NaN	25.3167	0.396744		NaN	NaN	25.3167	0.0726977
NaN	NaN	25.3333	0.395925		NaN	NaN	25.3333	0.0724934
NaN	NaN	25.35	0.396175		NaN	NaN	25.35	0.0721482
NaN	NaN	25.3667	0.403582		NaN	NaN	25.3667	0.0726045
NaN	NaN	25.3833	0.401488		NaN	NaN	25.3833	0.0710513
NaN	NaN	25.4	0.393048		NaN	NaN	25.4	0.0710832
NaN	NaN	25.4167	0.392811		NaN	NaN	25.4167	0.0703758
NaN	NaN	25.4333	0.373006		NaN	NaN	25.4333	0.0701365
NaN	NaN	25.45	0.366323		NaN	NaN	25.45	0.0713604
NaN	NaN	25.4667	0.3699		NaN	NaN	25.4667	0.0724643
NaN	NaN	25.4833	0.360776		NaN	NaN	25.4833	0.0736718
NaN	NaN	25.5	0.352967		NaN	NaN	25.5	0.0728772
NaN	NaN	25.5167	0.348047		NaN	NaN	25.5167	0.0732527
NaN	NaN	25.5333	0.342967		NaN	NaN	25.5333	0.0738089
NaN	NaN	25.55	0.34347		NaN	NaN	25.55	0.0740565
NaN	NaN	25.5667	0.333245		NaN	NaN	25.5667	0.0742281
NaN	NaN	25.5833	0.327547		NaN	NaN	25.5833	0.0743835
NaN	NaN	25.6	0.322954		NaN	NaN	25.6	0.0737799
NaN	NaN	25.6167	0.322329		NaN	NaN	25.6167	0.0726043
NaN	NaN	25.6333	0.322118		NaN	NaN	25.6333	0.0725986
NaN	NaN	25.65	0.32091		NaN	NaN	25.65	0.0722954
NaN	NaN	25.6667	0.316831		NaN	NaN	25.6667	0.0714367
NaN	NaN	25.6833	0.318391		NaN	NaN	25.6833	0.0711397
NaN	NaN	25.7	0.312797		NaN	NaN	25.7	0.0707692
NaN	NaN	25.7167	0.314783		NaN	NaN	25.7167	0.0691599
NaN	NaN	25.7333	0.317619		NaN	NaN	25.7333	0.0683517
NaN	NaN	25.75	0.316273		NaN	NaN	25.75	0.0682282
NaN	NaN	25.7667	0.307265		NaN	NaN	25.7667	0.068891
NaN	NaN	25.7833	0.30736		NaN	NaN	25.7833	0.0679412
NaN	NaN	25.8	0.307617		NaN	NaN	25.8	0.0676621
NaN	NaN	25.8167	0.301258		NaN	NaN	25.8167	0.0677828
NaN	NaN	25.8333	0.309962		NaN	NaN	25.8333	0.06743
NaN	NaN	25.85	0.325264		NaN	NaN	25.85	0.0672868
NaN	NaN	25.8667	0.323244		NaN	NaN	25.8667	0.0674524
NaN	NaN	25.8833	0.318597		NaN	NaN	25.8833	0.06739
NaN	NaN	25.9	0.314141		NaN	NaN	25.9	0.0663204
NaN	NaN	25.9167	0.315887		NaN	NaN	25.9167	0.0672005
NaN	NaN	25.9333	0.315901		NaN	NaN	25.9333	0.0675956
NaN	NaN	25.95	0.320514		NaN	NaN	25.95	0.0674854
NaN	NaN	25.9667	0.327658		NaN	NaN	25.9667	0.0677092
NaN	NaN	25.9833	0.319344		NaN	NaN	25.9833	0.0667209
NaN	NaN	26	0.313363		NaN	NaN	26	0.0665653
NaN	NaN	26.0167	0.31748		NaN	NaN	26.0167	0.0665744
NaN	NaN	26.0333	0.310943		NaN	NaN	26.0333	0.0664699
NaN	NaN	26.05	0.306752		NaN	NaN	26.05	0.0672672
NaN	NaN	26.0667	0.306483		NaN	NaN	26.0667	0.0666578
NaN	NaN	26.0833	0.305159		NaN	NaN	26.0833	0.0664096
NaN	NaN	26.1	0.301959		NaN	NaN	26.1	0.0667741
NaN	NaN	26.1167	0.296264		NaN	NaN	26.1167	0.0672639
NaN	NaN	26.1333	0.286535		NaN	NaN	26.1333	0.0676254
NaN	NaN	26.15	0.288145		NaN	NaN	26.15	0.0672372
NaN	NaN	26.1667	0.28675		NaN	NaN	26.1667	0.0682484
NaN	NaN	26.1833	0.288381		NaN	NaN	26.1833	0.0681795
NaN	NaN	26.2	0.286489		NaN	NaN	26.2	0.0676661
NaN	NaN	26.2167	0.287231		NaN	NaN	26.2167	0.0677657
NaN	NaN	26.2333	0.2838		NaN	NaN	26.2333	0.0675684
NaN	NaN	26.25	0.268345		NaN	NaN	26.25	0.0670933
NaN	NaN	26.2667	0.262209		NaN	NaN	26.2667	0.066387
NaN	NaN	26.2833	0.265465		NaN	NaN	26.2833	0.0661525
NaN	NaN	26.3	0.267137		NaN	NaN	26.3	0.0659679
NaN	NaN	26.3167	0.265133		NaN	NaN	26.3167	0.0659878
NaN	NaN	26.3333	0.256738		NaN	NaN	26.3333	0.0660502
NaN	NaN	26.35	0.243531		NaN	NaN	26.35	0.0652635
NaN	NaN	26.3667	0.247046		NaN	NaN	26.3667	0.065383
NaN	NaN	26.3833	0.24867		NaN	NaN	26.3833	0.0646772
NaN	NaN	26.4	0.24747		NaN	NaN	26.4	0.064511
NaN	NaN	26.4167	0.252055		NaN	NaN	26.4167	0.0652085
NaN	NaN	26.4333	0.249101		NaN	NaN	26.4333	0.0660778
NaN	NaN	26.45	0.230081		NaN	NaN	26.45	0.0659115
NaN	NaN	26.4667	0.237156		NaN	NaN	26.4667	0.0659968
NaN	NaN	26.4833	0.246057		NaN	NaN	26.4833	0.0658218
NaN	NaN	26.5	0.243781		NaN	NaN	26.5	0.0660758
NaN	NaN	26.5167	0.252879		NaN	NaN	26.5167	0.0673164
NaN	NaN	26.5333	0.246931		NaN	NaN	26.5333	0.0665204
NaN	NaN	26.55	0.248151		NaN	NaN	26.55	0.0670422
NaN	NaN	26.5667	0.247647		NaN	NaN	26.5667	0.0668356
NaN	NaN	26.5833	0.247556		NaN	NaN	26.5833	0.0664379
NaN	NaN	26.6	0.25679		NaN	NaN	26.6	0.0656085
NaN	NaN	26.6167	0.257444		NaN	NaN	26.6167	0.0656163
NaN	NaN	26.6333	0.253729		NaN	NaN	26.6333	0.0651686
NaN	NaN	26.65	0.253493		NaN	NaN	26.65	0.0667132
NaN	NaN	26.6667	0.2495		NaN	NaN	26.6667	0.0667617
NaN	NaN	26.6833	0.24885		NaN	NaN	26.6833	0.0669933
NaN	NaN	26.7	0.247458		NaN	NaN	26.7	0.0666215
NaN	NaN	26.7167	0.250548		NaN	NaN	26.7167	0.0666972
NaN	NaN	26.7333	0.251142		NaN	NaN	26.7333	0.0663783
NaN	NaN	26.75	0.250919		NaN	NaN	26.75	0.0663901
NaN	NaN	26.7667	0.250857		NaN	NaN	26.7667	0.0662804
NaN	NaN	26.7833	0.251077		NaN	NaN	26.7833	0.0662188
NaN	NaN	26.8	0.246822		NaN	NaN	26.8	0.0663495
NaN	NaN	26.8167	0.236742		NaN	NaN	26.8167	0.0658953
NaN	NaN	26.8333	0.224019		NaN	NaN	26.8333	0.0662403
NaN	NaN	26.85	0.221675		NaN	NaN	26.85	0.064113
NaN	NaN	26.8667	0.223302		NaN	NaN	26.8667	0.0640563
NaN	NaN	26.8833	0.226492		NaN	NaN	26.8833	0.0638247
NaN	NaN	26.9	0.225592		NaN	NaN	26.9	0.064794
NaN	NaN	26.9167	0.223317		NaN	NaN	26.9167	0.0645115
NaN	NaN	26.9333	0.221948		NaN	NaN	26.9333	0.0644268
NaN	NaN	26.95	0.217053		NaN	NaN	26.95	0.0636408
NaN	NaN	26.9667	0.220809		NaN	NaN	26.9667	0.0633902
NaN	NaN	26.9833	0.212159		NaN	NaN	26.9833	0.0634822
NaN	NaN	27	0.206665		NaN	NaN	27	0.063797
NaN	NaN	27.0167	0.206737		NaN	NaN	27.0167	0.0607683
NaN	NaN	27.0333	0.208244		NaN	NaN	27.0333	0.0608044
NaN	NaN	27.05	0.211452		NaN	NaN	27.05	0.0614227
NaN	NaN	27.0667	0.21691		NaN	NaN	27.0667	0.061018
NaN	NaN	27.0833	0.218676		NaN	NaN	27.0833	0.0614785
NaN	NaN	27.1	0.220144		NaN	NaN	27.1	0.0618525
NaN	NaN	27.1167	0.221734		NaN	NaN	27.1167	0.0613135
NaN	NaN	27.1333	0.217934		NaN	NaN	27.1333	0.0613265
NaN	NaN	27.15	0.209759		NaN	NaN	27.15	0.0610421
NaN	NaN	27.1667	0.200396		NaN	NaN	27.1667	0.0610992
NaN	NaN	27.1833	0.200941		NaN	NaN	27.1833	0.0610427
NaN	NaN	27.2	0.201211		NaN	NaN	27.2	0.0613596
NaN	NaN	27.2167	0.202755		NaN	NaN	27.2167	0.0611432
NaN	NaN	27.2333	0.204283		NaN	NaN	27.2333	0.061316
NaN	NaN	27.25	0.203043		NaN	NaN	27.25	0.0624579
NaN	NaN	27.2667	0.200957		NaN	NaN	27.2667	0.0624132
NaN	NaN	27.2833	0.204653		NaN	NaN	27.2833	0.0625058
NaN	NaN	27.3	0.212018		NaN	NaN	27.3	0.0622864
NaN	NaN	27.3167	0.211901		NaN	NaN	27.3167	0.0620552
NaN	NaN	27.3333	0.212238		NaN	NaN	27.3333	0.0621603
NaN	NaN	27.35	0.210135		NaN	NaN	27.35	0.0620674
NaN	NaN	27.3667	0.212637		NaN	NaN	27.3667	0.0619836
NaN	NaN	27.3833	0.215293		NaN	NaN	27.3833	0.061835
NaN	NaN	27.4	0.21109		NaN	NaN	27.4	0.0634242
NaN	NaN	27.4167	0.213119		NaN	NaN	27.4167	0.0650157
NaN	NaN	27.4333	0.212295		NaN	NaN	27.4333	0.0642755
NaN	NaN	27.45	0.203711		NaN	NaN	27.45	0.063252
NaN	NaN	27.4667	0.196413		NaN	NaN	27.4667	0.0616574
NaN	NaN	27.4833	0.195997		NaN	NaN	27.4833	0.0615767
NaN	NaN	27.5	0.186319		NaN	NaN	27.5	0.0614898
NaN	NaN	27.5167	0.186325		NaN	NaN	27.5167	0.0609324
NaN	NaN	27.5333	0.187543		NaN	NaN	27.5333	0.0610434
NaN	NaN	27.55	0.191569		NaN	NaN	27.55	0.0609064
NaN	NaN	27.5667	0.191058		NaN	NaN	27.5667	0.0613753
NaN	NaN	27.5833	0.196704		NaN	NaN	27.5833	0.0612514
NaN	NaN	27.6	0.200066		NaN	NaN	27.6	0.0611812
NaN	NaN	27.6167	0.200401		NaN	NaN	27.6167	0.0609493
NaN	NaN	27.6333	0.203677		NaN	NaN	27.6333	0.0610634
NaN	NaN	27.65	0.205826		NaN	NaN	27.65	0.0606938
NaN	NaN	27.6667	0.214653		NaN	NaN	27.6667	0.0613244
NaN	NaN	27.6833	0.216426		NaN	NaN	27.6833	0.0614752
NaN	NaN	27.7	0.213716		NaN	NaN	27.7	0.062098
NaN	NaN	27.7167	0.214722		NaN	NaN	27.7167	0.0622462
NaN	NaN	27.7333	0.215737		NaN	NaN	27.7333	0.0626066
NaN	NaN	27.75	0.216701		NaN	NaN	27.75	0.062669
NaN	NaN	27.7667	0.219726		NaN	NaN	27.7667	0.0626569
NaN	NaN	27.7833	0.21946		NaN	NaN	27.7833	0.0628591
NaN	NaN	27.8	0.218286		NaN	NaN	27.8	0.0624584
NaN	NaN	27.8167	0.218756		NaN	NaN	27.8167	0.0623018
NaN	NaN	27.8333	0.217125		NaN	NaN	27.8333	0.0638019
NaN	NaN	27.85	0.214907		NaN	NaN	27.85	0.065352
NaN	NaN	27.8667	0.211405		NaN	NaN	27.8667	0.0651801
NaN	NaN	27.8833	0.209747		NaN	NaN	27.8833	0.0666656
NaN	NaN	27.9	0.209441		NaN	NaN	27.9	0.0658775
NaN	NaN	27.9167	0.207329		NaN	NaN	27.9167	0.065658
NaN	NaN	27.9333	0.204516		NaN	NaN	27.9333	0.0661534
NaN	NaN	27.95	0.198903		NaN	NaN	27.95	0.0679893
NaN	NaN	27.9667	0.207243		NaN	NaN	27.9667	0.0681843
NaN	NaN	27.9833	0.208886		NaN	NaN	27.9833	0.0681323
NaN	NaN	28	0.209674		NaN	NaN	28	0.0686952
NaN	NaN	28.0167	0.20787		NaN	NaN	28.0167	0.0687905
NaN	NaN	28.0333	0.209534		NaN	NaN	28.0333	0.0669439
NaN	NaN	28.05	0.201158		NaN	NaN	28.05	0.0673194
NaN	NaN	28.0667	0.19696		NaN	NaN	28.0667	0.0676618
NaN	NaN	28.0833	0.196324		NaN	NaN	28.0833	0.0673962
NaN	NaN	28.1	0.191694		NaN	NaN	28.1	0.0665863
NaN	NaN	28.1167	0.192419		NaN	NaN	28.1167	0.0666352
NaN	NaN	28.1333	0.19484		NaN	NaN	28.1333	0.0671485
NaN	NaN	28.15	0.19397		NaN	NaN	28.15	0.0685117
NaN	NaN	28.1667	0.196835		NaN	NaN	28.1667	0.0686178
NaN	NaN	28.1833	0.195586		NaN	NaN	28.1833	0.0696877
NaN	NaN	28.2	0.196927		NaN	NaN	28.2	0.0716111
NaN	NaN	28.2167	0.206245		NaN	NaN	28.2167	0.0720304
NaN	NaN	28.2333	0.210958		NaN	NaN	28.2333	0.0720706
NaN	NaN	28.25	0.213792		NaN	NaN	28.25	0.0715435
NaN	NaN	28.2667	0.205761		NaN	NaN	28.2667	0.0722541
NaN	NaN	28.2833	0.204094		NaN	NaN	28.2833	0.0731702
NaN	NaN	28.3	0.207784		NaN	NaN	28.3	0.0729242
NaN	NaN	28.3167	0.205269		NaN	NaN	28.3167	0.0728526
NaN	NaN	28.3333	0.219418		NaN	NaN	28.3333	0.0726976
NaN	NaN	28.35	0.218031		NaN	NaN	28.35	0.0715058
NaN	NaN	28.3667	0.213743		NaN	NaN	28.3667	0.0713033
NaN	NaN	28.3833	0.21694		NaN	NaN	28.3833	0.070886
NaN	NaN	28.4	0.216346		NaN	NaN	28.4	0.0700893
NaN	NaN	28.4167	0.214818		NaN	NaN	28.4167	0.0701199
NaN	NaN	28.4333	0.215999		NaN	NaN	28.4333	0.0703872
NaN	NaN	28.45	0.215998		NaN	NaN	28.45	0.0700455
NaN	NaN	28.4667	0.219986		NaN	NaN	28.4667	0.0704401
NaN	NaN	28.4833	0.221605		NaN	NaN	28.4833	0.0698028
NaN	NaN	28.5	0.220496		NaN	NaN	28.5	0.0690184
NaN	NaN	28.5167	0.217563		NaN	NaN	28.5167	0.0696704
NaN	NaN	28.5333	0.213544		NaN	NaN	28.5333	0.0710169
NaN	NaN	28.55	0.208694		NaN	NaN	28.55	0.071204
NaN	NaN	28.5667	0.198766		NaN	NaN	28.5667	0.0721424
NaN	NaN	28.5833	0.202226		NaN	NaN	28.5833	0.0730176
NaN	NaN	28.6	0.203508		NaN	NaN	28.6	0.073234
NaN	NaN	28.6167	0.200672		NaN	NaN	28.6167	0.0735793
NaN	NaN	28.6333	0.198014		NaN	NaN	28.6333	0.0725178
NaN	NaN	28.65	0.189598		NaN	NaN	28.65	0.0724344
NaN	NaN	28.6667	0.188441		NaN	NaN	28.6667	0.0723588
NaN	NaN	28.6833	0.186803		NaN	NaN	28.6833	0.0722085
NaN	NaN	28.7	0.186129		NaN	NaN	28.7	0.0723949
NaN	NaN	28.7167	0.18779		NaN	NaN	28.7167	0.0737971
NaN	NaN	28.7333	0.18514		NaN	NaN	28.7333	0.0739868
NaN	NaN	28.75	0.181691		NaN	NaN	28.75	0.0756434
NaN	NaN	28.7667	0.181249		NaN	NaN	28.7667	0.0752892
NaN	NaN	28.7833	0.185128		NaN	NaN	28.7833	0.0746981
NaN	NaN	28.8	0.187315		NaN	NaN	28.8	0.0745706
NaN	NaN	28.8167	0.189785		NaN	NaN	28.8167	0.0748389
NaN	NaN	28.8333	0.191226		NaN	NaN	28.8333	0.074955
NaN	NaN	28.85	0.192655		NaN	NaN	28.85	0.0763222
NaN	NaN	28.8667	0.1958		NaN	NaN	28.8667	0.0774032
NaN	NaN	28.8833	0.195387		NaN	NaN	28.8833	0.076917
NaN	NaN	28.9	0.197173		NaN	NaN	28.9	0.0775844
NaN	NaN	28.9167	0.202724		NaN	NaN	28.9167	0.0785008
NaN	NaN	28.9333	0.200155		NaN	NaN	28.9333	0.0786053
NaN	NaN	28.95	0.192672		NaN	NaN	28.95	0.0789726
NaN	NaN	28.9667	0.204827		NaN	NaN	28.9667	0.0797149
NaN	NaN	28.9833	0.203741		NaN	NaN	28.9833	0.0806128
NaN	NaN	29	0.204895		NaN	NaN	29	0.0811988
NaN	NaN	29.0167	0.200251		NaN	NaN	29.0167	0.0828214
NaN	NaN	29.0333	0.200718		NaN	NaN	29.0333	0.0827099
NaN	NaN	29.05	0.199831		NaN	NaN	29.05	0.0827479
NaN	NaN	29.0667	0.198933		NaN	NaN	29.0667	0.0841172
NaN	NaN	29.0833	0.206527		NaN	NaN	29.0833	0.0850911
NaN	NaN	29.1	0.209831		NaN	NaN	29.1	0.0854471
NaN	NaN	29.1167	0.20829		NaN	NaN	29.1167	0.0866246
NaN	NaN	29.1333	0.215561		NaN	NaN	29.1333	0.0868326
NaN	NaN	29.15	0.212464		NaN	NaN	29.15	0.0870414
NaN	NaN	29.1667	0.215587		NaN	NaN	29.1667	0.0870619
NaN	NaN	29.1833	0.217754		NaN	NaN	29.1833	0.0869112
NaN	NaN	29.2	0.212333		NaN	NaN	29.2	0.0868239
NaN	NaN	29.2167	0.214869		NaN	NaN	29.2167	0.0863295
NaN	NaN	29.2333	0.222414		NaN	NaN	29.2333	0.0848248
NaN	NaN	29.25	0.22057		NaN	NaN	29.25	0.0852267
NaN	NaN	29.2667	0.220781		NaN	NaN	29.2667	0.0855595
NaN	NaN	29.2833	0.229771		NaN	NaN	29.2833	0.0866668
NaN	NaN	29.3	0.233054		NaN	NaN	29.3	0.086882
NaN	NaN	29.3167	0.220201		NaN	NaN	29.3167	0.0865344
NaN	NaN	29.3333	0.220128		NaN	NaN	29.3333	0.0858959
NaN	NaN	29.35	0.220275		NaN	NaN	29.35	0.0858532
NaN	NaN	29.3667	0.215523		NaN	NaN	29.3667	0.0856374
NaN	NaN	29.3833	0.213208		NaN	NaN	29.3833	0.0835809
NaN	NaN	29.4	0.216114		NaN	NaN	29.4	0.0830296
NaN	NaN	29.4167	0.215675		NaN	NaN	29.4167	0.0822191
NaN	NaN	29.4333	0.216308		NaN	NaN	29.4333	0.0820187
NaN	NaN	29.45	0.226054		NaN	NaN	29.45	0.0822014
NaN	NaN	29.4667	0.231814		NaN	NaN	29.4667	0.0839811
NaN	NaN	29.4833	0.234583		NaN	NaN	29.4833	0.084103
NaN	NaN	29.5	0.234482		NaN	NaN	29.5	0.0840469
NaN	NaN	29.5167	0.229223		NaN	NaN	29.5167	0.0835244
NaN	NaN	29.5333	0.226776		NaN	NaN	29.5333	0.0834669
NaN	NaN	29.55	0.230202		NaN	NaN	29.55	0.0828259
NaN	NaN	29.5667	0.229269		NaN	NaN	29.5667	0.0826521
NaN	NaN	29.5833	0.233826		NaN	NaN	29.5833	0.083414
NaN	NaN	29.6	0.232573		NaN	NaN	29.6	0.0830226
NaN	NaN	29.6167	0.232585		NaN	NaN	29.6167	0.0835125
NaN	NaN	29.6333	0.233222		NaN	NaN	29.6333	0.0836084
NaN	NaN	29.65	0.235538		NaN	NaN	29.65	0.0828319
NaN	NaN	29.6667	0.236451		NaN	NaN	29.6667	0.082589
NaN	NaN	29.6833	0.241852		NaN	NaN	29.6833	0.0825144
NaN	NaN	29.7	0.240431		NaN	NaN	29.7	0.0825517
NaN	NaN	29.7167	0.240851		NaN	NaN	29.7167	0.0828026
NaN	NaN	29.7333	0.239641		NaN	NaN	29.7333	0.0822421
NaN	NaN	29.75	0.254275		NaN	NaN	29.75	0.0826572
NaN	NaN	29.7667	0.254884		NaN	NaN	29.7667	0.0829708
NaN	NaN	29.7833	0.261162		NaN	NaN	29.7833	0.0831886
NaN	NaN	29.8	0.261459		NaN	NaN	29.8	0.0834534
NaN	NaN	29.8167	0.263629		NaN	NaN	29.8167	0.0812677
NaN	NaN	29.8333	0.263094		NaN	NaN	29.8333	0.0803438
NaN	NaN	29.85	0.260698		NaN	NaN	29.85	0.080416
NaN	NaN	29.8667	0.262395		NaN	NaN	29.8667	0.0791569
NaN	NaN	29.8833	0.260094		NaN	NaN	29.8833	0.0795321
NaN	NaN	29.9	0.256862		NaN	NaN	29.9	0.0791726
NaN	NaN	29.9167	0.256285		NaN	NaN	29.9167	0.0784387
NaN	NaN	29.9333	0.253738		NaN	NaN	29.9333	0.0776683
NaN	NaN	29.95	0.243245		NaN	NaN	29.95	0.0776905
NaN	NaN	29.9667	0.243488		NaN	NaN	29.9667	0.0786851
NaN	NaN	29.9833	0.241869		NaN	NaN	29.9833	0.0781993
NaN	NaN	30	0.252163		NaN	NaN	30	0.0775292
NaN	NaN	30.0167	0.254938		NaN	NaN	30.0167	0.0773462
NaN	NaN	30.0333	0.255822		NaN	NaN	30.0333	0.0771593
NaN	NaN	30.05	0.254841		NaN	NaN	30.05	0.076987
NaN	NaN	30.0667	0.249055		NaN	NaN	30.0667	0.0769469
NaN	NaN	30.0833	0.249793		NaN	NaN	30.0833	0.077065
NaN	NaN	30.1	0.255556		NaN	NaN	30.1	0.0765353
NaN	NaN	30.1167	0.251387		NaN	NaN	30.1167	0.0760823
NaN	NaN	30.1333	0.263914		NaN	NaN	30.1333	0.0747119
NaN	NaN	30.15	0.261977		NaN	NaN	30.15	0.0754918
NaN	NaN	30.1667	0.264613		NaN	NaN	30.1667	0.0739154
NaN	NaN	30.1833	0.268791		NaN	NaN	30.1833	0.0723422
NaN	NaN	30.2	0.277283		NaN	NaN	30.2	0.0720431
NaN	NaN	30.2167	0.275273		NaN	NaN	30.2167	0.0726985
NaN	NaN	30.2333	0.275685		NaN	NaN	30.2333	0.0727153
NaN	NaN	30.25	0.272898		NaN	NaN	30.25	0.0724059
NaN	NaN	30.2667	0.260458		NaN	NaN	30.2667	0.0711816
NaN	NaN	30.2833	0.26015		NaN	NaN	30.2833	0.0709849
NaN	NaN	30.3	0.257843		NaN	NaN	30.3	0.0710612
NaN	NaN	30.3167	0.258538		NaN	NaN	30.3167	0.0711377
NaN	NaN	30.3333	0.258677		NaN	NaN	30.3333	0.0714941
NaN	NaN	30.35	0.268968		NaN	NaN	30.35	0.0723016
NaN	NaN	30.3667	0.271411		NaN	NaN	30.3667	0.072557
NaN	NaN	30.3833	0.273835		NaN	NaN	30.3833	0.0721036
NaN	NaN	30.4	0.281133		NaN	NaN	30.4	0.0712922
NaN	NaN	30.4167	0.281621		NaN	NaN	30.4167	0.0709739
NaN	NaN	30.4333	0.269915		NaN	NaN	30.4333	0.0717349
NaN	NaN	30.45	0.265002		NaN	NaN	30.45	0.0719007
NaN	NaN	30.4667	0.267573		NaN	NaN	30.4667	0.072074
NaN	NaN	30.4833	0.267852		NaN	NaN	30.4833	0.0709871
NaN	NaN	30.5	0.26812		NaN	NaN	30.5	0.0710207
NaN	NaN	30.5167	0.271596		NaN	NaN	30.5167	0.0694677
NaN	NaN	30.5333	0.271486		NaN	NaN	30.5333	0.0693845
NaN	NaN	30.55	0.276792		NaN	NaN	30.55	0.0686095
NaN	NaN	30.5667	0.282197		NaN	NaN	30.5667	0.0679243
NaN	NaN	30.5833	0.28425		NaN	NaN	30.5833	0.0677839
NaN	NaN	30.6	0.283934		NaN	NaN	30.6	0.0677121
NaN	NaN	30.6167	0.284806		NaN	NaN	30.6167	0.0673834
NaN	NaN	30.6333	0.285469		NaN	NaN	30.6333	0.0675053
NaN	NaN	30.65	0.286929		NaN	NaN	30.65	0.0681406
NaN	NaN	30.6667	0.282142		NaN	NaN	30.6667	0.0689968
NaN	NaN	30.6833	0.283064		NaN	NaN	30.6833	0.0698901
NaN	NaN	30.7	0.284315		NaN	NaN	30.7	0.0682524
NaN	NaN	30.7167	0.288488		NaN	NaN	30.7167	0.0676245
NaN	NaN	30.7333	0.274337		NaN	NaN	30.7333	0.0670877
NaN	NaN	30.75	0.270521		NaN	NaN	30.75	0.0678498
NaN	NaN	30.7667	0.282152		NaN	NaN	30.7667	0.0685097
NaN	NaN	30.7833	0.285859		NaN	NaN	30.7833	0.0686777
NaN	NaN	30.8	0.28627		NaN	NaN	30.8	0.0686164
NaN	NaN	30.8167	0.285492		NaN	NaN	30.8167	0.0685823
NaN	NaN	30.8333	0.284856		NaN	NaN	30.8333	0.0671727
NaN	NaN	30.85	0.288584		NaN	NaN	30.85	0.0664842
NaN	NaN	30.8667	0.290275		NaN	NaN	30.8667	0.0666551
NaN	NaN	30.8833	0.291805		NaN	NaN	30.8833	0.0655698
NaN	NaN	30.9	0.289625		NaN	NaN	30.9	0.0649367
NaN	NaN	30.9167	0.289922		NaN	NaN	30.9167	0.0660913
NaN	NaN	30.9333	0.289778		NaN	NaN	30.9333	0.0661757
NaN	NaN	30.95	0.295606		NaN	NaN	30.95	0.0686004
NaN	NaN	30.9667	0.298577		NaN	NaN	30.9667	0.0675541
NaN	NaN	30.9833	0.293497		NaN	NaN	30.9833	0.0675443
NaN	NaN	31	0.297285		NaN	NaN	31	0.066203
NaN	NaN	31.0167	0.300217		NaN	NaN	31.0167	0.0656414
NaN	NaN	31.0333	0.304419		NaN	NaN	31.0333	0.0670962
NaN	NaN	31.05	0.299028		NaN	NaN	31.05	0.0645611
NaN	NaN	31.0667	0.30871		NaN	NaN	31.0667	0.0648021
NaN	NaN	31.0833	0.310356		NaN	NaN	31.0833	0.0644889
NaN	NaN	31.1	0.307674		NaN	NaN	31.1	0.0635548
NaN	NaN	31.1167	0.292689		NaN	NaN	31.1167	0.0639104
NaN	NaN	31.1333	0.289147		NaN	NaN	31.1333	0.0635499
NaN	NaN	31.15	0.281227		NaN	NaN	31.15	0.0633993
NaN	NaN	31.1667	0.273361		NaN	NaN	31.1667	0.0632723
NaN	NaN	31.1833	0.26175		NaN	NaN	31.1833	0.0636259
NaN	NaN	31.2	0.259247		NaN	NaN	31.2	0.0636167
NaN	NaN	31.2167	0.260156		NaN	NaN	31.2167	0.0635326
NaN	NaN	31.2333	0.263368		NaN	NaN	31.2333	0.0621538
NaN	NaN	31.25	0.266125		NaN	NaN	31.25	0.0619264
NaN	NaN	31.2667	0.264452		NaN	NaN	31.2667	0.0616527
NaN	NaN	31.2833	0.269362		NaN	NaN	31.2833	0.0615166
NaN	NaN	31.3	0.269556		NaN	NaN	31.3	0.0611968
NaN	NaN	31.3167	0.272402		NaN	NaN	31.3167	0.0615289
NaN	NaN	31.3333	0.269565		NaN	NaN	31.3333	0.0617583
NaN	NaN	31.35	0.266822		NaN	NaN	31.35	0.0617544
NaN	NaN	31.3667	0.265937		NaN	NaN	31.3667	0.0618845
NaN	NaN	31.3833	0.2694		NaN	NaN	31.3833	0.0612182
NaN	NaN	31.4	0.273405		NaN	NaN	31.4	0.0607418
NaN	NaN	31.4167	0.280194		NaN	NaN	31.4167	0.0610838
NaN	NaN	31.4333	0.281539		NaN	NaN	31.4333	0.0609812
NaN	NaN	31.45	0.279949		NaN	NaN	31.45	0.0590879
NaN	NaN	31.4667	0.279865		NaN	NaN	31.4667	0.0593471
NaN	NaN	31.4833	0.277729		NaN	NaN	31.4833	0.0593218
NaN	NaN	31.5	0.277319		NaN	NaN	31.5	0.0595449
NaN	NaN	31.5167	0.275623		NaN	NaN	31.5167	0.0606308
NaN	NaN	31.5333	0.27385		NaN	NaN	31.5333	0.0608132
NaN	NaN	31.55	0.266955		NaN	NaN	31.55	0.0611471
NaN	NaN	31.5667	0.266631		NaN	NaN	31.5667	0.0601981
NaN	NaN	31.5833	0.269347		NaN	NaN	31.5833	0.0610704
NaN	NaN	31.6	0.276852		NaN	NaN	31.6	0.0605967
NaN	NaN	31.6167	0.280517		NaN	NaN	31.6167	0.0603551
NaN	NaN	31.6333	0.276798		NaN	NaN	31.6333	0.0607677
NaN	NaN	31.65	0.27918		NaN	NaN	31.65	0.0608648
NaN	NaN	31.6667	0.281506		NaN	NaN	31.6667	0.0617234
NaN	NaN	31.6833	0.280552		NaN	NaN	31.6833	0.0618611
NaN	NaN	31.7	0.274643		NaN	NaN	31.7	0.061542
NaN	NaN	31.7167	0.276844		NaN	NaN	31.7167	0.0620672
NaN	NaN	31.7333	0.276777		NaN	NaN	31.7333	0.0616471
NaN	NaN	31.75	0.258165		NaN	NaN	31.75	0.061023
NaN	NaN	31.7667	0.259519		NaN	NaN	31.7667	0.0610982
NaN	NaN	31.7833	0.264657		NaN	NaN	31.7833	0.0611064
NaN	NaN	31.8	0.273098		NaN	NaN	31.8	0.0610733
NaN	NaN	31.8167	0.275794		NaN	NaN	31.8167	0.0606416
NaN	NaN	31.8333	0.270365		NaN	NaN	31.8333	0.0602723
NaN	NaN	31.85	0.272928		NaN	NaN	31.85	0.0599509
NaN	NaN	31.8667	0.2801		NaN	NaN	31.8667	0.0597114
NaN	NaN	31.8833	0.287503		NaN	NaN	31.8833	0.0598591
NaN	NaN	31.9	0.295553		NaN	NaN	31.9	0.0603919
NaN	NaN	31.9167	0.29382		NaN	NaN	31.9167	0.0598904
NaN	NaN	31.9333	0.291722		NaN	NaN	31.9333	0.059639
NaN	NaN	31.95	0.294732		NaN	NaN	31.95	0.0586437
NaN	NaN	31.9667	0.290412		NaN	NaN	31.9667	0.0589959
NaN	NaN	31.9833	0.296774		NaN	NaN	31.9833	0.0590916
NaN	NaN	32	0.298779		NaN	NaN	32	0.0594988
NaN	NaN	32.0167	0.295958		NaN	NaN	32.0167	0.0599227
NaN	NaN	32.0333	0.299418		NaN	NaN	32.0333	0.0599765
NaN	NaN	32.05	0.284677		NaN	NaN	32.05	0.0609506
NaN	NaN	32.0667	0.278925		NaN	NaN	32.0667	0.0604554
NaN	NaN	32.0833	0.278786		NaN	NaN	32.0833	0.0609157
NaN	NaN	32.1	0.278799		NaN	NaN	32.1	0.0605434
NaN	NaN	32.1167	0.27823		NaN	NaN	32.1167	0.0629047
NaN	NaN	32.1333	0.279463		NaN	NaN	32.1333	0.0622573
NaN	NaN	32.15	0.280519		NaN	NaN	32.15	0.0625165
NaN	NaN	32.1667	0.278961		NaN	NaN	32.1667	0.0624971
NaN	NaN	32.1833	0.281104		NaN	NaN	32.1833	0.0624681
NaN	NaN	32.2	0.281812		NaN	NaN	32.2	0.0618761
NaN	NaN	32.2167	0.281356		NaN	NaN	32.2167	0.0631699
NaN	NaN	32.2333	0.280371		NaN	NaN	32.2333	0.063209
NaN	NaN	32.25	0.281103		NaN	NaN	32.25	0.0633277
NaN	NaN	32.2667	0.277552		NaN	NaN	32.2667	0.0632877
NaN	NaN	32.2833	0.277026		NaN	NaN	32.2833	0.0639918
NaN	NaN	32.3	0.274885		NaN	NaN	32.3	0.0649964
NaN	NaN	32.3167	0.274459		NaN	NaN	32.3167	0.064705
NaN	NaN	32.3333	0.297908		NaN	NaN	32.3333	0.0638202
NaN	NaN	32.35	0.293132		NaN	NaN	32.35	0.0635526
NaN	NaN	32.3667	0.285342		NaN	NaN	32.3667	0.0633026
NaN	NaN	32.3833	0.293745		NaN	NaN	32.3833	0.0634904
NaN	NaN	32.4	0.316853		NaN	NaN	32.4	0.0632809
NaN	NaN	32.4167	0.317189		NaN	NaN	32.4167	0.0622696
NaN	NaN	32.4333	0.332988		NaN	NaN	32.4333	0.0622068
NaN	NaN	32.45	0.342727		NaN	NaN	32.45	0.0620104
NaN	NaN	32.4667	0.342461		NaN	NaN	32.4667	0.0619974
NaN	NaN	32.4833	0.340598		NaN	NaN	32.4833	0.0613083
NaN	NaN	32.5	0.337386		NaN	NaN	32.5	0.0630641
NaN	NaN	32.5167	0.331694		NaN	NaN	32.5167	0.0631724
NaN	NaN	32.5333	0.341804		NaN	NaN	32.5333	0.064292
NaN	NaN	32.55	0.341211		NaN	NaN	32.55	0.0645282
NaN	NaN	32.5667	0.342545		NaN	NaN	32.5667	0.0647316
NaN	NaN	32.5833	0.346643		NaN	NaN	32.5833	0.0646583
NaN	NaN	32.6	0.341794		NaN	NaN	32.6	0.0649536
NaN	NaN	32.6167	0.346441		NaN	NaN	32.6167	0.0649272
NaN	NaN	32.6333	0.34396		NaN	NaN	32.6333	0.0641528
NaN	NaN	32.65	0.34206		NaN	NaN	32.65	0.062931
NaN	NaN	32.6667	0.344368		NaN	NaN	32.6667	0.0616331
NaN	NaN	32.6833	0.347534		NaN	NaN	32.6833	0.0622237
NaN	NaN	32.7	0.346498		NaN	NaN	32.7	0.0624654
NaN	NaN	32.7167	0.350757		NaN	NaN	32.7167	0.0614955
NaN	NaN	32.7333	0.353772		NaN	NaN	32.7333	0.0608591
NaN	NaN	32.75	0.350016		NaN	NaN	32.75	0.0610833
NaN	NaN	32.7667	0.343288		NaN	NaN	32.7667	0.0613434
NaN	NaN	32.7833	0.339587		NaN	NaN	32.7833	0.0608291
NaN	NaN	32.8	0.347532		NaN	NaN	32.8	0.0611675
NaN	NaN	32.8167	0.370334		NaN	NaN	32.8167	0.0613816
NaN	NaN	32.8333	0.380446		NaN	NaN	32.8333	0.0615047
NaN	NaN	32.85	0.374077		NaN	NaN	32.85	0.060739
NaN	NaN	32.8667	0.371594		NaN	NaN	32.8667	0.0609326
NaN	NaN	32.8833	0.375566		NaN	NaN	32.8833	0.0621231
NaN	NaN	32.9	0.373853		NaN	NaN	32.9	0.0612779
NaN	NaN	32.9167	0.370001		NaN	NaN	32.9167	0.0611991
NaN	NaN	32.9333	0.36472		NaN	NaN	32.9333	0.0582343
NaN	NaN	32.95	0.365218		NaN	NaN	32.95	0.0580709
NaN	NaN	32.9667	0.362145		NaN	NaN	32.9667	0.0572913
NaN	NaN	32.9833	0.36278		NaN	NaN	32.9833	0.0570146
NaN	NaN	33	0.364343		NaN	NaN	33	0.0568331
NaN	NaN	33.0167	0.362715		NaN	NaN	33.0167	0.055636
NaN	NaN	33.0333	0.372707		NaN	NaN	33.0333	0.0561523
NaN	NaN	33.05	0.37372		NaN	NaN	33.05	0.0555413
NaN	NaN	33.0667	0.376716		NaN	NaN	33.0667	0.0563341
NaN	NaN	33.0833	0.375227		NaN	NaN	33.0833	0.056442
NaN	NaN	33.1	0.377293		NaN	NaN	33.1	0.0565185
NaN	NaN	33.1167	0.373267		NaN	NaN	33.1167	0.0578872
NaN	NaN	33.1333	0.370534		NaN	NaN	33.1333	0.0579082
NaN	NaN	33.15	0.373067		NaN	NaN	33.15	0.0578651
NaN	NaN	33.1667	0.368477		NaN	NaN	33.1667	0.0574468
NaN	NaN	33.1833	0.370269		NaN	NaN	33.1833	0.0573237
NaN	NaN	33.2	0.372668		NaN	NaN	33.2	0.0575802
NaN	NaN	33.2167	0.377829		NaN	NaN	33.2167	0.0591861
NaN	NaN	33.2333	0.376349		NaN	NaN	33.2333	0.0594268
NaN	NaN	33.25	0.389546		NaN	NaN	33.25	0.0597763
NaN	NaN	33.2667	0.391101		NaN	NaN	33.2667	0.0599697
NaN	NaN	33.2833	0.390471		NaN	NaN	33.2833	0.0599887
[truncated: 15,944 more rows]

## Sheet: Figure 3
3a																																					3b						3c					3d
State lifetime	fit	1-cdf	State lifetime	fit	1-cdf	State lifetime	fit	1-cdf	State lifetime	fit	1-cdf	State lifetime	fit	1-cdf	State lifetime	fit	1-cdf	State lifetime	fit	1-cdf	Unbound state lifetime	fit	1-cdf	State lifetime	fit	1-cdf	State lifetime	fit	1-cdf	State lifetime	fit	1-cdf	State lifetime	fit	1-cdf		[ssDNA target] (pM)	Bound state lifetime (s)	SE of bound state (s)	Unbound state lifetime (s)	SE of unbound state lifetimes (s)		[ssDNA target] (pM)	Activity (mHz)	SE of Activity (mHz)	Bound fraction (-)		Time (min)	[ssDNA target] (pM)
s			s			s			s			s			s			s			s			s			s			s			s				0	4.4	0.5	391.2	4.4		0	3.1	0.2	0.03		0	0
Blank	Blank	Blank	15 pM	15 pM	15 pM	30 pM	30 pM	30 pM	45 pM	45 pM	45 pM	60 pM	60 pM	60 pM	90 pM	90 pM	90 pM	120 pM	120 pM	120 pM	180 pM	180 pM	180 pM	240 pM	240 pM	240 pM	360 pM	360 pM	360 pM	480 pM	480 pM	480 pM	960 pM	960 pM	960 pM		15	4.3	0.3	345.8	2.7		15	3.6	0.2	0.03		10	15
0.53333	0.95746	1	0.13333	0.9954	0.99827	0.23333	0.99925	0.9985	1.56667	0.98065	0.99882	0.1	0.99928	0.999	0.06667	0.89139	0.99925	0.4	0.994	0.99931	0.16667	0.99712	0.99933	0.96667	0.97918	0.99935	0.13333	0.99659	0.99926	0.7	0.97899	0.99802	2.93333	0.919	0.98649		30	6.7	0.3	309.8	1.9		30	3.8	0.2	0.04		20	30
0.53333	0.95746	0.99863	0.3	0.99492	0.99653	1.63333	0.99474	0.99699	1.63333	0.9803	0.99764	0.23333	0.99833	0.998	1.36667	0.87994	0.99851	0.8	0.98803	0.99862	2.03333	0.96548	0.99866	1.46667	0.96858	0.9987	0.46667	0.98812	0.99852	2.03333	0.94018	0.99605	3.13333	0.91372	0.97297		45	7.6	0.2	186.1	0.5		45	7.3	0.2	0.07		31	45
2.1	0.95255	0.99726	0.96667	0.99301	0.9948	1.86667	0.99399	0.99549	1.96667	0.97854	0.99645	1.06667	0.99238	0.997	1.76667	0.87644	0.99776	0.86667	0.98704	0.99793	2.1	0.96437	0.99733	1.63333	0.96507	0.99804	0.76667	0.98057	0.99777	2.06667	0.93923	0.99407	3.23333	0.91109	0.95946		60	13.1	0.1	139.5	0.3		60	10.3	0.3	0.1		40	60
2.23333	0.95213	0.99589	1	0.99291	0.99307	2.23333	0.99282	0.99398	2.46667	0.97592	0.99527	1.23333	0.9912	0.996	2.03333	0.87412	0.99627	1.63333	0.97572	0.99724	2.2	0.9627	0.99599	2.1	0.95532	0.99674	0.8	0.97973	0.99703	2.1	0.93828	0.99209	3.63333	0.90066	0.94595		90	12	0.1	100.5	0.3		90	17.1	0.4	0.16		50	90
2.26667	0.95203	0.99452	1.2	0.99234	0.99133	2.63333	0.99153	0.99248	2.5	0.97574	0.99409	1.53333	0.98907	0.995	2.06667	0.87383	0.99403	1.9	0.97181	0.99655	2.23333	0.96215	0.99533	2.16667	0.95393	0.99478	1.03333	0.97389	0.99629	2.13333	0.93733	0.99012	3.93333	0.89291	0.93243		120	15.5	0.1	66.4	0.1		120	24.8	0.4	0.34		66	120
2.36667	0.95172	0.99315	2.06667	0.98985	0.9896	2.86667	0.99079	0.98947	2.56667	0.97539	0.98936	2.06667	0.9853	0.994	2.1	0.87354	0.99104	2.03333	0.96986	0.99586	2.36667	0.95993	0.99199	2.2	0.95324	0.99413	1.7	0.95742	0.99555	2.3	0.9326	0.98617	5.23333	0.8601	0.91892		180	14.5	0.1	57.9	0.1		180	29.1	0.5	0.35		70	0
2.43333	0.95151	0.99178	3.03333	0.98709	0.98787	3.16667	0.98983	0.98647	2.63333	0.97504	0.98818	2.16667	0.98459	0.993	2.13333	0.87325	0.9888	2.1	0.96889	0.99448	2.4	0.95938	0.99132	2.23333	0.95255	0.99282	2.03333	0.94928	0.99406	2.4	0.92978	0.98419	5.4	0.85598	0.90541		240	15.5	0.1	45.9	0.1		240	34.5	0.5	0.52		79	0
2.6	0.95099	0.99041	4.16667	0.98386	0.98614	4.13333	0.98674	0.98496	3	0.97312	0.987	2.46667	0.98248	0.992	2.16667	0.87296	0.9873	2.13333	0.9684	0.99378	2.43333	0.95883	0.98999	2.26667	0.95186	0.99217	2.06667	0.94847	0.99258	2.56667	0.92509	0.98221	7.13333	0.8143	0.89189		360	15.7	0.1	39.1	0.1		360	39.2	0.5	0.6		95	0
3.06667	0.94953	0.98767	4.5	0.98291	0.9844	4.6	0.98526	0.98346	3.06667	0.97278	0.98582	2.53333	0.98201	0.99	2.2	0.87267	0.98432	2.26667	0.96646	0.9924	2.46667	0.95828	0.98798	2.3	0.95117	0.99152	2.1	0.94766	0.99109	2.73333	0.92043	0.97628	7.4	0.80807	0.87838		480	16.2	0.1	33	0.2		480	37.1	0.7	0.8		105	0
3.1	0.94943	0.98493	4.63333	0.98253	0.98267	4.73333	0.98484	0.98195	3.26667	0.97173	0.98463	2.7	0.98084	0.988	2.23333	0.87238	0.98282	2.33333	0.96549	0.99171	2.5	0.95773	0.98665	2.33333	0.95048	0.99087	2.16667	0.94605	0.99035	2.76667	0.91949	0.97431	7.96667	0.79499	0.86486		960	15.1	0.3	34.7	1.1		960	34.6	1.3	0.88		114	0
3.46667	0.94829	0.98219	5	0.98149	0.98094	4.9	0.98431	0.98045	3.33333	0.97138	0.98345	2.73333	0.9806	0.987	2.26667	0.87209	0.98058	2.36667	0.96501	0.99102	2.53333	0.95717	0.98531	2.36667	0.94979	0.98956	2.2	0.94524	0.98886	2.8	0.91857	0.97233	8.13333	0.79119	0.85135													124	0
3.63333	0.94777	0.98082	5.13333	0.98111	0.9792	5.8	0.98145	0.97895	3.5	0.97051	0.98227	2.76667	0.98037	0.986	2.3	0.8718	0.97834	2.46667	0.96355	0.99033	2.56667	0.95662	0.98465	2.43333	0.94841	0.98695	2.23333	0.94443	0.98812	2.83333	0.91764	0.97036	9.83333	0.75339	0.83784													134	0
4	0.94663	0.97945	5.83333	0.97913	0.97747	5.83333	0.98134	0.97744	3.7	0.96947	0.98109	2.96667	0.97896	0.985	2.33333	0.87151	0.9776	2.5	0.96307	0.98964	2.6	0.95607	0.98398	2.46667	0.94772	0.9863	2.26667	0.94363	0.98738	2.86667	0.91671	0.96838	9.96667	0.7505	0.82432													142	0
4.03333	0.94652	0.97808	5.96667	0.97875	0.97574	6.23333	0.98008	0.97594	3.83333	0.96878	0.97991	3	0.97873	0.984	2.36667	0.87122	0.97535	2.56667	0.96211	0.98895	2.66667	0.95497	0.98331	2.56667	0.94566	0.98565	2.3	0.94282	0.98589	2.9	0.91578	0.9664	10.3333	0.74262	0.81081													157	0
4.13333	0.94621	0.97671	7.56667	0.97423	0.974	7.4	0.97639	0.97444	4.23333	0.9667	0.97872	3.2	0.97733	0.982	2.4	0.87094	0.96938	2.63333	0.96114	0.98826	2.7	0.95442	0.98264	2.6	0.94497	0.98369	2.33333	0.94202	0.98515	2.96667	0.91393	0.96245	10.7667	0.73341	0.7973													168	0
4.5	0.94507	0.97534	8.13333	0.97264	0.97227	7.9	0.97482	0.97293	4.6	0.96479	0.97754	3.26667	0.97686	0.981	2.43333	0.87065	0.96789	2.66667	0.96066	0.98688	2.73333	0.95387	0.98131	2.63333	0.94429	0.98304	2.43333	0.93961	0.98441	3.13333	0.90932	0.96047	11.3	0.72223	0.77027													180	60
5	0.94352	0.9726	9.63333	0.96843	0.97054	9	0.97136	0.97143	4.76667	0.96393	0.97636	3.5	0.97523	0.98	2.46667	0.87036	0.96266	2.76667	0.95921	0.98619	2.76667	0.95332	0.98064	2.66667	0.9436	0.98174	2.46667	0.93881	0.98293	3.16667	0.9084	0.95455	12.1	0.70578	0.75676													195	120
5.2	0.94291	0.96986	10.2	0.96684	0.9688	9.26667	0.97053	0.96992	5	0.96272	0.97518	3.76667	0.97337	0.979	2.5	0.87007	0.95967	2.86667	0.95777	0.98481	2.8	0.95277	0.97997	2.76667	0.94155	0.98108	2.5	0.93801	0.98218	3.2	0.90749	0.95257	12.3333	0.70105	0.74324													203	240
5.3	0.9426	0.96849	10.3	0.96656	0.96707	9.53333	0.96969	0.96842	5.56667	0.95979	0.974	3.83333	0.9729	0.978	2.53333	0.86978	0.95668	2.9	0.95729	0.98412	2.83333	0.95223	0.97931	2.8	0.94087	0.97913	2.56667	0.93641	0.98144	3.23333	0.90657	0.95059	13.1	0.68575	0.72973													216	0
5.66667	0.94146	0.96712	10.6333	0.96563	0.96534	10.8	0.96573	0.96692	5.73333	0.95894	0.97281	4.03333	0.97151	0.977	2.56667	0.86949	0.9522	2.93333	0.95681	0.98343	2.93333	0.95058	0.97797	2.83333	0.94019	0.97782	2.63333	0.93481	0.97921	3.3	0.90474	0.94862	13.7	0.674	0.71622													225	0
5.7	0.94136	0.96575	10.8	0.96516	0.9636	11.0667	0.9649	0.96541	6.03333	0.95739	0.97163	4.06667	0.97128	0.976	2.63333	0.86892	0.94772	2.96667	0.95633	0.98135	2.96667	0.95003	0.9773	2.96667	0.93746	0.97521	2.7	0.93322	0.9755	3.33333	0.90382	0.94664	14.4	0.66055	0.7027													235	0
5.93333	0.94064	0.96301	10.9333	0.96479	0.96187	12.6	0.96014	0.96391	6.06667	0.95722	0.97045	4.13333	0.97081	0.975	2.66667	0.86863	0.94548	3.06667	0.95489	0.98066	3.03333	0.94894	0.97597	3.03333	0.9361	0.97456	2.83333	0.93004	0.97253	3.43333	0.90109	0.94466	15	0.64923	0.68919													243	0
5.96667	0.94054	0.96164	11.1333	0.96423	0.96014	14	0.95581	0.96241	6.16667	0.95671	0.96927	5.06667	0.96434	0.974	2.7	0.86834	0.94473	3.1	0.95441	0.97997	3.1	0.94785	0.97397	3.06667	0.93542	0.97195	2.86667	0.92924	0.9703	3.5	0.89926	0.94071	15.1333	0.64674	0.67568													253	0
6.5	0.93889	0.96027	11.3667	0.96358	0.95841	14.0333	0.95571	0.9609	6.4	0.95551	0.96809	5.26667	0.96296	0.973	2.73333	0.86805	0.94175	3.16667	0.95346	0.97928	3.16667	0.94676	0.97196	3.1	0.93474	0.9713	2.9	0.92845	0.96882	3.56667	0.89745	0.93874	16.1333	0.62839	0.66216													261	0
6.93333	0.93756	0.95753	11.9333	0.962	0.95667	14.3333	0.95478	0.9594	6.6	0.95448	0.9669	5.3	0.96273	0.971	2.76667	0.86776	0.93876	3.2	0.95298	0.9779	3.3	0.94458	0.9713	3.16667	0.93339	0.97065	2.93333	0.92766	0.96733	3.66667	0.89473	0.93676	16.3	0.62538	0.64865													280	0
7.33333	0.93633	0.95616	12.4	0.96071	0.95494	14.6667	0.95375	0.95789	6.7	0.95397	0.96572	5.36667	0.96227	0.97	2.8	0.86748	0.93577	3.23333	0.9525	0.97721	3.33333	0.94403	0.97063	3.2	0.93271	0.96934	2.96667	0.92687	0.96585	3.83333	0.89022	0.93478	17.4	0.60588	0.63514
7.83333	0.93479	0.95479	12.8667	0.95941	0.95321	15.1	0.95242	0.95489	6.8	0.95346	0.96454	5.73333	0.95975	0.969	2.83333	0.86719	0.93279	3.26667	0.95202	0.97652	3.36667	0.94349	0.96929	3.23333	0.93203	0.96804	3	0.92608	0.96437	4	0.88573	0.93281	17.5	0.60413	0.62162
8	0.93428	0.95342	13.7	0.9571	0.95147	15.6	0.95089	0.95338	6.83333	0.95328	0.96336	6.16667	0.95677	0.968	2.86667	0.8669	0.9283	3.3	0.95154	0.97583	3.43333	0.9424	0.96862	3.26667	0.93136	0.96738	3.03333	0.92529	0.96288	4.16667	0.88126	0.93083	17.9	0.59722	0.60811
8.03333	0.93418	0.95205	16.8333	0.94847	0.94974	16.7	0.94751	0.95188	7.06667	0.95209	0.96217	6.23333	0.95631	0.967	2.9	0.86661	0.92532	3.33333	0.95107	0.97514	3.5	0.94132	0.96662	3.33333	0.93001	0.96608	3.06667	0.9245	0.96214	4.2	0.88037	0.92885	20.2333	0.5584	0.59459
8.1	0.93397	0.95068	18	0.94527	0.94801	17.0333	0.9465	0.95038	7.36667	0.95056	0.96099	6.3	0.95586	0.966	2.93333	0.86633	0.92084	3.43333	0.94964	0.97376	3.56667	0.94024	0.96462	3.4	0.92866	0.96412	3.1	0.92371	0.95991	4.26667	0.87859	0.92688	20.7	0.55095	0.58108
8.4	0.93305	0.94932	19.8333	0.94027	0.94627	18.6333	0.94162	0.94887	7.6	0.94937	0.95981	6.43333	0.95494	0.965	2.96667	0.86604	0.91636	3.5	0.94868	0.97238	3.6	0.9397	0.96395	3.46667	0.92731	0.96347	3.13333	0.92292	0.95843	4.4	0.87504	0.9249	20.7667	0.54989	0.56757
8.76667	0.93193	0.94795	20.1	0.93955	0.94454	18.7	0.94142	0.94737	7.63333	0.9492	0.95863	6.46667	0.95471	0.964	3	0.86575	0.91412	3.73333	0.94536	0.97169	3.66667	0.93861	0.96328	3.5	0.92664	0.96282	3.16667	0.92214	0.95768	4.46667	0.87328	0.92292	20.9	0.54779	0.55405
8.8	0.93183	0.94658	20.8333	0.93756	0.94281	18.9	0.94081	0.94586	7.73333	0.94869	0.95745	6.56667	0.95403	0.963	3.03333	0.86546	0.91113	3.76667	0.94488	0.9703	3.7	0.93807	0.96262	3.53333	0.92597	0.96217	3.2	0.92135	0.95694	4.53333	0.87151	0.91897	21.1	0.54464	0.54054
8.86667	0.93163	0.94521	21.0333	0.93702	0.94107	19.7333	0.93828	0.94436	7.86667	0.94801	0.95626	7	0.95107	0.962	3.06667	0.86518	0.90814	3.8	0.94441	0.96961	3.73333	0.93753	0.96128	3.56667	0.9253	0.96151	3.26667	0.91978	0.9562	4.56667	0.87063	0.91304	22.5333	0.52262	0.52703
9.23333	0.93051	0.94247	22.7333	0.93242	0.93934	20.5	0.93596	0.94286	7.96667	0.9475	0.95508	7.26667	0.94926	0.961	3.1	0.86489	0.90291	3.9	0.94299	0.96892	3.76667	0.93699	0.95928	3.6	0.92463	0.96086	3.3	0.91899	0.95546	4.6	0.86975	0.91107	23.6	0.50681	0.51351
9.43333	0.9299	0.93973	22.9667	0.93179	0.93761	21.1	0.93415	0.94135	8.1	0.94682	0.9539	7.3	0.94903	0.96	3.13333	0.8646	0.90217	4	0.94157	0.96823	3.83333	0.93591	0.95861	3.63333	0.92395	0.96021	3.4	0.91664	0.95471	4.63333	0.86887	0.90909	25.9333	0.47387	0.5
9.53333	0.92959	0.93699	23.0667	0.93152	0.93588	21.6	0.93264	0.93985	8.16667	0.94648	0.95272	7.43333	0.94812	0.959	3.16667	0.86432	0.90142	4.03333	0.9411	0.96754	3.86667	0.93538	0.95794	3.66667	0.92328	0.95956	3.43333	0.91586	0.95397	4.7	0.86712	0.90711	27.1667	0.45734	0.48649
9.83333	0.92868	0.93562	23.7	0.92982	0.93414	22.2667	0.93064	0.93835	8.46667	0.94495	0.95154	7.5	0.94767	0.958	3.2	0.86403	0.89918	4.1	0.94016	0.96616	3.9	0.93484	0.95728	3.7	0.92261	0.95825	3.5	0.9143	0.95323	4.73333	0.86624	0.90316	27.7667	0.4495	0.47297
10.1333	0.92776	0.93425	25.1667	0.92588	0.93241	23.2667	0.92764	0.93684	8.7	0.94377	0.94917	7.6	0.94699	0.957	3.23333	0.86374	0.89694	4.13333	0.93968	0.96547	3.93333	0.9343	0.95527	3.73333	0.92195	0.95695	3.53333	0.91352	0.95249	4.76667	0.86536	0.90119	28.2667	0.44308	0.45946
10.2333	0.92746	0.93288	25.8333	0.9241	0.93068	24.2	0.92485	0.93534	9.53333	0.93955	0.94799	8.13333	0.94338	0.956	3.26667	0.86346	0.89619	4.16667	0.93921	0.96478	4	0.93322	0.95461	3.76667	0.92128	0.95629	3.56667	0.91274	0.951	4.8	0.86449	0.89921	30.4	0.41668	0.44595
10.5667	0.92644	0.93151	25.9667	0.92374	0.92894	24.2333	0.92475	0.93383	10.0333	0.93703	0.94681	8.23333	0.9427	0.955	3.3	0.86317	0.89395	4.2	0.93874	0.9634	4.03333	0.93269	0.95394	3.8	0.92061	0.95564	3.6	0.91196	0.95026	4.9	0.86187	0.89723	30.9	0.41072	0.43243
10.8	0.92573	0.92877	26.0333	0.92356	0.92721	24.8333	0.92296	0.93233	10.1333	0.93653	0.94563	8.3	0.94225	0.954	3.33333	0.86288	0.89171	4.3	0.93733	0.96271	4.06667	0.93215	0.95327	3.9	0.91861	0.95434	3.7	0.90963	0.94952	4.93333	0.861	0.89328	31.8667	0.39944	0.41892
11.2667	0.92432	0.92603	26.2333	0.92303	0.92374	25.4333	0.92117	0.93083	10.3333	0.93552	0.94444	8.5	0.9409	0.953	3.36667	0.8626	0.89022	4.33333	0.93686	0.96202	4.1	0.93161	0.9526	3.93333	0.91794	0.95303	3.73333	0.90886	0.94803	4.96667	0.86013	0.8913	32.7333	0.3896	0.40541
12.9333	0.91927	0.92466	26.7333	0.92169	0.92201	25.7	0.92038	0.92932	10.7333	0.93351	0.94326	8.66667	0.93978	0.952	3.4	0.86231	0.88798	4.36667	0.93639	0.96133	4.13333	0.93108	0.95194	3.96667	0.91727	0.95238	3.76667	0.90808	0.94729	5.03333	0.85839	0.88933	33.3667	0.38256	0.39189
13	0.91907	0.92192	27.2667	0.92027	0.92028	26.4333	0.9182	0.92782	10.8667	0.93285	0.94208	8.86667	0.93843	0.95	3.43333	0.86203	0.88424	4.4	0.93592	0.96064	4.16667	0.93054	0.95127	4.03333	0.91594	0.95173	3.83333	0.90653	0.94506	5.1	0.85666	0.88735	33.5333	0.38072	0.37838
13.7333	0.91686	0.92055	27.5	0.91965	0.91854	26.9667	0.91662	0.92632	11.1333	0.93151	0.9409	8.9	0.93821	0.948	3.46667	0.86174	0.8835	4.5	0.93451	0.95994	4.2	0.93	0.9506	4.1	0.91462	0.95042	3.86667	0.90576	0.94432	5.23333	0.8532	0.88538	34.9	0.36603	0.36486
14.1333	0.91566	0.91918	28.8333	0.91611	0.91681	27.0667	0.91633	0.92481	11.2	0.93118	0.93853	9.06667	0.93709	0.946	3.5	0.86145	0.88051	4.53333	0.93404	0.95856	4.23333	0.92947	0.94993	4.16667	0.91329	0.94977	3.9	0.90499	0.94209	5.26667	0.85234	0.88142	38.1	0.33381	0.35135
14.2333	0.91536	0.91781	29.1	0.91541	0.91508	28.9333	0.91082	0.92331	11.2333	0.93101	0.93735	9.26667	0.93575	0.945	3.53333	0.86117	0.87827	4.6	0.93311	0.95787	4.26667	0.92893	0.94927	4.2	0.91263	0.94912	3.93333	0.90421	0.93987	5.3	0.85148	0.87945	38.2667	0.33221	0.33784
14.7333	0.91386	0.91644	29.1333	0.91532	0.91334	30.5	0.90623	0.9218	11.3667	0.93034	0.93617	9.4	0.93485	0.944	3.56667	0.86088	0.87528	4.63333	0.93264	0.95511	4.3	0.9284	0.9486	4.23333	0.91197	0.94716	4.06667	0.90113	0.93838	5.36667	0.84976	0.87747	38.7667	0.32746	0.32432
14.9	0.91336	0.91507	29.9667	0.91312	0.91161	30.9333	0.90496	0.9188	11.5667	0.92934	0.93499	9.46667	0.93441	0.943	3.6	0.8606	0.87453	4.66667	0.93217	0.95373	4.4	0.9268	0.94726	4.26667	0.9113	0.94586	4.23333	0.8973	0.9369	5.4	0.8489	0.87549	41.5333	0.30238	0.31081
15.4333	0.91176	0.9137	30.7	0.91118	0.90988	31.0333	0.90467	0.91729	11.6	0.92918	0.93381	9.5	0.93418	0.942	3.7	0.85974	0.87379	4.73333	0.93124	0.95304	4.43333	0.92626	0.9466	4.3	0.91064	0.94455	4.26667	0.89653	0.93541	5.56667	0.84462	0.87352	42.3333	0.2955	0.2973
15.5667	0.91136	0.91233	30.9667	0.91048	0.90815	32.4333	0.90059	0.91579	11.7667	0.92835	0.93262	9.56667	0.93374	0.941	3.73333	0.85946	0.87304	4.8	0.9303	0.95166	4.5	0.9252	0.94459	4.33333	0.90998	0.9439	4.3	0.89577	0.93393	5.86667	0.83696	0.87154	42.9667	0.29016	0.28378
15.8667	0.91047	0.91096	32.1667	0.90732	0.90641	33.7667	0.89672	0.91429	11.8667	0.92785	0.93144	9.6	0.93352	0.94	3.76667	0.85917	0.87155	4.83333	0.92984	0.95097	4.63333	0.92307	0.94326	4.36667	0.90932	0.94325	4.33333	0.895	0.93318	5.9	0.83612	0.86759	43	0.28988	0.27027
16.1333	0.90967	0.90822	32.7667	0.90575	0.90468	34.1667	0.89556	0.91278	11.9	0.92768	0.92908	9.66667	0.93307	0.939	3.8	0.85889	0.87005	4.9	0.9289	0.9482	4.66667	0.92254	0.94259	4.43333	0.908	0.9426	4.4	0.89348	0.93244	6	0.83359	0.86364	44.9333	0.27418	0.25676
16.6	0.90828	0.90548	33.1333	0.90479	0.90295	34.2667	0.89528	0.91128	12.3667	0.92536	0.9279	9.86667	0.93173	0.938	3.83333	0.8586	0.86856	4.93333	0.92844	0.94682	4.7	0.922	0.94126	4.46667	0.90734	0.93933	4.46667	0.89195	0.9317	6.03333	0.83274	0.86166	45.3333	0.27104	0.24324
17.0333	0.90699	0.90411	33.6	0.90357	0.90121	35.3	0.89229	0.90977	12.5	0.92469	0.92671	10.4	0.92818	0.936	3.86667	0.85832	0.86781	5.03333	0.92704	0.94613	4.73333	0.92147	0.93992	4.5	0.90669	0.93868	4.5	0.89119	0.93096	6.06667	0.8319	0.85968	45.3667	0.27078	0.22973
17.1	0.90679	0.90274	33.7333	0.90322	0.89948	36.4333	0.88904	0.90827	12.7333	0.92354	0.92553	10.4333	0.92796	0.935	3.9	0.85803	0.86706	5.06667	0.92658	0.94544	4.83333	0.91988	0.93925	4.53333	0.90603	0.93803	4.53333	0.89043	0.92873	6.1	0.83106	0.85573	45.5333	0.26948	0.21622
17.9	0.90441	0.9	34.2667	0.90183	0.89775	36.9	0.8877	0.90677	12.7667	0.92337	0.92435	10.4667	0.92774	0.933	3.93333	0.85775	0.86482	5.1	0.92611	0.94475	4.86667	0.91935	0.93792	4.63333	0.90406	0.93738	4.6	0.88891	0.92799	6.13333	0.83022	0.85375	46.5667	0.26158	0.2027
18.4333	0.90283	0.89863	34.9333	0.90009	0.89601	37.1	0.88712	0.90526	13.0667	0.92188	0.92317	10.5333	0.92729	0.932	4	0.85718	0.86333	5.13333	0.92565	0.94406	4.9	0.91882	0.93658	4.66667	0.9034	0.93673	4.63333	0.88816	0.92725	6.16667	0.82938	0.85178	47.3	0.25612	0.18919
18.9	0.90145	0.89726	35.3333	0.89905	0.89428	37.1667	0.88693	0.90376	13.7667	0.91842	0.92199	10.5667	0.92707	0.931	4.03333	0.85689	0.86034	5.23333	0.92425	0.94268	4.96667	0.91777	0.93591	4.7	0.90275	0.93607	4.66667	0.8874	0.92502	6.26667	0.82687	0.8498	50.8333	0.23134	0.17568
18.9333	0.90135	0.89589	36	0.89732	0.89255	37.2	0.88684	0.90226	13.8333	0.91809	0.9208	11.3333	0.92199	0.93	4.06667	0.85661	0.8581	5.26667	0.92379	0.94199	5.03333	0.91671	0.93525	4.76667	0.90144	0.93542	4.7	0.88664	0.92428	6.3	0.82603	0.84783	52.6	0.21986	0.16216
19.1333	0.90076	0.89452	36.1	0.89706	0.89081	37.3333	0.88646	0.90075	14.5667	0.91448	0.91962	11.5	0.92089	0.929	4.1	0.85633	0.85661	5.33333	0.92286	0.93992	5.06667	0.91618	0.93458	4.8	0.90078	0.93477	4.8	0.88438	0.92353	6.36667	0.82436	0.84585	53.3	0.21547	0.14865
19.5	0.89967	0.89315	36.5333	0.89594	0.88908	37.4333	0.88617	0.89925	14.9	0.91285	0.91844	11.5667	0.92045	0.928	4.16667	0.85576	0.85586	5.36667	0.9224	0.93854	5.1	0.91565	0.93391	4.83333	0.90013	0.93412	4.86667	0.88287	0.92279	6.5	0.82104	0.84387	55.2667	0.20361	0.13514
20.2667	0.89741	0.89178	36.8	0.89525	0.88735	37.7333	0.88531	0.89774	15.1333	0.9117	0.91726	11.6333	0.92001	0.927	4.3	0.85462	0.85437	5.4	0.92194	0.93785	5.16667	0.9146	0.93324	4.86667	0.89948	0.93346	4.96667	0.88061	0.92131	6.53333	0.82021	0.8419	56.1	0.19878	0.12162
20.3	0.89731	0.89041	37.9333	0.89232	0.88562	38.4667	0.88322	0.89624	16.1333	0.90682	0.91608	11.7	0.91957	0.926	4.4	0.85377	0.85362	5.43333	0.92148	0.93715	5.23333	0.91355	0.93124	4.9	0.89883	0.93151	5	0.87986	0.91982	6.6	0.81855	0.83992	56.6333	0.19575	0.10811
20.4333	0.89692	0.88904	38.5333	0.89077	0.88388	39.0333	0.8816	0.89474	16.6	0.90455	0.91489	11.8	0.91891	0.925	4.43333	0.85349	0.85288	5.46667	0.92101	0.93646	5.26667	0.91302	0.92991	4.93333	0.89817	0.93085	5.03333	0.87911	0.91908	6.7	0.81607	0.83794	57.3667	0.19166	0.09459
20.6333	0.89633	0.8863	39	0.88957	0.88215	39.8333	0.87933	0.89323	16.6667	0.90422	0.91371	11.9667	0.91782	0.924	4.46667	0.85321	0.85063	5.56667	0.91963	0.93577	5.3	0.9125	0.92857	4.96667	0.89752	0.92955	5.06667	0.87836	0.91834	6.73333	0.81525	0.83597	60.3333	0.17597	0.08108
20.7	0.89614	0.88493	40.1667	0.88657	0.88042	41.0333	0.87593	0.89173	16.8667	0.90325	0.91253	12.0333	0.91738	0.923	4.5	0.85292	0.84989	5.6	0.91917	0.93508	5.4	0.91092	0.9279	5	0.89687	0.92825	5.1	0.87761	0.91611	6.76667	0.81442	0.83399	62.4	0.1658	0.06757
21.4667	0.89388	0.88356	40.2	0.88649	0.87868	41.6	0.87433	0.88872	17.3667	0.90083	0.91135	12.1667	0.9165	0.922	4.53333	0.85264	0.84914	5.7	0.91778	0.9337	5.43333	0.9104	0.9259	5.06667	0.89557	0.92629	5.13333	0.87686	0.91314	6.8	0.8136	0.83202	64.5	0.15607	0.05405
21.5333	0.89369	0.88219	40.3667	0.88606	0.87695	42.0333	0.87311	0.88722	17.6	0.8997	0.91017	12.4333	0.91475	0.92	4.6	0.85208	0.84765	5.73333	0.91732	0.93301	5.46667	0.90987	0.92457	5.13333	0.89427	0.92498	5.16667	0.87611	0.91166	6.83333	0.81278	0.83004	87.3667	0.08079	0.04054
21.7	0.8932	0.88082	40.4333	0.88589	0.87522	43.8333	0.86805	0.88571	17.6333	0.89954	0.90898	12.7667	0.91257	0.919	4.63333	0.85179	0.8469	5.83333	0.91594	0.93232	5.5	0.90935	0.9239	5.2	0.89298	0.92433	5.23333	0.87462	0.90943	6.96667	0.8095	0.82806	95.3	0.06429	0.02703
22.4333	0.89105	0.87945	41.3667	0.8835	0.87348	43.9667	0.86767	0.88421	17.8667	0.89841	0.9078	12.8667	0.91192	0.917	4.7	0.85123	0.84615	5.86667	0.91549	0.93163	5.6	0.90778	0.92323	5.23333	0.89233	0.92368	5.3	0.87313	0.90794	7.06667	0.80704	0.82609	98.4	0.0588	0.01351
22.9	0.88969	0.87808	42.6333	0.88027	0.87175	45	0.86478	0.88271	18.3	0.89632	0.90662	13	0.91104	0.916	4.73333	0.85095	0.84541	5.9	0.91503	0.93025	5.8	0.90465	0.92256	5.3	0.89103	0.92303	5.36667	0.87164	0.90646	7.1	0.80623	0.82213	120.567	0.03105	0
24.1333	0.88609	0.87671	42.6667	0.88018	0.87002	45.1	0.86451	0.8812	18.7667	0.89408	0.90544	13.1667	0.90996	0.915	4.8	0.85038	0.84391	5.96667	0.91411	0.92956	5.86667	0.90361	0.9219	5.36667	0.88974	0.92237	5.4	0.8709	0.90349	7.43333	0.79812	0.81818
24.3	0.88561	0.87534	43.4667	0.87815	0.86828	45.3333	0.86385	0.8797	18.8333	0.89375	0.90426	13.2	0.90974	0.914	4.9	0.84954	0.84242	6	0.91365	0.92887	5.9	0.90308	0.91923	5.4	0.8891	0.92172	5.43333	0.87015	0.90275	7.5	0.7965	0.81621
25.3333	0.88261	0.87397	43.8333	0.87722	0.86482	46.2667	0.86126	0.8782	18.9333	0.89327	0.90307	13.2667	0.9093	0.913	4.93333	0.84926	0.84167	6.03333	0.91319	0.92749	5.96667	0.90205	0.91789	5.46667	0.88781	0.92107	5.46667	0.86941	0.902	7.7	0.79169	0.81423
25.5667	0.88194	0.8726	44.3333	0.87595	0.86308	46.4333	0.86079	0.87669	19.1333	0.89232	0.90071	13.3333	0.90887	0.912	4.96667	0.84897	0.84093	6.06667	0.91273	0.9261	6	0.90153	0.91656	5.5	0.88716	0.92042	5.5	0.86867	0.89903	7.8	0.78929	0.81225
26.6333	0.87885	0.86986	44.6333	0.87519	0.86135	47.3333	0.8583	0.87519	19.2	0.892	0.89953	13.3667	0.90865	0.911	5.03333	0.84841	0.84018	6.13333	0.91182	0.92403	6.03333	0.90101	0.91522	5.53333	0.88652	0.91977	5.56667	0.86719	0.89829	7.96667	0.78531	0.81028
26.7333	0.87856	0.86849	44.7	0.87502	0.85962	47.7	0.85728	0.87368	19.3667	0.8912	0.89835	13.4667	0.908	0.91	5.1	0.84785	0.83869	6.16667	0.91136	0.92334	6.06667	0.90049	0.91455	5.56667	0.88588	0.91911	5.63333	0.86571	0.89755	8.03333	0.78372	0.8083
26.8667	0.87818	0.86712	45.2667	0.87359	0.85789	48.6	0.85479	0.87218	19.7	0.8896	0.89716	13.8667	0.9054	0.909	5.4	0.84532	0.83794	6.2	0.9109	0.92196	6.1	0.89997	0.91389	5.63333	0.88459	0.91781	5.7	0.86423	0.89532	8.1	0.78214	0.80632
26.9667	0.87789	0.86575	46	0.87174	0.85615	49.3667	0.85268	0.87068	19.9	0.88865	0.89598	14.1667	0.90346	0.908	5.43333	0.84504	0.83719	6.26667	0.90999	0.92127	6.13333	0.89945	0.91322	5.66667	0.88395	0.91716	5.73333	0.8635	0.89384	8.36667	0.77584	0.80435
27.4333	0.87655	0.86438	46.7667	0.86981	0.85442	49.5333	0.85222	0.86917	20.2667	0.8869	0.8948	14.3	0.9026	0.907	5.56667	0.84392	0.83645	6.3	0.90953	0.92058	6.2	0.89842	0.91255	5.73333	0.88267	0.9165	5.83333	0.86129	0.8931	8.4	0.77505	0.80237
28.7	0.87291	0.86301	47.3333	0.86838	0.85269	49.8667	0.8513	0.86767	20.5667	0.88547	0.89362	14.3667	0.90216	0.906	5.73333	0.84252	0.8357	6.43333	0.90771	0.91989	6.23333	0.8979	0.91188	5.76667	0.88203	0.91585	5.86667	0.86055	0.89161	8.56667	0.77114	0.8004
29.1	0.87177	0.86164	47.9667	0.8668	0.85095	50.2333	0.8503	0.86617	20.6	0.88531	0.89243	14.6333	0.90044	0.905	5.8	0.84196	0.83495	6.5	0.9068	0.9192	6.26667	0.89738	0.91121	5.83333	0.88075	0.91389	5.9	0.85982	0.89013	8.66667	0.76881	0.79842
29.5667	0.87043	0.86027	51.3333	0.8584	0.84922	50.3667	0.84993	0.86466	20.9667	0.88357	0.89125	14.7	0.90001	0.904	6	0.84029	0.8342	6.53333	0.90635	0.91782	6.3	0.89687	0.91055	5.9	0.87947	0.91194	6	0.85762	0.8879	8.76667	0.76648	0.79644
29.6	0.87034	0.8589	51.4333	0.85815	0.84749	50.5667	0.84938	0.86316	21.1	0.88294	0.89007	14.9	0.89872	0.903	6.06667	0.83973	0.83346	6.56667	0.90589	0.91713	6.36667	0.89583	0.90988	5.93333	0.87883	0.91129	6.03333	0.85689	0.88716	8.9	0.76338	0.79249
30.9333	0.86654	0.85753	52.1	0.85649	0.84575	51.2333	0.84756	0.86165	21.3	0.88199	0.88889	15	0.89808	0.902	6.13333	0.83917	0.83122	6.6	0.90544	0.91575	6.46667	0.89429	0.90854	5.96667	0.8782	0.91063	6.1	0.85543	0.88493	8.96667	0.76184	0.79051
31.3667	0.86531	0.85616	52.1667	0.85633	0.84229	52.6333	0.84373	0.86015	21.5667	0.88072	0.88771	15.4	0.89551	0.9	6.16667	0.8389	0.82972	6.63333	0.90498	0.91436	6.56667	0.89274	0.90721	6	0.87756	0.90998	6.13333	0.8547	0.88419	9.13333	0.758	0.78854
31.5	0.86493	0.85479	53.3667	0.85336	0.84055	52.6667	0.84364	0.85865	21.6333	0.88041	0.88534	15.5667	0.89444	0.899	6.2	0.83862	0.82898	6.76667	0.90317	0.91298	6.63333	0.89171	0.90654	6.03333	0.87692	0.90802	6.16667	0.85397	0.8827	9.23333	0.7557	0.78656
31.7667	0.86417	0.85342	54.4333	0.85073	0.83882	52.8333	0.84319	0.85714	21.7	0.88009	0.88416	15.9667	0.89188	0.898	6.23333	0.83834	0.82823	6.83333	0.90226	0.9116	6.66667	0.8912	0.90521	6.06667	0.87629	0.90672	6.2	0.85324	0.88122	9.26667	0.75494	0.78458
32.1	0.86322	0.85205	54.8333	0.84975	0.83709	53.6667	0.84092	0.85564	21.7667	0.87978	0.88298	16.1667	0.8906	0.897	6.26667	0.83806	0.82748	6.86667	0.90181	0.91022	6.7	0.89069	0.90454	6.1	0.87565	0.90607	6.23333	0.85251	0.88048	9.4	0.75189	0.78261
32.1333	0.86313	0.85068	55.4333	0.84828	0.83536	54.1	0.83975	0.85414	21.8	0.87962	0.8818	16.2667	0.88996	0.896	6.4	0.83695	0.82674	6.9	0.90136	0.90884	6.73333	0.89018	0.90387	6.16667	0.87438	0.90476	6.26667	0.85179	0.87899	9.63333	0.74659	0.78063
32.8333	0.86115	0.84795	57.5333	0.84314	0.83362	55.1	0.83704	0.85263	22.3667	0.87695	0.88061	16.4333	0.8889	0.895	6.43333	0.83667	0.82599	6.93333	0.9009	0.90746	6.76667	0.88966	0.9032	6.2	0.87375	0.90411	6.3	0.85106	0.87751	9.76667	0.74357	0.77866
33.0333	0.86058	0.84658	58.2667	0.84135	0.83189	55.1667	0.83686	0.85113	22.5	0.87632	0.87943	16.6	0.88784	0.894	6.46667	0.8364	0.82524	6.96667	0.90045	0.90677	7	0.88608	0.90254	6.23333	0.87311	0.90346	6.36667	0.84961	0.87676	9.83333	0.74207	0.7747
33.1333	0.8603	0.84521	58.6	0.84054	0.83016	55.7667	0.83524	0.84962	22.8333	0.87475	0.87825	16.7667	0.88678	0.893	6.76667	0.8339	0.8245	7	0.9	0.90539	7.03333	0.88557	0.9012	6.26667	0.87248	0.9028	6.4	0.84888	0.87454	10	0.73833	0.77075
33.4333	0.85946	0.84384	60.0667	0.83699	0.82842	55.8667	0.83497	0.84812	23.2667	0.87272	0.87707	17.0333	0.88509	0.892	6.83333	0.83335	0.82375	7.03333	0.89955	0.90331	7.06667	0.88506	0.90053	6.3	0.87185	0.9015	6.46667	0.84744	0.87231	10.1	0.73609	0.76877
35.1	0.85477	0.84247	60.1667	0.83674	0.82669	56.0333	0.83452	0.84662	23.9667	0.86944	0.87589	17.0667	0.88488	0.891	7.03333	0.83169	0.823	7.1	0.89865	0.90262	7.1	0.88455	0.89987	6.43333	0.86932	0.90085	6.53333	0.84599	0.87157	10.1333	0.73535	0.7668
35.2	0.85449	0.8411	61.8	0.8328	0.82496	56.5667	0.83309	0.84511	24.1	0.86882	0.8747	17.2667	0.88361	0.89	7.26667	0.82976	0.82226	7.13333	0.8982	0.90193	7.13333	0.88404	0.8992	6.46667	0.86869	0.89824	6.56667	0.84527	0.87008	10.2667	0.73238	0.76285
35.3	0.85421	0.83973	61.9333	0.83248	0.82322	57.0667	0.83174	0.84361	24.1667	0.8685	0.87352	17.6	0.8815	0.889	7.3	0.82949	0.82151	7.16667	0.89775	0.90124	7.2	0.88303	0.89853	6.56667	0.8668	0.89759	6.7	0.84239	0.86934	10.3	0.73164	0.76087
35.5667	0.85346	0.83836	63.4667	0.8288	0.82149	57.5	0.83058	0.84211	24.3333	0.86773	0.87234	18.1	0.87835	0.888	7.46667	0.82811	0.82076	7.33333	0.8955	0.90055	7.23333	0.88252	0.89786	6.6	0.86617	0.89628	6.76667	0.84095	0.86785	10.3333	0.7309	0.75889
35.9667	0.85234	0.83699	64.3667	0.82664	0.81976	57.5667	0.8304	0.8406	24.7333	0.86586	0.87116	18.4333	0.87625	0.887	7.5	0.82784	0.81852	7.36667	0.89505	0.89917	7.3	0.8815	0.89653	6.7	0.86429	0.89498	6.83333	0.83952	0.86637	10.3667	0.73016	0.75692
36.2333	0.85159	0.83562	65.4667	0.82402	0.81802	57.8333	0.82969	0.8391	25.3333	0.86308	0.86998	18.6333	0.875	0.886	7.6	0.82702	0.81777	7.4	0.8946	0.89779	7.36667	0.88049	0.89519	6.73333	0.86366	0.89432	6.86667	0.8388	0.86488	10.4	0.72942	0.75494
36.5	0.85085	0.83425	66.8333	0.82076	0.81629	58.3333	0.82835	0.83759	25.4667	0.86246	0.86879	18.8	0.87395	0.885	7.7	0.82619	0.81628	7.46667	0.8937	0.8971	7.5	0.87846	0.89453	6.76667	0.86303	0.89367	6.9	0.83809	0.86414	10.4333	0.72869	0.75296
37.4667	0.84815	0.83151	67.1333	0.82005	0.81456	58.6333	0.82755	0.83609	25.5333	0.86215	0.86761	18.9667	0.87291	0.883	7.73333	0.82592	0.81553	7.5	0.89325	0.89572	7.56667	0.87745	0.89386	6.83333	0.86178	0.89302	6.96667	0.83666	0.8634	10.5	0.72721	0.75099
37.6667	0.8476	0.83014	68.2333	0.81745	0.81282	58.7333	0.82728	0.83459	25.7667	0.86107	0.86643	19.1333	0.87187	0.882	7.83333	0.8251	0.81479	7.53333	0.89281	0.89434	7.63333	0.87644	0.89319	6.86667	0.86116	0.89237	7	0.83595	0.86266	10.6	0.72501	0.74901
38.0333	0.84658	0.8274	70.3667	0.81242	0.81109	59.2667	0.82586	0.83308	26.1667	0.85922	0.86407	19.3	0.87083	0.881	7.96667	0.824	0.81404	7.6	0.89191	0.89365	7.66667	0.87594	0.89252	6.9	0.86053	0.89172	7.03333	0.83523	0.86192	10.6667	0.72355	0.74704
39	0.8439	0.82603	72.4667	0.8075	0.80763	60.0333	0.82382	0.83158	26.4333	0.85799	0.86288	19.6	0.86896	0.88	8.03333	0.82346	0.81329	7.66667	0.89102	0.89296	7.7	0.87543	0.89119	6.93333	0.85991	0.89106	7.1	0.83381	0.85969	10.7	0.72282	0.74506
39.0333	0.8438	0.82466	73.9	0.80416	0.80589	60.5667	0.8224	0.83008	26.7	0.85676	0.8617	19.6667	0.86854	0.879	8.06667	0.82318	0.81255	7.7	0.89057	0.89227	7.76667	0.87442	0.89052	6.96667	0.85929	0.89041	7.13333	0.8331	0.85895	10.7667	0.72136	0.74308
39.9333	0.84131	0.82329	74.6	0.80253	0.80416	60.6333	0.82222	0.82857	27	0.85538	0.86052	19.7	0.86833	0.878	8.13333	0.82264	0.8118	7.83333	0.88878	0.89157	7.8	0.87392	0.88985	7	0.85866	0.88911	7.16667	0.83239	0.8582	10.9333	0.71772	0.74111
40.4	0.84003	0.82192	74.6333	0.80246	0.80243	61.1667	0.82081	0.82707	27.0333	0.85523	0.85934	19.9	0.86709	0.877	8.16667	0.82237	0.81031	7.86667	0.88834	0.89019	7.83333	0.87342	0.88919	7.03333	0.85804	0.88845	7.2	0.83168	0.85672	10.9667	0.71699	0.73913
40.6	0.83947	0.82055	76.3	0.7986	0.80069	63.5333	0.81456	0.82556	27.4	0.85355	0.85816	20	0.86647	0.876	8.23333	0.82182	0.80956	7.93333	0.88745	0.8895	7.9	0.87241	0.88852	7.06667	0.85742	0.8878	7.26667	0.83026	0.85598	11.1333	0.71338	0.73715
42.0667	0.83544	0.81918	77.0667	0.79683	0.79896	63.8667	0.81368	0.82406	27.9	0.85126	0.85697	20.2	0.86523	0.875	8.33333	0.821	0.80881	8	0.88656	0.88881	7.93333	0.87191	0.88652	7.16667	0.85555	0.8865	7.3	0.82955	0.85449	11.2	0.71193	0.7332
45.1	0.82717	0.81781	79.4667	0.79132	0.79723	64.6333	0.81167	0.82256	28.2	0.84988	0.85579	20.2333	0.86502	0.874	8.4	0.82046	0.80732	8.1	0.88522	0.88812	8.03333	0.8704	0.88585	7.23333	0.85431	0.88519	7.33333	0.82884	0.85301	11.2667	0.7105	0.73123
45.1667	0.82699	0.81644	79.8333	0.79048	0.79549	65.1	0.81045	0.82105	28.2333	0.84973	0.85461	20.3	0.86461	0.873	8.43333	0.82019	0.80583	8.16667	0.88434	0.88743	8.1	0.8694	0.88518	7.26667	0.85369	0.88454	7.36667	0.82814	0.85078	11.3	0.70978	0.72925
45.4667	0.82617	0.81507	81.1	0.78759	0.79376	65.9	0.80836	0.81955	28.2667	0.84958	0.85343	20.3333	0.8644	0.872	8.46667	0.81991	0.80508	8.23333	0.88345	0.88674	8.16667	0.8684	0.88451	7.33333	0.85245	0.88389	7.4	0.82743	0.84929	11.3333	0.70906	0.7253
46.3333	0.82383	0.8137	81.2	0.78736	0.79203	65.9667	0.80819	0.81805	28.6	0.84806	0.85225	20.4667	0.86358	0.871	8.5	0.81964	0.80433	8.26667	0.88301	0.88536	8.2	0.8679	0.88385	7.4	0.85122	0.88324	7.43333	0.82672	0.84707	11.4667	0.7062	0.72332
46.8333	0.82247	0.81233	81.3667	0.78698	0.79029	66.0333	0.80801	0.81654	28.8667	0.84685	0.85106	20.5667	0.86296	0.87	8.56667	0.8191	0.80358	8.3	0.88256	0.88467	8.3	0.8664	0.88318	7.43333	0.8506	0.88258	7.46667	0.82602	0.84633	11.6	0.70335	0.72134
46.8667	0.82238	0.81096	84	0.78101	0.78856	66.3	0.80732	0.81504	28.9	0.84669	0.84988	21.0333	0.86008	0.869	8.76667	0.81747	0.80284	8.33333	0.88212	0.88398	8.36667	0.86541	0.88251	7.46667	0.84998	0.88193	7.5	0.82531	0.84484	11.6667	0.70193	0.71937
47.2667	0.82131	0.80959	84.2333	0.78048	0.78683	67.9333	0.80307	0.81353	29.2333	0.84518	0.8487	21.3333	0.85823	0.868	8.8	0.8172	0.80209	8.36667	0.88168	0.8826	8.4	0.86491	0.88184	7.5	0.84937	0.88128	7.53333	0.82461	0.84336	11.8	0.69909	0.71739
48.2667	0.81861	0.80822	85.8667	0.7768	0.7851	68.1333	0.80255	0.81203	29.3667	0.84457	0.84752	21.3667	0.85802	0.867	8.9	0.81639	0.8006	8.43333	0.88079	0.88052	8.43333	0.86441	0.87984	7.56667	0.84813	0.87867	7.56667	0.82391	0.84187	11.9333	0.69627	0.71542
48.7333	0.81736	0.80685	86.7	0.77493	0.78336	68.6333	0.80126	0.81053	29.7667	0.84276	0.84634	21.4667	0.85741	0.866	8.93333	0.81612	0.79985	8.46667	0.88035	0.87914	8.5	0.86341	0.87917	7.6	0.84752	0.87736	7.7	0.8211	0.84039	11.9667	0.69557	0.71344
49.1333	0.81629	0.80548	86.7333	0.77486	0.78163	69.0333	0.80023	0.80902	29.9	0.84216	0.84515	21.5	0.8572	0.865	8.96667	0.81585	0.79836	8.6	0.87859	0.87845	8.53333	0.86292	0.8785	7.63333	0.8469	0.87606	7.76667	0.8197	0.83964	12.0333	0.69416	0.71146
49.5333	0.81522	0.80411	89.2	0.76935	0.7799	70.3	0.79696	0.80752	29.9667	0.84185	0.84397	21.6	0.85659	0.864	9.06667	0.81503	0.79761	8.63333	0.87815	0.87707	8.56667	0.86242	0.87717	7.66667	0.84629	0.87541	7.83333	0.8183	0.8389	12.0667	0.69346	0.70949
50.3667	0.81299	0.80274	90.7667	0.76587	0.77816	70.5	0.79645	0.80602	30	0.8417	0.84279	21.8667	0.85496	0.862	9.43333	0.81207	0.79686	8.7	0.87727	0.87638	8.63333	0.86143	0.8765	7.7	0.84568	0.87476	7.86667	0.8176	0.83667	12.3667	0.68718	0.70751
50.4	0.8129	0.80137	90.9667	0.76543	0.77643	70.8667	0.7955	0.80451	30.3	0.84035	0.84161	22	0.85414	0.859	9.46667	0.8118	0.79537	8.73333	0.87683	0.87569	8.73333	0.85994	0.87583	7.76667	0.84445	0.8741	7.9	0.81691	0.83519	12.4	0.68648	0.70553
50.4333	0.81281	0.8	91.4	0.76447	0.7747	71.9333	0.79277	0.80301	30.4	0.8399	0.84043	22.1667	0.85312	0.858	9.5	0.81153	0.79462	8.8	0.87595	0.875	8.83333	0.85846	0.87517	7.8	0.84384	0.87215	8	0.81482	0.83445	12.4333	0.68579	0.70356
51.7333	0.80935	0.79863	92	0.76315	0.77296	72.7333	0.79072	0.8015	30.6	0.83899	0.83924	22.5333	0.85088	0.857	9.53333	0.81126	0.79388	8.83333	0.87551	0.87431	8.9	0.85747	0.8745	7.83333	0.84323	0.87149	8.03333	0.81412	0.8337	12.5667	0.68302	0.70158
51.8667	0.809	0.79726	92.1333	0.76285	0.77123	73.0333	0.78996	0.8	30.7667	0.83824	0.83806	22.6667	0.85007	0.856	9.8	0.80911	0.79313	8.86667	0.87507	0.87362	8.93333	0.85697	0.8725	7.86667	0.84261	0.87019	8.13333	0.81204	0.83073	12.6667	0.68095	0.6996
51.9	0.80891	0.79589	92.3333	0.76241	0.7695	74.4667	0.78631	0.7985	30.8	0.83809	0.83688	22.7333	0.84966	0.855	9.83333	0.80884	0.79238	8.93333	0.87419	0.87224	8.96667	0.85648	0.87116	7.93333	0.84139	0.86888	8.16667	0.81135	0.82925	12.8667	0.67683	0.69763
53.1	0.80573	0.79452	92.8	0.76138	0.76776	75.2333	0.78437	0.79699	30.9	0.83764	0.8357	22.8333	0.84905	0.854	9.9	0.8083	0.79164	8.96667	0.87375	0.87086	9	0.85599	0.86916	7.96667	0.84078	0.86823	8.23333	0.80997	0.82702	12.9	0.67615	0.69565
53.1333	0.80564	0.79315	92.9333	0.76109	0.76603	75.8	0.78293	0.79549	31.2333	0.83614	0.83452	22.8667	0.84885	0.853	9.96667	0.80777	0.79089	9	0.87331	0.86948	9.03333	0.85549	0.86849	8	0.84017	0.86758	8.33333	0.8079	0.82628	12.9333	0.67547	0.6917
53.3667	0.80503	0.79041	93.8	0.75918	0.7643	76.3	0.78167	0.79398	31.5667	0.83465	0.83333	22.9667	0.84824	0.852	10.1	0.8067	0.79014	9.16667	0.87112	0.86809	9.13333	0.85402	0.86782	8.03333	0.83956	0.86693	8.36667	0.80721	0.82554	13.1	0.67206	0.68577
53.9333	0.80353	0.78904	94.9667	0.75663	0.76256	76.3667	0.7815	0.79248	31.9667	0.83286	0.83215	23.1	0.84743	0.85	10.2	0.80589	0.7894	9.23333	0.87025	0.8674	9.16667	0.85353	0.86649	8.1	0.83835	0.86497	8.4	0.80652	0.82257	13.3	0.66799	0.68379
55.3	0.79993	0.78767	95.2667	0.75597	0.76083	76.4	0.78142	0.79098	32	0.83271	0.83097	23.2	0.84682	0.849	10.4	0.80429	0.78865	9.26667	0.86981	0.86671	9.2	0.85303	0.86515	8.13333	0.83774	0.86367	8.46667	0.80514	0.82183	13.5333	0.66328	0.67787
55.3333	0.79985	0.7863	95.3333	0.75582	0.7591	76.5333	0.78108	0.78947	32.2667	0.83151	0.82979	23.2333	0.84662	0.848	10.4667	0.80376	0.7879	9.43333	0.86764	0.86602	9.33333	0.85107	0.86449	8.16667	0.83713	0.86236	8.5	0.80446	0.82108	13.7333	0.65927	0.67589
55.8667	0.79845	0.78493	96.6667	0.75291	0.75737	76.6667	0.78075	0.78797	32.4	0.83092	0.82861	23.6	0.8444	0.847	10.5333	0.80323	0.78715	9.5	0.86677	0.86533	9.36667	0.85058	0.86382	8.2	0.83652	0.86106	8.56667	0.80308	0.82034	14.1333	0.65132	0.67391
55.9333	0.79827	0.78356	97.6667	0.75074	0.75563	77.5	0.77865	0.78647	32.5333	0.83032	0.82742	23.9333	0.84239	0.846	10.6	0.80269	0.78641	9.56667	0.8659	0.86395	9.46667	0.84911	0.86248	8.3	0.8347	0.8591	8.6	0.8024	0.81886	14.1667	0.65066	0.67194
56	0.7981	0.77945	98.7	0.7485	0.7539	78.2	0.77689	0.78496	32.8	0.82913	0.82624	23.9667	0.84218	0.845	10.7	0.80189	0.78566	9.6	0.86546	0.86326	9.53333	0.84814	0.86115	8.33333	0.8341	0.85714	8.63333	0.80171	0.81737	14.2	0.65	0.66996
56.0333	0.79801	0.77808	99.7333	0.74627	0.75217	78.4	0.77639	0.78346	32.8667	0.82884	0.82506	24.0667	0.84158	0.843	10.7333	0.80163	0.78491	9.66667	0.86459	0.86257	9.6	0.84716	0.86048	8.36667	0.83349	0.85584	8.66667	0.80103	0.81514	14.2333	0.64935	0.66601
57.2	0.79496	0.77671	101.2	0.74311	0.75043	78.6667	0.77572	0.78195	33.1667	0.8275	0.82388	24.1333	0.84118	0.842	10.8333	0.80083	0.78417	9.7	0.86416	0.86188	9.66667	0.84618	0.85915	8.43333	0.83228	0.85519	8.76667	0.79898	0.8144	14.2667	0.64869	0.66403
57.2667	0.79479	0.77397	101.433	0.74261	0.7487	78.7	0.77564	0.77895	33.3667	0.82661	0.8227	24.1667	0.84098	0.841	10.8667	0.80057	0.78342	9.73333	0.86373	0.86119	9.7	0.8457	0.85781	8.46667	0.83168	0.85388	8.8	0.7983	0.81366	14.3667	0.64672	0.66008
58.7333	0.79097	0.7726	102.433	0.74046	0.74697	79.3667	0.77397	0.77744	33.4667	0.82617	0.82151	24.2667	0.84038	0.84	11.0333	0.79924	0.78267	9.76667	0.86329	0.8605	9.76667	0.84472	0.85714	8.5	0.83108	0.85258	8.83333	0.79762	0.81218	14.4	0.64607	0.6581
59.5	0.78898	0.77123	103.8	0.73754	0.74523	79.9	0.77264	0.77594	33.5333	0.82587	0.82033	24.3333	0.83997	0.838	11.1	0.79871	0.78193	9.86667	0.86199	0.85981	9.86667	0.84327	0.85648	8.6	0.82927	0.85192	8.93333	0.79558	0.81143	14.4667	0.64477	0.65613
60.8	0.78562	0.76986	104.833	0.73534	0.7435	80.2667	0.77173	0.77444	33.6333	0.82543	0.81915	24.6667	0.83797	0.837	11.1667	0.79818	0.78118	9.9	0.86156	0.85843	9.96667	0.84181	0.85581	8.63333	0.82867	0.84997	9.06667	0.79287	0.80995	14.5	0.64411	0.65415
63.1333	0.77963	0.76849	105.1	0.73477	0.74177	81.7333	0.76808	0.77293	33.9667	0.82395	0.81797	24.8	0.83717	0.835	11.2333	0.79765	0.78043	9.93333	0.86113	0.85773	10	0.84132	0.85514	8.66667	0.82807	0.84932	9.1	0.79219	0.80921	14.6	0.64216	0.65217
63.1667	0.77954	0.76712	105.4	0.73413	0.74003	83.0333	0.76486	0.77143	34.0667	0.82351	0.81678	25	0.83597	0.834	11.3667	0.79659	0.77969	9.96667	0.8607	0.85704	10.0667	0.84036	0.85381	8.73333	0.82687	0.84801	9.13333	0.79152	0.80698	14.6333	0.64151	0.64822
64.7	0.77563	0.76575	107.033	0.73068	0.7383	83.7	0.76322	0.76992	34.2	0.82292	0.8156	25.0333	0.83577	0.833	11.4	0.79633	0.77894	10	0.86027	0.85635	10.1	0.83987	0.85314	8.76667	0.82627	0.84671	9.16667	0.79084	0.80624	14.6667	0.64087	0.64427
65	0.77487	0.76438	108.133	0.72835	0.73657	83.9667	0.76256	0.76842	34.3667	0.82218	0.81442	25.1	0.83537	0.832	11.4667	0.7958	0.77819	10.0667	0.8594	0.85566	10.1667	0.83891	0.85247	8.93333	0.82327	0.84605	9.23333	0.7895	0.80549	14.8333	0.63763	0.64229
66.1667	0.77191	0.76301	109.333	0.72583	0.73484	84.3667	0.76158	0.76692	34.6667	0.82086	0.81324	25.5	0.83298	0.831	11.6333	0.79448	0.77745	10.2333	0.85725	0.85497	10.2	0.83842	0.8518	8.96667	0.82268	0.84475	9.43333	0.78546	0.80475	14.9333	0.6357	0.64032
66.9	0.77005	0.76164	109.667	0.72513	0.7331	84.8667	0.76035	0.76541	34.7	0.82071	0.81206	26.1667	0.82901	0.83	11.6667	0.79422	0.7767	10.3	0.85639	0.85428	10.2333	0.83794	0.85113	9.03333	0.82148	0.8441	9.46667	0.78479	0.80401	14.9667	0.63506	0.63834
67.4667	0.76862	0.7589	110.067	0.72429	0.73137	85.8	0.75806	0.76391	35.0333	0.81924	0.81087	26.2333	0.82861	0.829	11.7667	0.79343	0.77521	10.3333	0.85596	0.8529	10.3667	0.83601	0.85047	9.1	0.82029	0.84279	9.53333	0.78346	0.80252	15.1	0.6325	0.63439
68.6333	0.76568	0.75753	111.633	0.72102	0.72964	86.3667	0.75668	0.76241	35.6	0.81675	0.80969	26.4	0.82763	0.828	11.8	0.79316	0.77446	10.4333	0.85467	0.85221	10.4	0.83553	0.8498	9.16667	0.8191	0.84214	9.6	0.78212	0.80178	15.1333	0.63186	0.63241
68.9333	0.76493	0.75479	111.767	0.72074	0.7279	86.7	0.75586	0.7609	36.1667	0.81427	0.80851	26.6667	0.82605	0.827	11.8667	0.79264	0.77371	10.4667	0.85425	0.85152	10.4333	0.83505	0.84913	9.2	0.81851	0.84149	9.63333	0.78145	0.80104	15.2	0.63058	0.63043
69.0667	0.76459	0.75342	112.633	0.71894	0.72617	86.9333	0.75529	0.7594	36.5667	0.81252	0.80733	26.8	0.82526	0.826	12.0667	0.79106	0.77296	10.5	0.85382	0.85083	10.5	0.83409	0.84713	9.23333	0.81792	0.84018	9.66667	0.78079	0.79955	15.4	0.62677	0.62846
70.0667	0.76209	0.75205	113.2	0.71776	0.72444	87.0667	0.75497	0.75789	36.9	0.81107	0.80615	26.8667	0.82486	0.825	12.1	0.7908	0.77222	10.5333	0.85339	0.84945	10.5667	0.83313	0.84513	9.26667	0.81732	0.83953	9.73333	0.77945	0.79881	15.4333	0.62613	0.62451
71.0667	0.75959	0.75068	114.133	0.71582	0.7227	87.2667	0.75448	0.75639	36.9667	0.81078	0.80496	26.9667	0.82427	0.824	12.1667	0.79028	0.77147	10.7	0.85125	0.84876	10.7667	0.83025	0.84379	9.3	0.81673	0.83888	9.8	0.77813	0.79807	15.5	0.62487	0.62055
71.1	0.75951	0.74932	115.567	0.71286	0.72097	88.5667	0.75132	0.75489	37	0.81063	0.80378	27.2333	0.8227	0.822	12.2333	0.78975	0.77072	10.7333	0.85082	0.84807	10.8333	0.8293	0.84312	9.36667	0.81554	0.83757	9.83333	0.77746	0.79659	15.5333	0.62424	0.61858
71.6	0.75826	0.74795	116.367	0.71122	0.71924	88.6333	0.75116	0.75338	37.5667	0.80817	0.8026	27.3333	0.82211	0.821	12.2667	0.78949	0.76998	10.7667	0.8504	0.84738	10.9	0.82834	0.84179	9.4	0.81495	0.83627	9.96667	0.77481	0.7951	15.6	0.62297	0.6166
71.6667	0.7581	0.74658	116.833	0.71026	0.7175	88.9333	0.75043	0.75188	37.6333	0.80788	0.80142	27.5333	0.82093	0.82	12.3333	0.78897	0.76923	10.8333	0.84954	0.8453	10.9333	0.82787	0.84112	9.46667	0.81377	0.83431	10	0.77415	0.79362	15.6333	0.62235	0.61265
72.6333	0.75569	0.74521	119.167	0.70548	0.71577	89.4667	0.74914	0.75038	37.7667	0.8073	0.80024	27.7	0.81995	0.819	12.3667	0.78871	0.76774	10.9	0.84869	0.84461	11	0.82691	0.83912	9.5	0.81318	0.83301	10.0333	0.77349	0.79213	15.6667	0.62172	0.6087
72.7333	0.75545	0.74384	119.333	0.70514	0.71404	89.7333	0.7485	0.74887	38.1	0.80585	0.79905	27.9	0.81878	0.818	12.6	0.78688	0.76699	11.1667	0.84529	0.84392	11.0333	0.82644	0.83778	9.6	0.81141	0.8317	10.0667	0.77283	0.79139	15.8	0.61921	0.60474
72.9333	0.75495	0.74247	119.667	0.70446	0.71231	90.5	0.74665	0.74737	38.2	0.80542	0.79787	27.9333	0.81858	0.817	12.7	0.78609	0.76624	11.2667	0.84402	0.84323	11.1667	0.82454	0.83712	9.63333	0.81082	0.82975	10.1	0.77217	0.78916	16.1333	0.61298	0.60079
74	0.75231	0.7411	120.3	0.70317	0.71057	91.5	0.74424	0.74586	38.3333	0.80484	0.79669	28.1	0.8176	0.816	12.7333	0.78583	0.7655	11.5	0.84106	0.84254	11.2	0.82406	0.83645	9.66667	0.81024	0.82909	10.1667	0.77086	0.78619	16.2	0.61174	0.59881
74.5	0.75108	0.73973	120.367	0.70303	0.70884	93.5333	0.73937	0.74436	38.4	0.80456	0.79551	28.1667	0.81721	0.815	12.7667	0.78557	0.76475	11.5667	0.84022	0.84116	11.4	0.82122	0.83578	9.73333	0.80906	0.82844	10.2667	0.76889	0.78545	16.4333	0.60742	0.59684
76.1667	0.74698	0.73836	123.7	0.69629	0.70711	93.7333	0.73889	0.74286	38.7667	0.80297	0.79433	28.2667	0.81663	0.814	12.8333	0.78505	0.764	11.6	0.8398	0.84047	11.6667	0.81744	0.83511	9.76667	0.80847	0.82779	10.4	0.76627	0.78471	16.6667	0.60314	0.59486
76.4	0.74641	0.73562	124.4	0.69488	0.70537	94.2	0.73778	0.74135	38.8667	0.80254	0.79314	28.4	0.81585	0.813	12.9667	0.78401	0.76326	11.6667	0.83896	0.83978	11.7333	0.8165	0.83378	9.83333	0.8073	0.82583	10.4333	0.76561	0.78248	16.8	0.6007	0.59289
76.9333	0.7451	0.73425	125.833	0.69201	0.70364	94.3333	0.73746	0.73985	39.1333	0.80139	0.79196	28.6	0.81468	0.812	13.0333	0.78349	0.76176	11.8667	0.83643	0.83909	11.7667	0.81603	0.83311	9.86667	0.80672	0.82518	10.5333	0.76365	0.78174	16.9333	0.59828	0.59091
77.3	0.74421	0.73288	126.9	0.68987	0.70191	94.4	0.73731	0.73835	39.2333	0.80096	0.79078	28.9333	0.81274	0.811	13.1333	0.78271	0.76102	11.9	0.83601	0.8384	11.8	0.81556	0.83244	9.93333	0.80555	0.82387	10.6333	0.7617	0.78099	17.0667	0.59586	0.58696
77.6	0.74348	0.73151	127	0.68968	0.70017	94.6667	0.73667	0.73684	39.5333	0.79967	0.7896	28.9667	0.81254	0.81	13.1667	0.78245	0.76027	11.9333	0.83559	0.83771	11.8333	0.81509	0.83178	9.96667	0.80496	0.82322	10.6667	0.76105	0.78025	17.2667	0.59226	0.58498
78.6333	0.74096	0.73014	127.033	0.68961	0.69844	95.4333	0.73485	0.73534	40.8	0.79425	0.78842	29.2	0.81118	0.808	13.4333	0.78038	0.75952	11.9667	0.83518	0.83702	11.9667	0.81322	0.83044	10	0.80438	0.82257	10.7667	0.75911	0.77951	17.8667	0.58158	0.58103
81	0.73522	0.72877	127.133	0.68941	0.69497	96.5	0.73232	0.73383	41.2333	0.7924	0.78723	29.4	0.81002	0.807	13.4667	0.78012	0.75878	12.0667	0.83392	0.83564	12	0.81275	0.82977	10.0333	0.80379	0.82192	10.8333	0.75781	0.77803	17.9333	0.5804	0.57905
81.3667	0.73434	0.7274	127.333	0.68901	0.69151	96.6333	0.73201	0.73233	41.4333	0.79155	0.78605	29.4667	0.80964	0.806	13.7	0.77831	0.75803	12.1	0.8335	0.83494	12.0333	0.81228	0.82777	10.1667	0.80147	0.82127	10.8667	0.75717	0.77728	17.9667	0.57982	0.57708
82.1667	0.73241	0.72603	128.3	0.68709	0.68977	96.7	0.73185	0.73083	41.6333	0.7907	0.78487	29.6	0.80886	0.803	13.8333	0.77728	0.75728	12.1333	0.83308	0.83425	12.0667	0.81181	0.8271	10.2	0.80088	0.81996	10.9	0.75652	0.77654	18.0333	0.57864	0.5751
82.8	0.73089	0.72466	128.8	0.68609	0.68804	96.7667	0.73169	0.72932	41.9333	0.78942	0.78369	29.6333	0.80867	0.802	13.9333	0.7765	0.75653	12.1667	0.83267	0.83356	12.1333	0.81088	0.82644	10.2333	0.8003	0.81931	10.9333	0.75587	0.7758	18.1	0.57747	0.57312
83.3333	0.72962	0.72329	130.2	0.68332	0.68631	96.8667	0.73146	0.72782	42.0667	0.78886	0.78251	30.2667	0.80501	0.801	14.0333	0.77573	0.75579	12.2	0.83225	0.83287	12.2333	0.80948	0.82577	10.2667	0.79972	0.818	11	0.75459	0.77506	18.3667	0.57282	0.57115
83.6667	0.72882	0.72192	130.367	0.68299	0.68458	98.7333	0.72706	0.72632	42.3333	0.78773	0.78132	30.6	0.80309	0.8	14.1	0.77522	0.75504	12.2667	0.83141	0.83149	12.2667	0.80901	0.8251	10.3667	0.79798	0.8167	11.0667	0.7533	0.77357	18.4333	0.57166	0.56917
85.2333	0.72508	0.72055	130.767	0.6822	0.68284	99.0667	0.72628	0.72481	42.3667	0.78759	0.78014	31.0333	0.8006	0.799	14.3	0.77368	0.75429	12.3	0.831	0.8308	12.3	0.80855	0.82443	10.4	0.7974	0.81474	11.1667	0.75137	0.77209	18.5667	0.56936	0.56719
86.9333	0.72104	0.71918	132.5	0.67879	0.68111	99.6	0.72503	0.72331	43.5	0.78281	0.77896	31.5333	0.79773	0.796	14.3333	0.77342	0.75355	12.4	0.82975	0.83011	12.3667	0.80762	0.82377	10.4333	0.79683	0.81409	11.2667	0.74945	0.77134	18.6	0.56878	0.56522
88.7333	0.7168	0.71644	134.4	0.67507	0.67938	100.2	0.72363	0.7218	43.7667	0.78169	0.77778	31.5667	0.79754	0.795	14.4	0.77291	0.7528	12.5333	0.82808	0.82942	12.4	0.80715	0.82243	10.4667	0.79625	0.81213	11.3	0.74881	0.7706	18.7333	0.56649	0.56324
89.0333	0.71609	0.71507	134.467	0.67494	0.67764	100.367	0.72324	0.7203	43.9	0.78113	0.77541	31.7667	0.7964	0.794	14.4667	0.77239	0.75205	12.5667	0.82767	0.82873	12.4333	0.80669	0.82176	10.5	0.79567	0.81148	11.4	0.7469	0.76986	18.8333	0.56477	0.56126
89.1333	0.71586	0.7137	136.033	0.67189	0.67591	103.367	0.71627	0.7188	44.1	0.78029	0.77423	31.8	0.79621	0.793	14.6333	0.77111	0.75131	12.6333	0.82684	0.82804	12.5333	0.80529	0.82109	10.5667	0.79452	0.81083	11.4333	0.74626	0.76912	19.0667	0.56079	0.55929
89.6333	0.71468	0.71233	136.2	0.67157	0.67418	103.5	0.71596	0.71729	44.1333	0.78015	0.77305	31.9	0.79564	0.792	14.8	0.76984	0.75056	12.6667	0.82642	0.82735	12.5667	0.80483	0.81976	10.6	0.79394	0.80952	11.5	0.74499	0.76837	19.1	0.56022	0.55731
90.5667	0.7125	0.71096	137.2	0.66963	0.67244	103.933	0.71496	0.71579	45.2667	0.77541	0.77187	33.1333	0.78864	0.791	14.9	0.76907	0.74907	12.7	0.82601	0.82666	12.6333	0.8039	0.81842	10.7	0.79221	0.80887	11.5667	0.74372	0.76763	19.1333	0.55965	0.55534
90.6	0.71242	0.70959	138.267	0.66756	0.67071	105.867	0.71051	0.71429	45.3667	0.77499	0.77069	33.2	0.78826	0.79	15.0333	0.76805	0.74832	12.7667	0.82518	0.82528	12.6667	0.80344	0.81776	10.7333	0.79164	0.80822	11.6	0.74308	0.7654	19.3	0.55683	0.55336
90.9333	0.71164	0.70822	139.633	0.66493	0.66898	106.133	0.7099	0.71278	45.4333	0.77472	0.7695	33.4333	0.78694	0.789	15.1	0.76754	0.74757	12.8	0.82477	0.82459	12.7	0.80298	0.81709	10.8	0.79049	0.80626	11.6333	0.74245	0.76466	19.4	0.55514	0.55138
93.3667	0.70598	0.70685	140.4	0.66346	0.66724	106.267	0.70959	0.71128	45.5333	0.7743	0.76832	33.8	0.78488	0.788	15.6	0.76373	0.74683	12.9	0.82352	0.8239	12.7333	0.80252	0.81642	10.8333	0.78992	0.80431	11.6667	0.74182	0.76318	19.6	0.55179	0.54941
93.8333	0.7049	0.70548	141.467	0.66141	0.66551	106.833	0.7083	0.70977	45.7667	0.77333	0.76714	33.8667	0.7845	0.787	15.7333	0.76272	0.74608	12.9333	0.82311	0.8232	12.8	0.80159	0.81509	10.9	0.78877	0.80235	11.7333	0.74055	0.76169	20.1333	0.54293	0.54743
94.2333	0.70397	0.70274	142.233	0.65995	0.66378	107.833	0.70601	0.70827	46.1333	0.77181	0.76596	33.9	0.78432	0.786	15.7667	0.76247	0.74533	12.9667	0.8227	0.82251	12.8667	0.80067	0.81442	10.9667	0.78763	0.80104	11.8	0.73929	0.76021	20.1667	0.54238	0.54545
94.3667	0.70367	0.70137	143.3	0.65792	0.66205	108.033	0.70556	0.70677	46.5	0.77029	0.76478	33.9667	0.78394	0.785	15.9	0.76146	0.74459	13	0.82229	0.82113	12.9	0.80021	0.81375	11.0333	0.78649	0.80039	11.8333	0.73866	0.75947	20.4	0.53856	0.54348
94.6667	0.70297	0.7	143.333	0.65785	0.66031	109.267	0.70275	0.70526	46.7667	0.76919	0.76123	34.0667	0.78338	0.784	16.1333	0.75969	0.74384	13.1667	0.82023	0.82044	12.9333	0.79975	0.81242	11.0667	0.78592	0.79974	11.8667	0.73803	0.75872	20.5	0.53692	0.5415
96.4333	0.69891	0.69863	144.3	0.65602	0.65858	109.367	0.70253	0.70376	46.8	0.76905	0.76005	34.2333	0.78245	0.782	16.2	0.75919	0.74309	13.2333	0.8194	0.81975	13.1	0.79745	0.81108	11.1	0.78535	0.79843	11.9	0.7374	0.75798	20.6	0.5353	0.53953
97.4333	0.69662	0.69726	145.267	0.65418	0.65685	109.433	0.70238	0.70226	46.9	0.76863	0.75887	34.2667	0.78226	0.781	16.2333	0.75894	0.7416	13.4	0.81735	0.81906	13.2667	0.79515	0.80975	11.1333	0.78478	0.79778	11.9333	0.73677	0.75724	20.6333	0.53476	0.53755
97.4667	0.69654	0.69589	146.533	0.65179	0.65511	109.833	0.70147	0.70075	47.1667	0.76753	0.75768	34.3	0.78207	0.78	16.3333	0.75818	0.74085	13.4667	0.81653	0.81768	13.3333	0.79424	0.80908	11.1667	0.78421	0.79713	11.9667	0.73614	0.7565	20.7	0.53368	0.53557
97.9667	0.6954	0.69452	147.167	0.6506	0.65338	111.1	0.69861	0.69925	47.4	0.76657	0.7565	34.3667	0.7817	0.779	16.4333	0.75743	0.7401	13.5667	0.8153	0.81699	13.3667	0.79378	0.80708	11.2	0.78364	0.79648	12	0.73551	0.75575	20.8667	0.53099	0.5336
98.5333	0.69411	0.69315	150.6	0.64417	0.65165	111.767	0.69711	0.69624	47.4333	0.76644	0.75532	34.4667	0.78114	0.778	16.4667	0.75717	0.73936	13.6333	0.81449	0.8163	13.4333	0.79287	0.80641	11.2333	0.78307	0.79517	12.0333	0.73489	0.75501	20.9667	0.52938	0.53162
98.9	0.69327	0.69178	152.6	0.64046	0.64991	113.9	0.69232	0.69474	47.7	0.76534	0.75414	34.6667	0.78002	0.777	16.6667	0.75567	0.73861	13.6667	0.81408	0.81561	13.6	0.79059	0.80574	11.3333	0.78137	0.79452	12.0667	0.73426	0.75353	21	0.52884	0.52964
99.7667	0.6913	0.69041	152.667	0.64033	0.64818	114.433	0.69113	0.69323	47.9	0.76452	0.75296	34.9333	0.77853	0.776	16.8	0.75467	0.73786	13.7667	0.81285	0.81492	13.6667	0.78968	0.80507	11.3667	0.7808	0.79322	12.1667	0.73238	0.75204	21.0333	0.52831	0.52767
100.467	0.68972	0.68904	152.9	0.6399	0.64645	114.633	0.69068	0.69173	47.9333	0.76438	0.75177	35.1	0.7776	0.775	16.8667	0.75417	0.73712	13.8	0.81244	0.81354	13.7333	0.78877	0.80441	11.4	0.78023	0.79256	12.3	0.72989	0.75056	21.1	0.52724	0.52569
101.1	0.68829	0.68767	154.033	0.63781	0.64471	115.633	0.68846	0.69023	48.0333	0.76397	0.75059	35.8667	0.77334	0.774	16.9	0.75392	0.73562	13.8333	0.81204	0.81285	13.8333	0.78741	0.80374	11.4333	0.77967	0.79191	12.3333	0.72927	0.74981	21.1333	0.52671	0.52372
101.7	0.68693	0.6863	154.1	0.63768	0.64298	117.233	0.68491	0.68872	48.6	0.76165	0.74941	35.9	0.77316	0.773	17.0667	0.75267	0.73488	13.9	0.81122	0.81146	13.8667	0.78695	0.80307	11.4667	0.7791	0.79126	12.3667	0.72864	0.74907	21.2	0.52564	0.51976
101.733	0.68686	0.68493	154.367	0.63719	0.64125	117.667	0.68395	0.68722	49.3333	0.75865	0.74823	35.9667	0.77279	0.772	17.1	0.75242	0.73413	13.9667	0.81041	0.81077	13.9	0.7865	0.80174	11.5	0.77854	0.7893	12.4	0.72802	0.74833	21.2333	0.52511	0.51779
101.9	0.68648	0.68356	154.5	0.63695	0.63951	119.3	0.68036	0.68571	49.6	0.75756	0.74704	36.0667	0.77223	0.771	17.2667	0.75117	0.73338	14	0.81	0.81008	13.9333	0.78605	0.80107	11.5333	0.77797	0.78865	12.5	0.72616	0.74759	21.3	0.52405	0.51581
103.567	0.68274	0.68219	155.033	0.63596	0.63778	121.133	0.67634	0.68421	49.8333	0.75661	0.74586	36.1	0.77205	0.77	17.3333	0.75067	0.73264	14.0667	0.80919	0.80939	14	0.78514	0.8004	11.6	0.77684	0.788	12.5333	0.72554	0.74536	21.3333	0.52352	0.51383
104.333	0.68102	0.68082	155.467	0.63517	0.63605	121.3	0.67598	0.68271	50.0667	0.75567	0.74468	36.3	0.77094	0.769	17.4667	0.74968	0.73189	14.1333	0.80838	0.8087	14.0333	0.78469	0.79907	11.6333	0.77628	0.78604	12.5667	0.72492	0.74462	21.6333	0.51878	0.51186
104.6	0.68042	0.67945	155.767	0.63462	0.63432	121.433	0.67569	0.6797	50.3333	0.75458	0.7435	36.3333	0.77076	0.768	17.7667	0.74744	0.7304	14.2	0.80757	0.80801	14.1	0.78379	0.79773	11.8	0.77347	0.78539	12.7	0.72245	0.74388	21.6667	0.51825	0.50988
104.733	0.68013	0.67808	156.3	0.63364	0.63258	122.233	0.67394	0.6782	50.4667	0.75404	0.74232	36.5	0.76984	0.767	17.8	0.7472	0.72965	14.2333	0.80716	0.80732	14.1667	0.78289	0.7964	11.8333	0.77291	0.78474	12.8	0.72061	0.74313	21.7	0.51773	0.50593
105.167	0.67916	0.67671	157.233	0.63193	0.63085	122.9	0.6725	0.67669	50.6667	0.75323	0.74113	36.5333	0.76965	0.766	17.9333	0.7462	0.7289	14.2667	0.80676	0.80663	14.2333	0.78198	0.79573	12	0.77011	0.78408	12.8667	0.71938	0.74239	21.7667	0.51668	0.50395
105.967	0.67738	0.67534	157.4	0.63163	0.62912	124	0.67011	0.67519	50.7	0.7531	0.73995	37.0667	0.76672	0.764	18	0.74571	0.72816	14.4	0.80514	0.80594	14.2667	0.78153	0.79506	12.0333	0.76955	0.78343	12.9333	0.71815	0.74091	21.8333	0.51564	0.50198
106.133	0.67701	0.67397	158.633	0.62938	0.62738	124.8	0.66838	0.67368	50.7667	0.75283	0.73877	37.1	0.76653	0.763	18.0333	0.74546	0.72741	14.5333	0.80353	0.80525	14.3	0.78108	0.79439	12.0667	0.76899	0.78278	13.1	0.71509	0.74016	21.9333	0.51408	0.5
106.933	0.67523	0.6726	160.3	0.62635	0.62565	125.067	0.66781	0.67218	51	0.75189	0.73759	37.3	0.76544	0.762	18.1333	0.74472	0.72666	14.5667	0.80312	0.80456	14.3333	0.78063	0.79372	12.1	0.76843	0.78213	13.2	0.71326	0.73794	22.1	0.51149	0.49802
107.3	0.67442	0.67123	163.233	0.62106	0.62392	125.9	0.66601	0.67068	51.0667	0.75162	0.73641	37.4	0.76489	0.761	18.2333	0.74398	0.72591	14.6333	0.80232	0.80318	14.4	0.77974	0.79306	12.1667	0.76732	0.78147	13.2333	0.71266	0.73719	22.2	0.50994	0.49407
107.567	0.67383	0.66986	163.333	0.62088	0.62218	126.067	0.66566	0.66917	51.9	0.74826	0.73404	37.4667	0.76452	0.76	18.3333	0.74324	0.72517	14.6667	0.80192	0.8018	14.4667	0.77884	0.79239	12.2333	0.76621	0.78017	13.3	0.71144	0.73645	22.7667	0.50124	0.49209
108.033	0.6728	0.66849	165.2	0.61754	0.62045	126.5	0.66472	0.66767	52.2667	0.74679	0.73286	37.8	0.7627	0.759	18.5333	0.74176	0.72442	14.8	0.80031	0.8011	14.5667	0.77749	0.79172	12.2667	0.76565	0.77952	13.3333	0.71083	0.73571	22.8	0.50074	0.49012
108.2	0.67243	0.66712	168.567	0.61155	0.61872	126.833	0.66401	0.66617	52.7	0.74505	0.73168	37.8333	0.76252	0.758	18.6667	0.74078	0.72367	14.8333	0.79991	0.80041	14.6333	0.7766	0.78972	12.3	0.7651	0.77886	13.3667	0.71023	0.73348	22.9	0.49922	0.48814
109.833	0.66884	0.66575	169.633	0.60967	0.61698	126.867	0.66394	0.66466	52.8333	0.74452	0.7305	38.4	0.75943	0.757	18.7333	0.74029	0.72293	14.9	0.7991	0.79972	14.6667	0.77615	0.78905	12.3333	0.76454	0.77691	13.4	0.70962	0.73274	22.9333	0.49872	0.48617
110.233	0.66796	0.66438	169.767	0.60943	0.61525	127.333	0.66294	0.66165	52.9667	0.74398	0.72931	38.4333	0.75925	0.756	18.7667	0.74004	0.72143	15	0.7979	0.79834	14.7	0.7757	0.78838	12.3667	0.76399	0.77626	13.4667	0.70841	0.73125	22.9667	0.49821	0.48419
110.467	0.66745	0.66301	169.967	0.60908	0.61179	128.533	0.66038	0.66015	53	0.74385	0.72813	38.6	0.75834	0.755	19	0.73833	0.72069	15.0333	0.7975	0.79627	14.7333	0.77526	0.78772	12.4	0.76343	0.77495	13.5	0.70781	0.73051	23.0667	0.4967	0.48221
111.3	0.66562	0.66164	170.267	0.60855	0.61005	129.267	0.65881	0.65865	53.3333	0.74252	0.72695	38.9	0.75671	0.754	19.0333	0.73808	0.71994	15.1333	0.7963	0.79558	14.7667	0.77481	0.78705	12.4333	0.76288	0.7743	13.5667	0.7066	0.72977	23.1333	0.4957	0.48024
111.433	0.66533	0.66027	171.6	0.60621	0.60832	130.767	0.65563	0.65714	53.6667	0.74119	0.72577	39.2	0.75509	0.753	19.1667	0.7371	0.71919	15.1667	0.7959	0.79489	14.8	0.77437	0.78505	12.5	0.76177	0.77299	13.6	0.706	0.72903	23.2	0.4947	0.47628
113.4	0.66105	0.6589	172.733	0.60423	0.60659	131	0.65514	0.65564	54.1	0.73947	0.7234	39.2333	0.7549	0.752	19.2333	0.73661	0.71845	15.3333	0.79391	0.7942	14.8667	0.77347	0.78371	12.5333	0.76122	0.77234	13.6333	0.7054	0.72829	23.2333	0.4942	0.47431
114.933	0.65773	0.65753	175.133	0.60005	0.60485	132.5	0.65197	0.65414	54.4667	0.73801	0.72222	39.2667	0.75472	0.751	19.2667	0.73637	0.7177	15.3667	0.79351	0.79351	14.9333	0.77258	0.78304	12.6	0.76012	0.77169	13.6667	0.70479	0.72754	23.3667	0.4922	0.47233
115.2	0.65716	0.65616	175.3	0.59976	0.60312	135.567	0.64555	0.65263	54.5667	0.73761	0.72104	39.4667	0.75364	0.75	19.3333	0.73588	0.71695	15.4	0.79311	0.79213	15	0.77169	0.78238	12.6333	0.75956	0.76973	13.7	0.70419	0.72532	23.9333	0.48381	0.47036
116.767	0.65379	0.65479	176.467	0.59774	0.60139	137.167	0.64222	0.65113	54.8333	0.73656	0.71986	39.6333	0.75274	0.748	19.4333	0.73515	0.71621	15.4333	0.79272	0.79144	15.0333	0.77125	0.78171	12.7	0.75846	0.76908	13.7333	0.70359	0.72457	24.0667	0.48186	0.46838
119.533	0.64788	0.65342	178.1	0.59492	0.59965	137.667	0.64119	0.64962	54.8667	0.73643	0.71868	39.7667	0.75203	0.747	19.7	0.7332	0.71546	15.4667	0.79232	0.79075	15.1	0.77036	0.78037	12.7333	0.75791	0.76843	13.7667	0.70299	0.72383	24.5333	0.47509	0.4664
120.267	0.64632	0.65205	179.033	0.59332	0.59792	137.9	0.64071	0.64812	54.9667	0.73603	0.71749	40.6	0.74755	0.746	19.7333	0.73296	0.71471	15.5	0.79192	0.79006	15.1333	0.76992	0.77904	12.7667	0.75736	0.76778	13.8333	0.70179	0.72309	24.7667	0.47174	0.46443
120.433	0.64597	0.65068	179.667	0.59223	0.59619	138.4	0.63967	0.64662	55.4333	0.73419	0.71631	40.6333	0.74737	0.745	19.8667	0.73199	0.71397	15.5333	0.79152	0.78936	15.1667	0.76948	0.77837	12.8	0.75681	0.76712	13.8667	0.7012	0.7216	24.8	0.47126	0.46245
120.667	0.64547	0.64932	184.333	0.58429	0.59445	140.167	0.63603	0.64361	55.5	0.73392	0.71513	40.7333	0.74683	0.744	19.9667	0.73126	0.71322	15.5667	0.79113	0.78867	15.2333	0.76859	0.77704	12.8667	0.75572	0.76647	14.0333	0.69821	0.72012	24.8333	0.47078	0.46047
120.8	0.64519	0.64795	184.567	0.5839	0.59272	140.333	0.63569	0.64211	56	0.73195	0.71395	40.8333	0.7463	0.743	20.0333	0.73077	0.71247	15.6	0.79073	0.78798	15.2667	0.76815	0.77637	12.9333	0.75462	0.76582	14.0667	0.69761	0.71641	24.9333	0.46936	0.4585
121.233	0.64427	0.64658	186.167	0.5812	0.59099	140.5	0.63535	0.6406	57.1333	0.72751	0.71277	41.3	0.74381	0.742	20.2333	0.72932	0.71173	15.7	0.78954	0.7866	15.3	0.76771	0.7757	12.9667	0.75407	0.76517	14.1	0.69702	0.71566	25.5333	0.46089	0.45652
121.4	0.64392	0.64521	186.733	0.58025	0.58925	141.133	0.63405	0.6391	57.1667	0.72738	0.71158	41.5	0.74274	0.741	20.2667	0.72908	0.71098	15.8333	0.78796	0.78591	15.4	0.76638	0.77437	13.0333	0.75298	0.76451	14.1333	0.69642	0.71492	25.7333	0.4581	0.45455
121.7	0.64329	0.64384	186.8	0.58014	0.58752	141.567	0.63317	0.63759	57.4	0.72647	0.7104	41.8667	0.74079	0.74	20.3	0.72884	0.71023	15.8667	0.78756	0.78522	15.4333	0.76594	0.7737	13.1	0.75189	0.76386	14.1667	0.69583	0.71418	25.9667	0.45487	0.45257
121.967	0.64272	0.64247	187.767	0.57852	0.58579	143.567	0.62909	0.63609	58.1667	0.72348	0.70922	42.2667	0.73867	0.739	20.3333	0.7286	0.70948	15.9	0.78717	0.78453	15.4667	0.7655	0.77236	13.1667	0.7508	0.76321	14.2	0.69524	0.71344	26	0.45441	0.45059
123.1	0.64034	0.6411	189.4	0.57579	0.58406	144.267	0.62767	0.63459	58.2667	0.72309	0.70804	42.5667	0.73709	0.738	20.4	0.72811	0.70874	15.9333	0.78677	0.78384	15.5333	0.76462	0.7717	13.2	0.75025	0.76256	14.2333	0.69464	0.71269	26.0333	0.45395	0.44862
123.833	0.6388	0.63973	189.433	0.57574	0.58232	144.6	0.627	0.63308	58.7333	0.72128	0.70686	42.7667	0.73603	0.737	20.7667	0.72546	0.70799	15.9667	0.78638	0.78315	15.5667	0.76418	0.77036	13.2333	0.74971	0.7619	14.2667	0.69405	0.71121	26.2667	0.45075	0.44664
124.167	0.6381	0.63699	190.8	0.57347	0.58059	146.567	0.62303	0.63158	58.8	0.72102	0.70567	42.9667	0.73498	0.736	21	0.72378	0.70724	16	0.78598	0.78177	15.6333	0.7633	0.76903	13.3333	0.74808	0.75995	14.3	0.69346	0.71047	26.9333	0.44173	0.44466
125.133	0.63608	0.63425	191.833	0.57175	0.57886	147.633	0.62089	0.63008	60.1	0.716	0.70449	43.4	0.7327	0.735	21.3333	0.72138	0.7065	16.1333	0.78441	0.78108	15.7	0.76242	0.76836	13.4333	0.74645	0.7593	14.3667	0.69228	0.70973	27.0333	0.44039	0.44269
125.433	0.63545	0.63288	192.3	0.57098	0.57712	147.733	0.62069	0.62857	60.7	0.7137	0.70331	43.9667	0.72973	0.734	21.4333	0.72066	0.70426	16.1667	0.78401	0.78039	15.7333	0.76198	0.76769	13.5	0.74537	0.75864	14.4	0.69169	0.70898	27.1667	0.43861	0.44071
126.7	0.63282	0.63014	192.633	0.57043	0.57539	148.4	0.61935	0.62707	60.9333	0.71281	0.70213	44.1	0.72903	0.732	21.8667	0.71756	0.70351	16.2333	0.78323	0.7797	15.7667	0.76154	0.76702	13.5333	0.74483	0.75799	14.5	0.68992	0.70824	27.3	0.43684	0.43874
127.233	0.63171	0.62877	193.7	0.56868	0.57366	148.5	0.61915	0.62556	61.2	0.71178	0.70095	44.1333	0.72886	0.731	21.9333	0.71709	0.70276	16.3	0.78244	0.77901	15.8333	0.76066	0.76636	13.5667	0.74429	0.75669	14.5667	0.68874	0.70676	27.3333	0.4364	0.43676
127.567	0.63102	0.62603	194.267	0.56774	0.57192	150	0.61616	0.62406	61.7667	0.70962	0.69976	44.1667	0.72868	0.73	21.9667	0.71685	0.70202	16.4667	0.78048	0.77831	15.9	0.75979	0.76569	13.6667	0.74267	0.75603	14.6	0.68815	0.70601	27.3667	0.43596	0.43478
127.933	0.63026	0.62466	196.333	0.56436	0.57019	150.033	0.61609	0.62256	62.3333	0.70746	0.69858	44.6	0.72642	0.729	22.1	0.7159	0.70127	16.5333	0.7797	0.77762	15.9667	0.75891	0.76502	13.7	0.74213	0.75538	14.6667	0.68698	0.70379	27.6667	0.43201	0.43281
128.167	0.62978	0.62329	196.733	0.56371	0.56846	151.133	0.61391	0.62105	62.6	0.70645	0.6974	44.7667	0.72556	0.728	22.1333	0.71566	0.70052	16.7	0.77775	0.77624	16.0333	0.75804	0.76435	13.7333	0.74159	0.75342	14.7	0.6864	0.70304	27.7	0.43157	0.43083
128.7	0.62868	0.62192	198.833	0.56029	0.56672	151.267	0.61365	0.61955	63.3667	0.70355	0.69622	45.2333	0.72313	0.727	22.2333	0.71495	0.69978	16.8333	0.77619	0.77555	16.0667	0.7576	0.76368	13.8	0.74052	0.75277	14.7333	0.68581	0.7023	27.7333	0.43114	0.42885
129.567	0.62689	0.62055	199.133	0.55981	0.56499	151.3	0.61358	0.61805	63.6	0.70266	0.69504	45.9667	0.71934	0.726	22.4	0.71376	0.69903	16.8667	0.7758	0.77486	16.1333	0.75673	0.76302	13.8333	0.73998	0.75082	14.8	0.68464	0.70156	27.8	0.43026	0.42688
132.4	0.62109	0.61918	199.433	0.55932	0.56326	151.9	0.61239	0.61654	63.8333	0.70178	0.69385	46.2333	0.71797	0.725	22.4333	0.71353	0.69828	17.0667	0.77346	0.77348	16.1667	0.7563	0.76235	13.9	0.73891	0.74951	14.9333	0.68231	0.70007	27.9	0.42896	0.4249
133.833	0.61817	0.61781	199.533	0.55916	0.56153	152.167	0.61187	0.61504	64.9	0.69777	0.69267	46.6667	0.71574	0.724	22.5333	0.71282	0.69754	17.1667	0.7723	0.7721	16.2333	0.75542	0.76168	14	0.7373	0.74886	15.0333	0.68056	0.69933	28.1	0.42637	0.42292
133.9	0.61804	0.61644	200.633	0.55739	0.55979	152.4	0.6114	0.61353	65.0333	0.69727	0.69149	46.8333	0.71489	0.722	22.6	0.71235	0.69679	17.3	0.77075	0.77141	16.2667	0.75499	0.76035	14.0333	0.73677	0.7469	15.0667	0.67998	0.69859	28.1667	0.42551	0.42095
134.8	0.61621	0.6137	200.933	0.5569	0.55806	152.467	0.61127	0.61203	65.1333	0.6969	0.69031	47.1667	0.71318	0.721	22.6667	0.71187	0.69604	17.3333	0.77037	0.77003	16.3	0.75455	0.75968	14.0667	0.73623	0.74625	15.1333	0.67882	0.69785	28.5	0.42122	0.41897
135.267	0.61527	0.61233	202.3	0.55471	0.55633	153.467	0.6093	0.61053	65.2333	0.69652	0.68913	47.4	0.71199	0.72	22.8667	0.71046	0.69529	17.3667	0.76998	0.76934	16.4667	0.75239	0.75901	14.1667	0.73463	0.74429	15.1667	0.67824	0.6971	28.5333	0.4208	0.417
135.5	0.6148	0.61096	202.733	0.55401	0.55459	154.033	0.60819	0.60902	65.7333	0.69466	0.68794	47.5	0.71148	0.719	22.9333	0.70999	0.69455	17.4	0.76959	0.76865	16.5	0.75195	0.75768	14.2	0.7341	0.74364	15.2667	0.67651	0.69636	28.6333	0.41952	0.41502
135.633	0.61453	0.60959	203.9	0.55214	0.55286	156.967	0.60246	0.60752	66.0667	0.69341	0.68676	47.5333	0.71131	0.718	22.9667	0.70975	0.6938	17.4333	0.76921	0.76796	16.5333	0.75152	0.75701	14.2333	0.73356	0.74299	15.3667	0.67478	0.69488	28.9333	0.41572	0.41304
135.7	0.6144	0.60822	204.667	0.55092	0.55113	158.167	0.60013	0.60602	66.1333	0.69316	0.68558	47.6667	0.71063	0.717	23	0.70952	0.69305	17.6	0.76728	0.76727	16.5667	0.75109	0.75634	14.2667	0.73303	0.74168	15.4667	0.67306	0.69339	29.4	0.40988	0.41107
137.067	0.61165	0.60685	204.733	0.55081	0.54939	158.533	0.59942	0.60451	66.4333	0.69205	0.6844	47.7667	0.71012	0.716	23.3	0.7074	0.69231	17.6333	0.7669	0.76657	16.8	0.74806	0.75567	14.3	0.7325	0.74103	15.5	0.67248	0.69191	29.8667	0.40412	0.40909
138.033	0.60971	0.60548	205.7	0.54928	0.54766	159.1	0.59832	0.6015	66.5667	0.69155	0.68322	47.9	0.70944	0.715	23.6333	0.70506	0.69156	17.7	0.76613	0.76519	16.8333	0.74763	0.75501	14.3333	0.73197	0.73973	15.5667	0.67133	0.69042	30.0333	0.40208	0.40711
139.233	0.60731	0.60411	206.067	0.54869	0.54593	159.333	0.59787	0.6	66.6667	0.69118	0.68203	47.9667	0.70911	0.714	23.7	0.70459	0.69081	17.7667	0.76536	0.76381	16.9	0.74677	0.75434	14.3667	0.73144	0.73907	15.6667	0.66962	0.68894	30.4	0.39763	0.40316
139.967	0.60585	0.60274	210.167	0.54223	0.54419	160.933	0.59479	0.5985	66.9667	0.69007	0.67967	48	0.70894	0.713	23.8	0.70389	0.69007	17.8667	0.76421	0.76243	16.9333	0.74634	0.75367	14.4	0.73091	0.73842	15.7	0.66905	0.6882	30.5333	0.39603	0.40119
140.033	0.60572	0.60137	211.367	0.54035	0.54246	161.3	0.59409	0.59699	67.7	0.68735	0.67849	48.1333	0.70826	0.712	23.8333	0.70366	0.68932	17.9667	0.76306	0.76105	16.9667	0.74591	0.75234	14.4333	0.73038	0.73777	15.7333	0.66848	0.68597	30.6667	0.39443	0.39723
140.2	0.60539	0.6	211.467	0.54019	0.54073	164.967	0.5871	0.59549	67.8	0.68698	0.6773	48.3	0.70741	0.711	23.9	0.70319	0.68857	18.0333	0.76229	0.76036	17.2	0.74291	0.75167	14.4667	0.72985	0.73581	15.8333	0.66677	0.68523	31.2333	0.38771	0.39526
141.133	0.60354	0.59863	211.767	0.53972	0.53899	165.1	0.58684	0.59248	68.2	0.68551	0.67612	48.5	0.7064	0.71	24	0.70249	0.68783	18.1333	0.76115	0.75967	17.2667	0.74206	0.751	14.5	0.72932	0.73386	15.8667	0.6662	0.68374	31.3333	0.38653	0.39328
143.4	0.59906	0.59726	213.6	0.53687	0.53726	165.2	0.58665	0.59098	68.3333	0.68502	0.67494	48.5667	0.70606	0.709	24.2333	0.70086	0.68708	18.2	0.76038	0.75898	17.3	0.74163	0.75033	14.5333	0.72879	0.73255	15.9333	0.66506	0.683	31.6333	0.38303	0.3913
143.533	0.5988	0.59589	214.7	0.53516	0.53553	166.267	0.58464	0.58947	68.6	0.68404	0.67376	48.8333	0.70472	0.708	24.4	0.6997	0.68633	18.2333	0.76	0.75622	17.3333	0.7412	0.74967	14.6	0.72773	0.73125	15.9667	0.6645	0.68077	31.8	0.3811	0.38933
144.233	0.59743	0.59315	216	0.53316	0.5338	166.533	0.58414	0.58797	68.6667	0.68379	0.67258	48.9667	0.70404	0.707	24.5	0.699	0.68559	18.2667	0.75962	0.75552	17.4333	0.73992	0.74833	14.6667	0.72668	0.73059	16.0667	0.6628	0.67929	31.9	0.37994	0.38735
145.833	0.5943	0.59178	216.4	0.53254	0.53206	167.2	0.58288	0.58647	69.4667	0.68086	0.67139	49	0.70387	0.706	24.8	0.69692	0.68409	18.4667	0.75734	0.75483	17.4667	0.7395	0.747	14.7	0.72615	0.72994	16.1333	0.66167	0.67854	31.9333	0.37956	0.3834
146.2	0.59358	0.59041	217.067	0.53151	0.53033	168.733	0.58	0.58496	69.7333	0.67988	0.67021	49.3	0.70236	0.705	25	0.69553	0.68335	18.5	0.75696	0.75414	17.5	0.73907	0.74566	14.7333	0.72562	0.72929	16.2	0.66054	0.6778	32.0333	0.37841	0.38142
148.267	0.58957	0.58767	220.633	0.52606	0.5286	168.867	0.57975	0.58346	69.7667	0.67976	0.66903	49.4333	0.70169	0.704	25.2333	0.69392	0.6826	18.5667	0.7562	0.75345	17.5667	0.73822	0.74499	14.8	0.72457	0.72864	16.2667	0.65941	0.67706	32.7333	0.37046	0.37945
148.433	0.58925	0.58493	221.1	0.52535	0.52686	169.267	0.579	0.58195	69.8333	0.67952	0.66785	49.6	0.70085	0.703	25.2667	0.69369	0.68185	18.6	0.75582	0.75276	17.6333	0.73737	0.74433	14.9	0.723	0.72798	16.3	0.65885	0.67632	32.9	0.36859	0.37747
150.033	0.58616	0.58356	223.067	0.52237	0.52513	169.533	0.57851	0.58045	70.0667	0.67867	0.66667	49.6333	0.70069	0.702	25.3	0.69346	0.68111	18.7	0.75468	0.75069	17.8	0.73525	0.74366	14.9333	0.72247	0.72733	16.3667	0.65773	0.67558	33	0.36747	0.37549
150.133	0.58597	0.58219	223.367	0.52192	0.5234	169.767	0.57807	0.57895	71	0.67527	0.66548	50.1333	0.69818	0.701	25.3667	0.693	0.67961	18.8	0.75355	0.75	17.8333	0.73483	0.74299	15	0.72142	0.72603	16.4	0.65717	0.67483	33.0333	0.3671	0.37352
151.5	0.58335	0.58082	223.733	0.52136	0.52166	170.2	0.57726	0.57744	71.3	0.67418	0.6643	50.1667	0.69801	0.7	25.5	0.69208	0.67886	18.8333	0.75317	0.74931	17.9	0.73398	0.74232	15.0333	0.7209	0.72472	16.4333	0.65661	0.67335	33.1333	0.36599	0.37154
151.633	0.58309	0.57945	224.633	0.52001	0.51993	170.333	0.57701	0.57594	71.4333	0.6737	0.66312	50.3333	0.69718	0.699	25.6667	0.69094	0.67737	18.8667	0.75279	0.74862	18	0.73271	0.74166	15.0667	0.72038	0.72342	16.4667	0.65604	0.67186	33.4667	0.36231	0.36957
152.933	0.58061	0.57808	225.067	0.51936	0.5182	170.533	0.57664	0.57444	71.9	0.67201	0.66194	50.5	0.69635	0.698	25.7333	0.69048	0.67662	18.9	0.75241	0.74793	18.0333	0.73229	0.74099	15.1	0.71986	0.72277	16.5	0.65549	0.67112	33.7667	0.35903	0.36759
153.667	0.57921	0.57671	234.133	0.50591	0.51646	170.567	0.57658	0.57293	72.3	0.67057	0.66076	50.8667	0.69452	0.697	25.8667	0.68956	0.67588	18.9333	0.75204	0.74724	18.1333	0.73103	0.74032	15.1333	0.71933	0.72211	16.5333	0.65493	0.67038	34.1	0.35541	0.36561
154.867	0.57694	0.57534	235.967	0.50324	0.51473	172.367	0.57324	0.57143	72.4	0.67021	0.65957	51.3333	0.6922	0.696	25.9333	0.68911	0.67513	19.0333	0.75091	0.74655	18.2	0.73019	0.73965	15.2	0.71829	0.72146	16.5667	0.65437	0.66964	34.5667	0.35042	0.36364
156.2	0.57442	0.57397	236.4	0.50261	0.513	173.967	0.57028	0.56992	72.7667	0.66889	0.65839	51.6333	0.69072	0.695	26.1	0.68796	0.67438	19.1667	0.7494	0.74517	18.2333	0.72977	0.73899	15.2333	0.71777	0.72081	16.6	0.65381	0.66815	34.6667	0.34936	0.36166
157.1	0.57272	0.5726	236.567	0.50237	0.51127	174.733	0.56887	0.56842	72.8333	0.66865	0.65603	51.7	0.69039	0.694	26.1333	0.68774	0.67364	19.2	0.74902	0.74448	18.2667	0.72935	0.73832	15.2667	0.71725	0.71885	16.6667	0.65269	0.66741	34.9667	0.34619	0.35968
157.967	0.5711	0.57123	236.667	0.50222	0.50953	176.7	0.56527	0.56692	73.3333	0.66686	0.65485	51.8	0.68989	0.692	26.2	0.68728	0.67289	19.3	0.7479	0.74378	18.3667	0.72809	0.73765	15.3	0.71673	0.7182	16.7333	0.65158	0.66667	35	0.34584	0.35771
159.033	0.5691	0.56986	237.167	0.5015	0.5078	177.767	0.56333	0.56541	74.5333	0.66257	0.65366	51.8667	0.68956	0.691	26.3	0.6866	0.67214	19.4667	0.74602	0.7424	18.6333	0.72474	0.73698	15.3333	0.71621	0.71755	16.8	0.65047	0.66518	35.0333	0.34549	0.35573
160.333	0.56668	0.56849	237.667	0.50077	0.50607	178.1	0.56273	0.56391	74.6	0.66233	0.65248	52.2333	0.68775	0.69	26.3333	0.68637	0.6714	19.5	0.74565	0.74171	18.6667	0.72432	0.73632	15.4	0.71517	0.71689	16.8667	0.64936	0.6637	35.2667	0.34305	0.35375
161.367	0.56476	0.56712	237.933	0.50038	0.50433	178.5	0.562	0.56241	75.6	0.65879	0.6513	52.3	0.68742	0.689	26.3667	0.68614	0.67065	19.9667	0.74043	0.74102	18.7333	0.72349	0.73565	15.4333	0.71465	0.71624	16.9	0.64881	0.66295	35.8	0.33755	0.3498
162.333	0.56297	0.56575	240.4	0.49683	0.5026	180.667	0.55808	0.5609	75.6333	0.65867	0.65012	52.3667	0.68709	0.688	26.4667	0.68546	0.6699	20	0.74006	0.74033	18.7667	0.72307	0.73431	15.5	0.71361	0.71559	16.9333	0.64825	0.66221	36.2	0.33348	0.34585
163.733	0.56039	0.56438	243.033	0.49306	0.50087	180.833	0.55778	0.5594	75.8667	0.65784	0.64894	52.5	0.68644	0.687	26.5333	0.685	0.66916	20.1667	0.7382	0.73964	18.9	0.72141	0.73364	15.5333	0.7131	0.71494	17.0333	0.6466	0.66147	36.5667	0.32979	0.34387
164.7	0.55861	0.56301	243.067	0.49301	0.49913	180.933	0.5576	0.55789	76.3	0.65631	0.64657	52.5667	0.68611	0.686	26.6	0.68455	0.66841	20.2	0.73783	0.73895	18.9333	0.72099	0.73298	15.6667	0.71103	0.71429	17.0667	0.64605	0.66073	36.9	0.32647	0.3419
165.467	0.55721	0.56164	244.467	0.49102	0.4974	180.967	0.55754	0.55639	76.5	0.65561	0.64539	52.6333	0.68578	0.685	26.7	0.68387	0.66766	20.3333	0.73636	0.73826	19	0.72016	0.73231	15.7	0.71051	0.71298	17.1	0.64549	0.65924	37.0667	0.32482	0.33992
167.4	0.55368	0.5589	244.8	0.49055	0.49567	181.6	0.5564	0.55489	76.6	0.65525	0.64421	52.7333	0.68529	0.684	26.8	0.68319	0.66692	20.4	0.73562	0.73757	19.0333	0.71975	0.73164	15.8	0.70897	0.71168	17.2	0.64384	0.65776	37.2667	0.32286	0.33794
167.8	0.55296	0.55616	245.467	0.4896	0.49393	183.667	0.5527	0.55338	77.3	0.65279	0.64303	53	0.68398	0.683	27.0333	0.6816	0.66617	20.5333	0.73414	0.73688	19.0667	0.71933	0.73097	15.8333	0.70845	0.71037	17.2333	0.6433	0.65553	37.3	0.32253	0.33597
168.033	0.55253	0.55479	245.5	0.48955	0.4922	185.233	0.54991	0.55188	77.8667	0.65081	0.64184	53.0667	0.68366	0.682	27.1667	0.6807	0.66542	20.7	0.7323	0.73619	19.1333	0.71851	0.73031	15.8667	0.70794	0.70972	17.2667	0.64275	0.65405	37.3333	0.32221	0.33399
168.2	0.55223	0.55342	246.033	0.4888	0.49047	185.9	0.54873	0.55038	78.4	0.64895	0.64066	53.2667	0.68268	0.681	27.3	0.6798	0.66393	20.7667	0.73157	0.7355	19.1667	0.71809	0.72964	15.9	0.70743	0.70907	17.3	0.6422	0.6533	37.5	0.32058	0.33202
168.733	0.55127	0.55205	251.567	0.48104	0.48873	186.533	0.54761	0.54887	78.6667	0.64802	0.63948	53.6667	0.68072	0.68	27.3667	0.67935	0.66318	20.8667	0.73047	0.73481	19.2	0.71768	0.7283	15.9667	0.7064	0.70841	17.3667	0.6411	0.65182	37.6667	0.31896	0.32806
168.867	0.55102	0.55068	251.967	0.48048	0.487	186.8	0.54714	0.54737	78.8667	0.64732	0.6383	53.8667	0.67975	0.679	27.8333	0.6762	0.66243	20.9333	0.72974	0.73412	19.3	0.71644	0.72764	16.0333	0.70538	0.70711	17.4333	0.64001	0.65108	37.7667	0.318	0.32609
169.233	0.55036	0.54932	253.4	0.47849	0.48527	187	0.54679	0.54586	79.1	0.64651	0.63712	54	0.6791	0.678	27.8667	0.67597	0.66169	20.9667	0.72937	0.73343	19.3333	0.71603	0.72697	16.1333	0.70384	0.70646	17.5	0.63892	0.65033	37.8	0.31768	0.32411
169.433	0.55	0.54795	256	0.47491	0.48354	187.133	0.54655	0.54436	79.3333	0.6457	0.63593	54.3	0.67764	0.677	27.9	0.67575	0.66094	21.1	0.72791	0.73273	19.3667	0.71562	0.7263	16.1667	0.70333	0.70581	17.5333	0.63837	0.64959	37.9333	0.31639	0.32213
171.133	0.54694	0.54658	256.167	0.47468	0.4818	188.8	0.54362	0.54286	79.4	0.64547	0.63475	54.6333	0.67602	0.676	28.1	0.67441	0.66019	21.1667	0.72718	0.73066	19.4667	0.71438	0.72563	16.2	0.70282	0.70515	17.5667	0.63783	0.64811	38.1	0.3148	0.32016
171.5	0.54628	0.54521	256.467	0.47427	0.48007	189.867	0.54175	0.54135	80	0.64339	0.63357	54.7667	0.67538	0.675	28.1333	0.67418	0.65945	21.2	0.72681	0.72997	19.5	0.71397	0.72497	16.2667	0.7018	0.7045	17.6333	0.63674	0.64736	38.3667	0.31226	0.31818
172.533	0.54443	0.54247	257.267	0.47317	0.47834	191.067	0.53966	0.53985	80.3	0.64236	0.63239	55.1	0.67377	0.674	28.2	0.67374	0.6587	21.2667	0.72608	0.72928	19.5333	0.71356	0.7243	16.3	0.70129	0.70385	17.6667	0.6362	0.64662	38.4667	0.31132	0.31621
174.067	0.5417	0.5411	257.333	0.47308	0.4766	191.967	0.53809	0.53835	80.5	0.64167	0.63121	55.1667	0.67345	0.673	28.5333	0.67151	0.65795	21.3333	0.72536	0.72721	19.5667	0.71315	0.72363	16.4	0.69977	0.7032	17.7	0.63566	0.64514	38.5667	0.31037	0.31423
174.133	0.54158	0.53973	257.9	0.47231	0.47487	197.133	0.52919	0.53684	81.1	0.6396	0.63002	55.3333	0.67264	0.672	28.9	0.66906	0.65721	21.5	0.72354	0.72583	19.6	0.71274	0.72296	16.4333	0.69926	0.70124	17.7333	0.63511	0.64439	38.6333	0.30975	0.31225
175.733	0.53874	0.53836	258.8	0.47108	0.47314	197.267	0.52896	0.53534	81.7	0.63754	0.62884	55.8333	0.67024	0.67	29	0.66839	0.65646	21.5667	0.72281	0.72514	19.7	0.71151	0.72163	16.5	0.69825	0.69993	17.7667	0.63457	0.64365	38.9	0.30725	0.31028
176.1	0.5381	0.53699	258.867	0.47099	0.4714	197.433	0.52868	0.53383	82.2333	0.63572	0.62766	56	0.66944	0.669	29.1	0.66773	0.65497	21.6	0.72245	0.72445	19.8333	0.70987	0.72096	16.5667	0.69724	0.69863	17.8333	0.63349	0.64291	38.9333	0.30694	0.3083
176.267	0.5378	0.53425	261.567	0.46732	0.46967	198.6	0.52669	0.53233	82.4	0.63515	0.62648	56.2	0.66848	0.668	29.1333	0.66751	0.65422	21.6333	0.72209	0.72376	19.9	0.70905	0.71963	16.6667	0.69572	0.69733	17.8667	0.63295	0.64217	39.2333	0.30416	0.30632
176.5	0.53739	0.53288	263.533	0.46467	0.46794	199.567	0.52505	0.53083	82.4333	0.63503	0.6253	56.3667	0.66768	0.667	29.4	0.66574	0.65347	21.6667	0.72173	0.72307	19.9333	0.70864	0.71896	16.7	0.69521	0.69537	17.9333	0.63187	0.64143	39.7667	0.29928	0.30435
180.267	0.53079	0.53151	265.033	0.46266	0.4662	200.1	0.52415	0.52932	82.9333	0.63333	0.62411	56.4333	0.66736	0.666	29.4333	0.66552	0.65273	21.7	0.72136	0.72238	20	0.70783	0.71696	16.8333	0.6932	0.69472	18	0.63079	0.64068	39.9333	0.29777	0.30237
182.7	0.52657	0.53014	265.5	0.46204	0.46447	200.433	0.52358	0.52782	83.4	0.63174	0.62293	56.6	0.66656	0.665	29.5667	0.66464	0.65198	21.7333	0.721	0.72169	20.0333	0.70742	0.71495	16.8667	0.6927	0.69406	18.0333	0.63026	0.63994	40.2667	0.29477	0.3004
182.767	0.52645	0.52877	266.133	0.46119	0.46274	200.5	0.52347	0.52632	83.5667	0.63118	0.62175	56.7333	0.66593	0.664	29.6333	0.6642	0.65123	21.7667	0.72064	0.7203	20.0667	0.70701	0.71429	16.9333	0.69169	0.69211	18.0667	0.62972	0.6392	40.5667	0.2921	0.29842
183.967	0.52438	0.5274	267.167	0.45982	0.46101	200.9	0.52279	0.52481	84.0333	0.6296	0.62057	57.2667	0.66339	0.663	29.6667	0.66397	0.65049	21.8	0.72028	0.71961	20.2	0.70539	0.71362	17.0667	0.68969	0.69145	18.2	0.62757	0.63846	40.7333	0.29063	0.29644
184.467	0.52352	0.52603	267.367	0.45955	0.45927	201.267	0.52217	0.52331	84.6667	0.62746	0.61939	57.6333	0.66164	0.662	29.8667	0.66265	0.64974	21.8333	0.71992	0.71892	20.2667	0.70457	0.71295	17.1667	0.68819	0.6908	18.2667	0.6265	0.63771	40.9667	0.28858	0.29447
184.867	0.52283	0.52466	269.967	0.45611	0.45754	202.867	0.51948	0.5218	84.7	0.62735	0.6182	58.3	0.65849	0.661	30.1	0.66112	0.64899	21.9	0.71919	0.71754	20.3	0.70417	0.71228	17.2667	0.68669	0.6895	18.3333	0.62543	0.63623	41	0.28829	0.29249
186.067	0.52078	0.52329	270.367	0.45558	0.45581	203.933	0.5177	0.5203	84.8	0.62701	0.61702	58.4667	0.65771	0.66	30.2667	0.66002	0.64824	21.9333	0.71883	0.71685	20.3333	0.70376	0.71162	17.3667	0.6852	0.68819	18.4667	0.6233	0.63549	41.1333	0.28712	0.29051
187.333	0.51862	0.52192	271.7	0.45383	0.45407	204.2	0.51725	0.5188	84.9333	0.62656	0.61584	58.6667	0.65676	0.659	30.5	0.65849	0.6475	22.1	0.71703	0.71616	20.3667	0.70336	0.71028	17.4	0.6847	0.68754	18.5	0.62277	0.63474	41.2	0.28654	0.28854
187.7	0.51799	0.51918	272.367	0.45295	0.45234	205.267	0.51548	0.51729	85.2	0.62566	0.61466	58.8667	0.65582	0.658	30.7	0.65718	0.64675	22.3	0.71488	0.71547	20.4333	0.70255	0.70895	17.4333	0.6842	0.68624	18.5333	0.62224	0.634	41.3667	0.2851	0.28656
189.567	0.51483	0.51781	273.6	0.45134	0.45061	205.567	0.51498	0.51579	85.6333	0.62421	0.61348	59.2333	0.6541	0.657	30.7333	0.65696	0.64526	22.3333	0.71452	0.71478	20.5667	0.70093	0.70828	17.4667	0.68371	0.68493	18.5667	0.62171	0.63326	41.7333	0.28195	0.28458
190.433	0.51337	0.51644	276.433	0.44766	0.44887	206.5	0.51343	0.51429	85.6667	0.6241	0.61229	59.3	0.65379	0.656	31	0.65522	0.64451	22.3667	0.71416	0.7134	20.6667	0.69972	0.70694	17.5	0.68321	0.68363	18.6	0.62118	0.63252	41.9	0.28052	0.28261
191	0.51241	0.51507	279.2	0.44409	0.44714	207.467	0.51183	0.51278	86.1	0.62264	0.61111	59.3333	0.65363	0.655	31.1333	0.65436	0.64376	22.4333	0.71344	0.71202	20.7667	0.69851	0.70628	17.5667	0.68222	0.68297	18.6333	0.62065	0.63103	42.2333	0.2777	0.28063
193.3	0.50856	0.5137	282.2	0.44025	0.44541	209.133	0.50908	0.51128	86.3	0.62198	0.60993	59.3667	0.65348	0.654	31.6	0.65132	0.64302	22.4667	0.71309	0.71133	20.9333	0.6965	0.70561	17.6	0.68173	0.68232	18.7	0.61959	0.63029	42.3667	0.27658	0.27668
193.9	0.50756	0.51233	284.2	0.43771	0.44367	209.4	0.50864	0.50977	86.4	0.62164	0.60875	59.5333	0.6527	0.653	31.8333	0.64981	0.64227	22.5	0.71273	0.71064	21.0667	0.6949	0.70427	17.6333	0.68123	0.68037	18.7667	0.61853	0.62955	42.4	0.2763	0.2747
195.867	0.50429	0.51096	285.4	0.4362	0.44194	209.833	0.50793	0.50827	87.0333	0.61953	0.60757	59.6667	0.65207	0.652	32.2667	0.64702	0.64152	22.6	0.71166	0.70925	21.1	0.6945	0.7036	17.6667	0.68074	0.67971	18.8333	0.61748	0.62806	42.7333	0.27352	0.27273
196.133	0.50385	0.50959	286.2	0.43519	0.44021	209.933	0.50777	0.50677	87.0667	0.61942	0.60638	59.8667	0.65114	0.651	32.3333	0.64659	0.64078	22.6667	0.71094	0.70856	21.3667	0.69131	0.70227	17.7333	0.67975	0.67906	18.8667	0.61695	0.62584	42.8667	0.27242	0.27075
196.3	0.50358	0.50822	286.633	0.43464	0.43847	210.133	0.50744	0.50526	87.8667	0.61676	0.6052	59.9	0.65098	0.65	32.4333	0.64594	0.64003	22.7	0.71059	0.70787	21.4	0.69091	0.7016	17.8333	0.67827	0.67841	18.9	0.61643	0.62509	43	0.27132	0.26877
198.167	0.5005	0.50685	289.433	0.43114	0.43674	210.233	0.50728	0.50376	88	0.61632	0.60402	60.1333	0.6499	0.649	32.4667	0.64573	0.63928	22.7333	0.71023	0.70718	21.4333	0.69051	0.70027	17.8667	0.67778	0.67776	18.9667	0.61538	0.62435	43.1333	0.27022	0.2668
198.333	0.50023	0.50548	289.733	0.43076	0.43501	213.467	0.50201	0.50226	88.6333	0.61423	0.60284	60.1667	0.64974	0.648	32.5	0.64552	0.63854	22.8	0.70952	0.7058	21.5	0.68972	0.6996	17.9	0.67729	0.6771	19.0333	0.61433	0.62361	43.5333	0.26696	0.26285
198.467	0.50001	0.50411	291.233	0.4289	0.43328	213.633	0.50174	0.49925	89.0667	0.6128	0.60165	60.4	0.64866	0.647	32.7333	0.64402	0.63704	22.9333	0.7081	0.70442	21.5667	0.68892	0.69826	17.9667	0.67631	0.67645	19.1	0.61328	0.62212	43.6667	0.26588	0.25889
200.033	0.49744	0.50274	291.767	0.42824	0.43154	214.667	0.50007	0.49774	89.2333	0.61225	0.60047	61.0667	0.64556	0.646	32.8	0.64359	0.63555	22.9667	0.70774	0.70235	21.7	0.68734	0.6976	18.0667	0.67484	0.6758	19.1333	0.61276	0.62138	43.7333	0.26535	0.25692
200.133	0.49728	0.50137	293.067	0.42663	0.42981	215.5	0.49872	0.49624	90.1667	0.60919	0.59929	61.2667	0.64464	0.645	32.9667	0.64253	0.6348	23	0.70739	0.70166	21.7667	0.68655	0.69693	18.1	0.67435	0.67449	19.1667	0.61223	0.62064	43.9	0.26401	0.25494
201.633	0.49484	0.5	294.567	0.42478	0.42808	216.2	0.4976	0.49474	90.6667	0.60755	0.59811	61.7	0.64264	0.644	33.3667	0.63997	0.63406	23.1333	0.70597	0.69959	21.8333	0.68576	0.69559	18.1333	0.67386	0.67384	19.2667	0.61067	0.6199	43.9333	0.26374	0.25296
202.467	0.49349	0.49863	294.833	0.42446	0.42634	216.233	0.49754	0.49323	90.8667	0.6069	0.59693	61.8667	0.64187	0.643	33.5	0.63912	0.63331	23.3667	0.70349	0.6989	21.9333	0.68457	0.69493	18.1667	0.67337	0.67254	19.3667	0.60911	0.61915	44.1	0.26241	0.25099
203.533	0.49176	0.49726	295.067	0.42417	0.42461	217.067	0.49621	0.49173	91.3333	0.60538	0.59574	61.9667	0.64141	0.642	33.5333	0.63891	0.63256	23.4	0.70314	0.6982	21.9667	0.68418	0.69426	18.2333	0.67239	0.67189	19.4	0.60859	0.61841	44.2667	0.26109	0.24901
203.7	0.49149	0.49589	295.167	0.42405	0.42288	217.433	0.49562	0.49023	91.3667	0.60527	0.59456	62.0333	0.64111	0.64	33.5667	0.6387	0.63181	23.4333	0.70279	0.69751	22	0.68379	0.69359	18.2667	0.6719	0.66993	19.4667	0.60755	0.61767	44.5333	0.25899	0.24704
206.733	0.48663	0.49452	296.233	0.42274	0.42114	222.067	0.48826	0.48872	92.6333	0.60116	0.59338	62.2	0.64034	0.639	33.8333	0.63701	0.63107	23.4667	0.70243	0.69682	22.1	0.68261	0.69292	18.3	0.67142	0.66862	19.5	0.60703	0.61618	44.6333	0.2582	0.24308
208.167	0.48434	0.49178	296.3	0.42266	0.41941	222.2	0.48805	0.48722	92.9333	0.6002	0.5922	62.2333	0.64019	0.638	34.0667	0.63553	0.63032	23.5333	0.70173	0.69613	22.1667	0.68182	0.69226	18.3333	0.67093	0.66732	19.5333	0.60651	0.61544	44.6667	0.25794	0.24111
208.533	0.48376	0.49041	297.033	0.42176	0.41768	222.267	0.48795	0.48571	93.4333	0.59859	0.59102	62.3	0.63988	0.637	34.1	0.63532	0.62957	23.6333	0.70067	0.69544	22.2667	0.68064	0.69092	18.4	0.66996	0.66601	19.5667	0.606	0.6147	44.9	0.25612	0.23715
210.267	0.48101	0.48904	297.067	0.42172	0.41594	222.5	0.48758	0.48421	93.5333	0.59826	0.58983	62.9667	0.63683	0.636	34.1667	0.6349	0.62883	23.7333	0.69962	0.69475	22.3333	0.67986	0.69025	18.5	0.6685	0.66536	19.6	0.60548	0.61321	45.1	0.25457	0.23518
211.833	0.47855	0.48767	297.567	0.42111	0.41421	224.233	0.48486	0.48271	94	0.59677	0.58747	64.0667	0.63183	0.635	34.2333	0.63448	0.62808	23.8333	0.69857	0.69406	22.3667	0.67947	0.68959	18.6	0.66705	0.66471	19.6667	0.60445	0.61099	45.5	0.2515	0.2332
213.3	0.47625	0.4863	298	0.42059	0.41248	224.633	0.48423	0.4812	94.1	0.59645	0.58629	64.6333	0.62927	0.634	34.2667	0.63427	0.62733	23.8667	0.69822	0.69337	22.4333	0.67869	0.68892	18.6333	0.66656	0.66406	19.7	0.60393	0.6095	45.6	0.25074	0.23123
214.067	0.47505	0.48493	298.067	0.42051	0.40901	224.7	0.48413	0.4797	94.5667	0.59495	0.58511	64.6667	0.62912	0.633	34.4	0.63343	0.62584	23.9333	0.69752	0.69268	22.4667	0.67829	0.68825	18.7333	0.66511	0.66275	19.7333	0.60342	0.60802	46.1333	0.24671	0.22925
214.5	0.47438	0.48356	298.3	0.42022	0.40728	225.667	0.48262	0.4782	95.1333	0.59314	0.58392	64.9333	0.62792	0.632	34.7667	0.63112	0.62509	23.9667	0.69717	0.69199	22.5333	0.67751	0.68758	18.7667	0.66463	0.6621	19.7667	0.6029	0.60728	46.3	0.24547	0.22727
215.167	0.47334	0.48219	298.333	0.42018	0.40555	226.5	0.48132	0.47669	95.3333	0.59251	0.58156	65.1333	0.62702	0.631	34.8333	0.6307	0.6236	24.1	0.69577	0.6913	22.6333	0.67634	0.68692	18.8333	0.66367	0.66145	19.8	0.60239	0.60579	46.4333	0.24448	0.2253
215.667	0.47256	0.48082	298.667	0.41978	0.40381	227.4	0.47993	0.47519	95.6	0.59166	0.58038	65.6667	0.62463	0.63	35	0.62966	0.62285	24.2333	0.69438	0.69061	22.6667	0.67595	0.68625	18.8667	0.66319	0.6608	19.8333	0.60187	0.60505	46.6667	0.24275	0.22332
216.933	0.4706	0.47808	299.1	0.41925	0.40208	229.333	0.47694	0.47368	95.7	0.59134	0.5792	65.7	0.62448	0.629	35.0667	0.62924	0.62211	24.2667	0.69403	0.68992	22.7	0.67557	0.68558	18.9	0.6627	0.65949	19.9	0.60085	0.60431	47.7667	0.23479	0.22134
219.067	0.46732	0.47671	299.233	0.41909	0.40035	229.433	0.47679	0.47218	95.8667	0.59081	0.57801	65.7333	0.62433	0.628	35.1	0.62903	0.62061	24.3333	0.69333	0.68923	22.7333	0.67518	0.68425	19	0.66126	0.65884	19.9667	0.59982	0.60356	48.1333	0.23219	0.21937
220	0.46589	0.47534	299.533	0.41873	0.39861	231.733	0.47326	0.47068	96.5	0.5888	0.57683	65.8667	0.62373	0.627	35.3	0.62778	0.61912	24.4	0.69264	0.68854	22.7667	0.67479	0.68224	19.0667	0.6603	0.65753	20	0.59931	0.60282	48.2333	0.23149	0.21739
221.167	0.46411	0.47397	299.6	0.41865	0.39688	232.933	0.47143	0.46917	96.7333	0.58807	0.57565	65.9	0.62359	0.626	35.3333	0.62757	0.61837	24.4667	0.69194	0.68646	22.8667	0.67362	0.68158	19.1	0.65983	0.65558	20.0333	0.5988	0.60208	48.6667	0.22846	0.21542
222.8	0.46163	0.4726	299.767	0.41844	0.39341	235.767	0.46714	0.46767	97.2	0.58659	0.57447	66.2333	0.6221	0.625	35.3667	0.62736	0.61763	24.8	0.68848	0.68508	22.9667	0.67246	0.68091	19.1667	0.65887	0.65492	20.1	0.59778	0.60134	48.7	0.22823	0.21344
223.933	0.45991	0.47123	299.967	0.4182	0	236.467	0.46608	0.46617	97.3667	0.58607	0.57329	66.3667	0.6215	0.624	35.4667	0.62674	0.61688	24.9	0.68744	0.68439	23.0333	0.67169	0.67891	19.2333	0.65791	0.65427	20.1667	0.59676	0.60059	49.2667	0.22434	0.21146
224.533	0.45901	0.46986				236.5	0.46603	0.46466	97.7	0.58502	0.5721	67.1333	0.6181	0.623	35.5333	0.62632	0.61613	25.0667	0.68572	0.6837	23.1	0.67091	0.67824	19.4	0.65553	0.65297	20.2333	0.59574	0.59911	49.3	0.22412	0.20949
224.833	0.45856	0.46849				237.133	0.46508	0.46316	98.9667	0.58105	0.57092	67.3	0.61736	0.622	35.6	0.62591	0.61538	25.1333	0.68503	0.68232	23.3333	0.66821	0.6769	19.4333	0.65506	0.65232	20.3667	0.59371	0.59762	49.5	0.22276	0.20751
225	0.45831	0.46712				237.733	0.46418	0.46165	99.0333	0.58084	0.56974	67.3667	0.61707	0.62	35.8	0.62466	0.61464	25.1667	0.68469	0.68163	23.3667	0.66783	0.67623	19.5	0.65411	0.65101	20.4667	0.59219	0.59614	50.8	0.21415	0.20553
225.933	0.45691	0.46575				238	0.46378	0.46015	99.4333	0.57959	0.56856	67.4	0.61692	0.619	36.1333	0.6226	0.61389	25.2	0.68435	0.68094	23.4333	0.66706	0.6749	19.6	0.65268	0.65036	20.5	0.59169	0.5954	51.0667	0.21242	0.20356
226.233	0.45646	0.46438				239.067	0.46219	0.45714	100.733	0.57556	0.56738	67.8333	0.61501	0.618	36.1667	0.62239	0.61314	25.3	0.68332	0.68025	23.4667	0.66668	0.67423	19.6333	0.65221	0.64905	20.5667	0.59068	0.59465	51.3333	0.21071	0.20158
228.433	0.45317	0.46301				239.933	0.4609	0.45564	100.8	0.57535	0.56619	67.9	0.61471	0.617	36.2	0.62218	0.6124	25.4	0.68229	0.67956	23.6	0.66514	0.67356	19.6667	0.65174	0.6484	20.6667	0.58917	0.59317	51.4	0.21028	0.1996
229.767	0.45119	0.46164				240.233	0.46045	0.45414	101.267	0.57391	0.56501	68.2333	0.61325	0.616	36.2667	0.62177	0.61165	25.4667	0.6816	0.67887	23.6333	0.66476	0.6729	19.7333	0.65079	0.64775	20.7	0.58867	0.59243	51.5667	0.20922	0.19763
230.3	0.4504	0.4589				240.633	0.45986	0.45263	101.633	0.57278	0.56383	68.6	0.61164	0.615	36.4	0.62095	0.6109	25.5	0.68126	0.67818	23.6667	0.66438	0.67223	19.9	0.64843	0.6471	20.7333	0.58817	0.59169	51.8333	0.20754	0.19565
230.467	0.45016	0.45753				240.767	0.45966	0.45113	102.1	0.57135	0.56265	68.8333	0.61061	0.614	36.8	0.61848	0.61016	25.6	0.68024	0.6768	23.8	0.66285	0.67156	20	0.64702	0.64579	20.8667	0.58616	0.59094	52.0667	0.20607	0.19368
230.933	0.44947	0.45616				241.1	0.45916	0.44962	104.067	0.56534	0.56147	69.4667	0.60785	0.613	37.4	0.6148	0.60941	25.8	0.67819	0.6761	23.8333	0.66247	0.67023	20.1	0.64562	0.64514	21	0.58416	0.5902	52.4	0.204	0.1917
232.9	0.44658	0.45479				241.667	0.45832	0.44812	104.1	0.56524	0.56028	69.7333	0.60669	0.612	37.4667	0.61439	0.60866	26.2333	0.67378	0.67541	23.8667	0.66208	0.66889	20.1667	0.64468	0.64384	21.0333	0.58367	0.58797	52.5333	0.20318	0.18775
234.333	0.44448	0.45342				242.1	0.45768	0.44662	104.267	0.56474	0.5591	69.9	0.60596	0.611	37.5333	0.61398	0.60717	26.3	0.67311	0.67472	23.9667	0.66094	0.66822	20.2	0.64421	0.64253	21.0667	0.58317	0.58575	52.8667	0.20113	0.18577
234.733	0.4439	0.45205				243.167	0.45611	0.44511	104.6	0.56373	0.55792	70.1333	0.60495	0.61	37.6667	0.61317	0.60642	26.4333	0.67176	0.67403	24.0333	0.66018	0.66756	20.2667	0.64328	0.64188	21.1333	0.58217	0.58352	52.9667	0.20052	0.18379
236.233	0.44172	0.45068				243.8	0.45518	0.44361	105	0.56251	0.55674	70.4333	0.60365	0.609	37.7	0.61296	0.60568	26.8	0.66806	0.67334	24.1	0.65942	0.66555	20.3333	0.64235	0.64057	21.2	0.58118	0.58203	53.5333	0.19711	0.18182
236.467	0.44138	0.44795				244.067	0.45479	0.44211	105.1	0.56221	0.55556	70.5	0.60336	0.608	37.7333	0.61276	0.60493	26.8667	0.66739	0.67265	24.1333	0.65904	0.66489	20.3667	0.64188	0.63927	21.3	0.5797	0.58129	54.8333	0.18948	0.17984
236.833	0.44085	0.44658				245.967	0.45201	0.4406	106.667	0.5575	0.55437	70.5667	0.60308	0.607	38.0333	0.61093	0.60418	26.9	0.66706	0.67058	24.1667	0.65866	0.66422	20.4	0.64141	0.63796	21.4333	0.57772	0.57906	55.0333	0.18834	0.17787
237.4	0.44003	0.44521				246.567	0.45113	0.4391	107.033	0.5564	0.55319	70.6667	0.60264	0.605	38.2667	0.60952	0.60344	27	0.66605	0.66989	24.2333	0.6579	0.66355	20.5667	0.63909	0.63536	21.4667	0.57723	0.57758	55.3	0.18682	0.17589
237.633	0.43969	0.44384				246.667	0.45099	0.43759	107.4	0.55531	0.55201	70.8333	0.60192	0.604	38.3	0.60932	0.60269	27.0333	0.66572	0.66851	24.3	0.65715	0.66222	20.6	0.63863	0.6347	21.6	0.57526	0.57684	55.5	0.18569	0.17391
240.533	0.43553	0.44247				248.9	0.44775	0.43609	107.433	0.55521	0.55083	70.9	0.60164	0.603	38.5	0.6081	0.60194	27.0667	0.66539	0.66713	24.3333	0.65677	0.66155	20.6333	0.63817	0.6334	21.6667	0.57428	0.5761	55.8667	0.18364	0.16996
241.967	0.43348	0.4411				249.733	0.44654	0.43459	107.8	0.55411	0.54965	71.1333	0.60063	0.602	38.5333	0.6079	0.60119	27.1	0.66505	0.66644	24.3667	0.65639	0.66088	20.7	0.63724	0.63275	21.7	0.57379	0.57535	56.1333	0.18216	0.16798
242.2	0.43315	0.43973				251.5	0.444	0.43308	107.9	0.55382	0.54846	71.2333	0.6002	0.601	38.7333	0.60669	0.60045	27.2	0.66405	0.66575	24.4333	0.65563	0.65955	20.7333	0.63678	0.63144	21.7333	0.5733	0.57461	56.2333	0.1816	0.16601
242.767	0.43235	0.43836				252.3	0.44286	0.43158	108.667	0.55154	0.54728	71.4667	0.5992	0.6	38.7667	0.60649	0.5997	27.3333	0.66272	0.66506	24.4667	0.65526	0.65888	20.7667	0.63632	0.63079	21.7667	0.57281	0.57387	56.3	0.18124	0.16403
243.967	0.43065	0.43699				253.1	0.44172	0.43008	108.7	0.55144	0.5461	71.6667	0.59834	0.599	39.0333	0.60489	0.59895	27.3667	0.66239	0.66436	24.5	0.65488	0.65821	20.8333	0.63539	0.63014	21.8	0.57232	0.57313	56.6	0.1796	0.16206
245.3	0.42877	0.43562				253.7	0.44086	0.42857	109.4	0.54937	0.54374	71.9	0.59734	0.598	39.2	0.60388	0.59821	27.4	0.66206	0.66367	24.5333	0.6545	0.65754	20.8667	0.63493	0.62948	21.8333	0.57183	0.5709	56.7	0.17905	0.16008
245.9	0.42792	0.43425				253.9	0.44058	0.42707	110.233	0.54692	0.54255	72.3667	0.59535	0.597	39.2333	0.60368	0.59746	27.4667	0.66139	0.66298	24.5667	0.65412	0.65688	20.9333	0.63401	0.62818	21.9333	0.57037	0.56867	56.9333	0.17779	0.1581
247.367	0.42587	0.43288				254.933	0.43911	0.42556	111.9	0.54204	0.54137	73.1667	0.59194	0.596	39.3333	0.60308	0.59671	27.5333	0.66073	0.66229	24.6333	0.65337	0.65621	20.9667	0.63355	0.62688	21.9667	0.56989	0.56793	57.4667	0.17494	0.15613
248	0.42498	0.43151				260.9	0.43073	0.42406	112.067	0.54156	0.54019	73.2	0.5918	0.595	39.4333	0.60248	0.59597	27.5667	0.6604	0.6616	24.6667	0.653	0.65554	21.0333	0.63263	0.62622	22	0.5694	0.56719	57.5	0.17476	0.15415
248.233	0.42466	0.43014				261.967	0.42925	0.42256	113.4	0.53769	0.53901	73.3333	0.59124	0.594	39.4667	0.60228	0.59522	27.7	0.65907	0.66022	24.7	0.65262	0.65421	21.1667	0.6308	0.62492	22.0333	0.56891	0.5657	57.5333	0.17458	0.15217
248.4	0.42443	0.42877				262.633	0.42833	0.42105	113.567	0.53721	0.53783	73.7	0.58968	0.593	39.6667	0.60109	0.59447	27.7667	0.65841	0.65953	24.8333	0.65112	0.65354	21.2333	0.62988	0.62361	22.1333	0.56746	0.56496	58.3	0.17057	0.1502
249.7	0.42262	0.4274				263.6	0.42699	0.41955	113.7	0.53682	0.53664	73.9333	0.5887	0.592	39.7333	0.60069	0.59373	27.8333	0.65775	0.65884	24.9667	0.64962	0.65287	21.4333	0.62715	0.62296	22.1667	0.56698	0.56422	58.9333	0.16732	0.14822
252.133	0.41926	0.42603				264.033	0.4264	0.41805	113.9	0.53625	0.53546	74.5333	0.58617	0.591	39.8333	0.60009	0.59298	27.8667	0.65742	0.65746	25	0.64925	0.6522	21.5333	0.62578	0.62231	22.2333	0.56601	0.56347	59.2	0.16597	0.14625
252.2	0.41916	0.42466				265.1	0.42493	0.41654	113.967	0.53605	0.53428	74.5667	0.58603	0.59	39.8667	0.59989	0.59223	27.9333	0.65676	0.65608	25.0667	0.6485	0.65087	21.5667	0.62533	0.621	22.3333	0.56456	0.56273	59.4667	0.16464	0.14427
[truncated: 848 more rows]
[truncated: 2 more columns]

## Sheet: Figure 4
4a						4b											4c						4d
Red						Red	Circle	Triangle		inset	Red													Circle	Triangle
[truncated: 59 more rows]

## Sheet: Figure 5
	Time (min)	Activity (mHz)	Activity error (mHz)	BF	[T] (nM)			[cortisol] (nM)	Activity (mHz)	Activity error (mHz)	BF
[truncated: 38 more rows]

[truncated: 10 more sheets: Figure 6, Suppl. Figure 3, Suppl. Figure 4, Suppl. Figure 5, Suppl. Figure 8, Suppl. Figure 9, Suppl. Figure 10, Suppl. Figure 11, Suppl. Figure 12, Suppl. Figure 13]
